# Supplementary material for: Autophagy gene-dependent intracellular immunity triggered by interferon-γ
Source: mBio. 2023 Oct 31;14(6):e02332-23. doi: 10.1128/mbio.02332-23 (PMC10746157; doi:10.1128/mbio.02332-23)
Supplement: Table S2 — Autophagy CRISPR library. [file mbio.02332-23-s0007.xlsx]

## Sheet: Sheet1
Supplemental Table 2. Autophagy CRISPR library. Results related to Figure 2. Annotation of sgRNAs and associated mouse genes in the autophagy CRISPR library.
Barcode Sequence	Gene Symbol	Gene ID
AAAAATCTCCAGTGTATCAG	Immt	76614
AAAAATTCAACGTTGAAACA	Hsd17b12	56348
AAAAATTGTCGAATGCACCA	Trp53bp2	209456
AAAACAGCACAAATGGGTGT	Atg4a	666468
AAAACCGAATTCGGAGTACA	Pi4kb	107650
AAAAGACGAACATACTTCTG	Dda1	66498
AAAAGCCTACTACGACGGCG	Baiap2l1	66898
AAAAGCCTACTACGACGGCG	Bri3	55950
AAAAGCGATAATGAGTACGG	Afg3l2	69597
AAAATCGGAGCATGTCGTCA	Atp8b1	54670
AAAATCGGAGCATGTCGTCA	Gm10232	100040029
AAAATCGGAGCATGTCGTCA	Gm6978	629480
AAAATCGGAGCATGTCGTCA	U2af1	108121
AAAATTCTACTAACAATACG	Ei24	13663
AAACAACAGATGTCTACGAT	Iqgap2	544963
AAACACGATTACTAGCAGAG	Ptpra	19262
AAACATACTTCTTATACCTG	Washc1	68767
AAACATTACTGCTATGGACA	Casp1	12362
AAACCATCTGGGTTAAAGCG	Mon1b	270096
AAACCCTTCGATGAGATCGG	Map3k7	26409
AAACGAATGGGGTGCGTTGG	Ywhae	22627
AAACGAGGCTGTTCGTACAC	NO_CURRENT_1	NO_CURRENT_1
AAACGGATCAGGATTCGTAG	Htra2	64704
AAACTCATACGTAGCGAATC	NO_CURRENT_2	NO_CURRENT_2
AAACTCCCTACCTTTCAGTG	Retreg1	66270
AAACTGCGGGTGTAACAACA	Ptpn22	19260
AAACTTGGTATCAACACCAA	Tmem74	239408
AAACTTTCGGAACACGCCCA	Psmd2	21762
AAAGACGTGCATTCAGCGAG	NO_CURRENT_3	NO_CURRENT_3
AAAGACTACAAGAAAACCAT	Rab23	19335
AAAGATACACAATCCTGTCT	Vamp7	20955
AAAGATGATCGACCTCATGC	Rraga	68441
AAAGATGTGACCCGAGCTAG	Net1	56349
AAAGCAGCTTACGTCGACGC	Golga3	269682
AAAGCATTGAGCGTTCTCAT	Vti1b	53612
AAAGCCATTTACAAAAGAGG	Psmd2	21762
AAAGCCCCCAAAGCTCGGAT	Gabarap	56486
AAAGCCTATAGGTACGACAG	Emilin3	280635
AAAGCGCCCATCATCAACAT	Tbl2	27368
AAAGCTACCTTTATAGCCAT	Acbd5	74159
AAAGCTGATTCAAGAGATCG	Fmr1	14265
AAAGGAGCTGCTATTCGTGG	Ubqln2	54609
AAAGGCAAGAGGTATCAAGG	Ctsd	13033
AAAGTCACAAGTCCAAGCAA	Wdr75	73674
AAAGTCCTAAGCCTTACATG	Gm13601	102639617
AAAGTCCTAAGCCTTACATG	Xirp2	241431
AAAGTCGGATGAATCGGGGG	Larp1	73158
AAAGTGTGTGAAACCTAACG	Adsl	11564
AAAGTTGAAGTCCGAACCAA	Atg16l2	73683
AAATAAAGAACCGCACTGTG	Hacd3	57874
AAATACTTGTTATATGAACG	Usp33	170822
AAATCATACCATCTCCAACG	Kif23	71819
AAATCCATCAATCGTCACAA	Rab3gap2	98732
AAATCCTAGAAAATTCAACT	Stx6	58244
AAATCTACGTCTGAAACCAC	Immt	76614
AAATGGGGAACGATCCCTCG	Ylpm1	56531
AAATGTACTGTGATGTTCCA	Atg5	11793
AAATTATGGGACCACCTCCT	Stx5a	56389
AAATTGTTGATAACGCCCAA	Becn2	226720
AACAAAACGTCCTATCAGTG	Sfxn1	14057
AACAACCTGTTAGTGTTCGG	Klhdc10	76788
AACAAGTACACCAAGAGCCG	Foxo3	56484
AACACCAAAGTATTCTCTGG	Dcaf5	320808
AACACCATGAGCACCTCTGG	Ubqln1	56085
AACACCTTGCCAGTTCCAGG	Ruvbl1	56505
AACACGCCCAAGAATCATGA	Retreg1	66270
AACAGATCGTCCATGCAGTG	Trp53	22059
AACAGCACAGGACTACTAGG	Gyg	27357
AACATAACTGCGATCCCTCA	Dcn	13179
AACATCAACACCTACACACA	Lamp3	239739
AACATCACTGTATGTGACGT	Psmc2	19181
AACATGTTAAGTCGCGTTAT	NO_CURRENT_4	NO_CURRENT_4
AACATGTTCCGCATGATCCG	Rnf41	67588
AACCAAAGACAGCTGACCCA	Vdac2	22334
AACCAGCTGATCCGTACCAG	Mcm2	17216
AACCAGGTACCCGACGACAG	Abcd3	19299
AACCCCGGCTGTCATCGCCG	NO_CURRENT_5	NO_CURRENT_5
AACCTCGTCTCATGTACGAA	NO_CURRENT_6	NO_CURRENT_6
AACCTGAGTTCAAATACAGG	Rif1	51869
AACGCCCCGGATTTCGTTGA	NO_CURRENT_7	NO_CURRENT_7
AACGCCGCCTCGAAGACCGT	Rif1	51869
AACGGGCGCAATACCCTTTT	NO_CURRENT_8	NO_CURRENT_8
AACGGTCAAATCCGTGAGGG	NO_CURRENT_9	NO_CURRENT_9
AACGTCACCAACCTCGATCC	NO_CURRENT_10	NO_CURRENT_10
AACTAACTCACTACGCACGA	NO_CURRENT_11	NO_CURRENT_11
AACTACGAAGACCCAAAGGT	Gtf3c1	233863
AACTATGGCGTCCAGCCGTG	Slc25a10	27376
AACTCAGCATCGATCCATCA	Golga3	269682
AACTCCAACGTCAAGCGGGT	Atg7	74244
AACTCCTCATCGTACGCTAA	NO_CURRENT_12	NO_CURRENT_12
AACTCTCCCAACTGTTCTGG	Ccdc47	67163
AACTCTTCAAGACTCAGACC	Rcn2	26611
AAGAAACCAGATGCGCCTGG	Cep78	208518
AAGAAAGCTCACTCACCTAG	Sqstm1	18412
AAGAACAGCTGGCTGCCCTG	Atpif1	11983
AAGAACATAAGATTGAAACG	Prkag2	108099
AAGAACCGGATGCAGTTGAG	Slc25a11	67863
AAGAACGACGTCCATGACCA	Pacs2	217893
AAGAAGAGCGAGGAATTGCG	Smc3	13006
AAGAAGATGTTAGTGAGATA	Atg5	11793
AAGAATACCTTATAACAAGT	Napg	108123
AAGAATCCTTCAATAATGAC	Cul3	26554
AAGAATTACTATATCCACAG	Nup155	170762
AAGACAAACGTGAAACTGTG	Prkar1a	19084
AAGACCACTCAAATCGAACA	Hsp90b1	22027
AAGACCCTTGAGCGGCTCCG	Tsc2	22084
AAGACGCCAGCAGGTTACGT	Rubcnl	271221
AAGACTGACTCCAATGACCT	Nedd4	17999
AAGAGGGAGCACATCAACCT	Vdac1	22333
AAGAGGTGAAAAGACACCGA	Stx8	55943
AAGAGTCAGCTATTTGACGT	Atg5	11793
AAGAGTGGGGACTAGTGACG	Fkbp5	14229
AAGATCATATTCAAACAACG	Kif23	71819
AAGATCTTGAGCACTCCCGG	Rasip1	69903
AAGATGCCATCGATCACTCG	Ticam1	106759
AAGATGCTCCTCACGTCGCG	Rassf5	54354
AAGATGGCAACCTTCATGAG	Tjp2	21873
AAGATGTCATTGCTTCGGAG	Trappc11	320714
AAGATTGAATGTGACGACAA	Flna	192176
AAGCAATGGTTGATGGACGT	Pikfyve	18711
AAGCAATTGTACAGTTTACA	Ccz1	231874
AAGCACGCTCACCTGATGGT	Kdm4a	230674
AAGCACGGCATCGATTAAGG	Ambra1	228361
AAGCAGAAGGCTCTCAACGC	Copg1	54161
AAGCATGAACCGAATTCTGG	Eif4g3	230861
AAGCATGTGACCGTCATCGG	Hadh	15107
AAGCCCAACAGGAACCACAC	Ctsk	13038
AAGCCCATCATGTTCAGTGG	Pfas	237823
AAGCCGTTCTCGCAAGCACG	Stim2	116873
AAGCCTACTTCACCGGTCGG	NO_CURRENT_13	NO_CURRENT_13
AAGCGAGCCGCAGACCGTTT	NO_CURRENT_14	NO_CURRENT_14
AAGCGCAGCAGAGCACGGAA	Nrbf2	641340
AAGCGTACCCCACTCGTTAA	NO_CURRENT_15	NO_CURRENT_15
AAGCGTGAGATTCACCGCCG	NO_CURRENT_16	NO_CURRENT_16
AAGCTGCAAGACATGTTGGA	Eif5	217869
AAGCTGCACGAGATCTTCCG	Vti1b	53612
AAGCTGCGGTCTTTCCCGTG	Gfpt1	14583
AAGCTGGTAGAGCTTCGAAG	Wdr45	54636
AAGGAACTCCTAAATAAGCG	Lrrk2	66725
AAGGACAATTGAATACCTAG	Hadha	97212
AAGGAGCACAAGATCATGGT	Prkab2	108097
AAGGAGGGTACCTTCACAAG	Mefv	54483
AAGGCAAGTCTATAGGCCAG	Atg4b	66615
AAGGCAGTGGTTTCTTACGA	Zc3h12a	230738
AAGGCCGAGTACAAACGTGG	Atg9a	245860
AAGGCGGCGAGCCAGAAAGG	Kbtbd6	432879
AAGGGAGAAAAACTTATACC	Wipi2	74781
AAGTACAAGACTGTACGCTG	Mrpl45	67036
AAGTACCCGACATGAAAGCA	Polr3a	218832
AAGTACTCGGCAAATTGTCA	Stx6	58244
AAGTCAAGACCGAAAGTCAG	Safb2	224902
AAGTCATCGAACCTAGTGAG	Usp10	22224
AAGTCCAAACCTACAGACGT	Ganab	14376
AAGTCCGATATCTACAGTGT	Strada	72149
AAGTGCCAGTAGTAAAACCA	Lap3	66988
AAGTTCGAAAGATGCTCAAG	Erc1	111173
AAGTTGAAAAAGGCAGATCG	Phf23	78246
AAGTTGTATGTATAACGCCA	Ctsk	13038
AATAAACTAACTTACTCACA	Vamp7	20955
AATAAACTTACTGTTCCCCA	Arg1	11846
AATAAATAAACTCCGTCCAG	Tmpo	21917
AATAAATAAAGACATGAGAG	Snap23	20619
AATACACCGAGATATCAAGG	Stk4	58231
AATACCGAAACCTAAGTCAG	Gspt1	14852
AATACCGTACCGACTCAGTG	NO_CURRENT_17	NO_CURRENT_17
AATAGTACTTACTGCAATGT	Chek1	12649
AATATGCACTGCGTACCTTG	Sars	20226
AATATTCTCCTCAATACAGA	Stk3	56274
AATCAATATCGACAGAAACA	Vps13c	320528
AATCACCTTTCCCACAAGCG	Fanci	208836
AATCACGACAGCCTACTACA	Rab8a	17274
AATCCCTGAGTAGTCAAACC	Abhd10	213012
AATCGAGATGAGCTGTTGTG	Cln3	12752
AATCGAGGATACTTACCATG	Asph	65973
AATCGTGTTACAATACTCTG	Dnm1l	74006
AATCTAAGAGCTCTTCAACA	Pik3c2a	18704
AATCTCGAAAGCATCCCAGG	Ubqln2	54609
AATCTCGAAGATATCCAAAG	Sptlc2	20773
AATCTTACCAAACTCGATGA	Sec22b	20333
AATCTTGTCAAATTGGACAA	Birc2	11797
AATGAAGCACCGATTGCGGA	NO_CURRENT_18	NO_CURRENT_18
AATGAGCTTCGAGTTCGTCT	NO_CURRENT_19	NO_CURRENT_19
AATGAGTCCTTGGATGGTCC	Atg12	67526
AATGATGAACCTCTCTTGAG	Rabgap1	227800
AATGATGAATATAACTCAAG	Trp53inp1	60599
AATGCAAAGATAGCCGACTT	Prkaa1	105787
AATGCATGCGATCTATCCGT	Acaca	107476
AATGCCCCAGCCGAAAAGCG	Srebf1	20787
AATGCCGGATTACCTAGGTG	Psmc2	19181
AATGCCGGTTTAACACCCGA	Polrmt	216151
AATGCGTGTGAGAAAATATG	Nampt	59027
AATGGAAATCGGTCCAGTGA	Maged2	80884
AATGGCGTTTGGTGCTACGT	Sec23b	27054
AATGGGAACCTGATCCGTGG	Poldip2	67811
AATGTACGTTTGTGCGAGTG	Vps13a	271564
AATGTACTCTTACGTCACCG	Esd	13885
AATGTCCACCAGGCCAAGTG	Parp1	11545
AATGTCGACAGCAACGAACA	Ddb1	13194
AATGTGCCATAGAACCCTCG	Sptlc1	268656
AATGTGTTCCAAGTTTACGA	Naa15	74838
AATGTTATTTCTCGGACAAG	Erp44	76299
AATTCTCTCACTCGACATGG	Mid2	23947
AATTGAATTGAACTGTAACT	Dzip3	224170
AATTGAGATCTATACAGACA	Napa	108124
AATTGCTGTTCAGATACACT	Ddx20	53975
AATTGTCTGATCGCGCCATA	NO_CURRENT_20	NO_CURRENT_20
AATTTCCTGTATGATATAGC	Gmps	229363
AATTTGGTGTTCAGTCCGAG	Cttn	13043
AATTTTTTCGGAATCTAGCG	NO_CURRENT_21	NO_CURRENT_21
ACAAAACACCCTGCAAAACC	Rbbp7	245688
ACAAAAGCAGAAATAACACG	Smc3	13006
ACAAACCTGTCACAGTCCGC	Parl	381038
ACAAAGAATTAGCTATTGAG	Rabgap1l	29809
ACAAAGGGCGCCCACGACTG	Snapc4	227644
ACAAATACATCGCCTGCAGT	Gtf3c3	98488
ACAACACGCCGACACGTCTA	NO_CURRENT_22	NO_CURRENT_22
ACAACTATGCATCTAACCAG	Iqgap1	29875
ACAAGAAGTACAACCCTACC	Dynll1	56455
ACAAGCAATCTGATACGGCG	Tars	110960
ACAAGGTCTTGATAGCCGCG	Trim17	56631
ACAAGTAATATCTAGACCAT	Mtm1	17772
ACAAGTACACGTGGAAACGA	Rb1cc1	12421
ACAAGTGCGATTATTACTAA	Ufm1	67890
ACAATGAACCAGCATCCATG	Tpcn2	233979
ACAATTCGGTTTATGCGCGT	NO_CURRENT_23	NO_CURRENT_23
ACACAACGCTAAGACAGTCG	Vps33a	77573
ACACACGCTCTCGAGACAGG	Akt1	11651
ACACAGCGGGTGATCCACAT	Becn1	56208
ACACCAGATAAACATCGAGA	Stx17	67727
ACACCCCAATATACCCAATG	Iigp1	60440
ACACCCGTGTATGCACCGGG	NO_CURRENT_24	NO_CURRENT_24
ACACCTGTGCAACATGTCCG	G3bp1	27041
ACACGAAATTAGCGTTCCAG	Ticam1	106759
ACACGACCGACCGGTGGAAT	NO_CURRENT_25	NO_CURRENT_25
ACACGGGAGAAGGCTACCCA	Snapc4	227644
ACACTAACGAGGGACGTAGT	Aldh7a1	110695
ACACTCCGACTATCCAACCG	Cln3	12752
ACACTCTCTATACCCCAGAG	Ctsk	13038
ACACTGACCCGAATGGCCAT	Sigmar1	18391
ACACTTTGTACGGCAGCCGC	Ufm1	67890
ACAGAAGGGCCAGCAAAACG	Irak1	16179
ACAGACTTAGGGGAGGTACG	Slc25a11	67863
ACAGATAGGACCAAAGCCAC	Lep	16846
ACAGATCATCAATATTTGAG	Gyg	27357
ACAGATTCTTCGGTGCGCAG	Hgh1	59053
ACAGCACCCCATCAAACCAG	Wac	225131
ACAGCACTCCACAAATCAGC	Stx12	100226
ACAGCATAGACAGACATGCT	Trp53inp1	60599
ACAGCATCAGATTCCGCACA	Mtmr3	74302
ACAGCATTGAACCATTCCGT	Prkdc	19090
ACAGCCTCTACACCACCGGA	Emilin3	280635
ACAGCGACTCCGAAATCCTG	Smurf1	75788
ACAGCGCTGACACTGAGGTC	Emc6	66048
ACAGCTAATGCAGCAGTACG	Pafah1b2	18475
ACAGCTATGCAGTTATCATG	Ripk2	192656
ACAGCTCCAGATATCGACCT	Prkaa2	108079
ACAGGACGGTCATTTCCATG	Dock1	330662
ACAGGTATCACAATTCAAAG	Ptpn22	19260
ACAGGTTGCCCCACGCGTTG	Foxo1	56458
ACAGGTTTCAATATCTGCAG	Myh4	17884
ACAGTCATGTACCTCATCAT	Pik3c3	225326
ACAGTGACAGACGTACAAGG	Gm13601	102639617
ACAGTGACAGACGTACAAGG	Xirp2	241431
ACAGTGAGGTCGGTGTTCCG	Pik3cg	30955
ACAGTGCAAAGAAACATGTG	Pik3c2a	18704
ACAGTGCCAAAAGTCGACTG	Epg5	100502841
ACAGTGTATAAACTCCCACA	Tbk1	56480
ACAGTGTCTGACGTGCGATA	Usp33	170822
ACAGTTCCTAGTCAGACAGG	Hat1	107435
ACAGTTCGAGTTGGAACAGT	Atg13	51897
ACATAAGTGAATAGTACTTG	Ripk2	192656
ACATCAATGTGACCCGATGG	Nedd4	17999
ACATCACAAGTGGTTACTTG	Hgh1	59053
ACATCATACACTGCTTCTCG	Ddx39	68278
ACATCGAAGAGTGTGTGCGG	Plekhf1	72287
ACATCGACCTGACACCAGTG	Ripk2	192656
ACATCGAGGAATAACCAGGC	Htr2b	15559
ACATCGAGGAATAACCAGGC	Psmd1	70247
ACATCTCTGCGAAGTCACGA	Bcl2	12043
ACATTACCCCTAACTAGAGC	Atg2a	329015
ACATTGAAGAGCACATAGAC	Vps33b	233405
ACATTGACACCCAGAAGTCG	Trim21	20821
ACATTGTATGACCCGATGAG	Nedd4	17999
ACCAAAAGGAAGGATCAGAG	Mefv	54483
ACCAAACCGTACCAGTCACG	Hsd17b4	15488
ACCAAAGCTCTAAAACCTCG	Dyx1c1	67685
ACCAACCAAGCCACCGACGA	1600014C10Rik	72244
ACCAACTAGAGGAATACCTG	Herc1	235439
ACCAAGTCGTATAAACAACC	Sh3glb1	54673
ACCACAACAGGCGTCCACTG	Nup205	70699
ACCACATAGAGAAAGATCAG	Sec23b	27054
ACCACCAATCTACAAGACCC	Nup205	70699
ACCAGAAATGAGGATATGGC	Stradb	227154
ACCAGATTCACATTCCAGCT	Tmem59	56374
ACCAGCACATCACTAACCCA	Tbc1d5	72238
ACCATCCGAGAGAACACGGA	Idh3a	67834
ACCATGATGTCACCGCCGCA	NO_CURRENT_26	NO_CURRENT_26
ACCCACAATTCCCGATCTCG	Ufc1	66155
ACCCATCTGACTCCGGAGTG	Golga2	99412
ACCCGACACTCACAACTCAG	Tpcn2	233979
ACCCGAGACAGAATAGGCGG	Smurf1	75788
ACCGAAAAACACGATATCTG	Sirt2	64383
ACCGCGCATCATTGACGGTG	NO_CURRENT_27	NO_CURRENT_27
ACCGTCTCTATTATACGGCA	NO_CURRENT_28	NO_CURRENT_28
ACCTACTATTGCTACAGCGT	Uba5	66663
ACCTCCTATAGAATCTACCG	Col18a1	12822
ACCTCGTGCAAATCGGTGGC	NO_CURRENT_29	NO_CURRENT_29
ACCTGAGTTCGTATATATTG	Nipsnap2	14467
ACCTGATATAGGGGAGAAAG	Dram1	71712
ACCTGCTCTGATGCAGACAA	Stx12	100226
ACCTTCTCTCGTTATCATCA	Prkar1a	19084
ACCTTGAGTCACTCCAACCG	Pkp1	18772
ACCTTGATTGAGGTACGTCA	Tfcp2	21422
ACGAAGAGCACATCAACGCA	Stx17	67727
ACGACGTCCGCTGTGTGTAT	NO_CURRENT_30	NO_CURRENT_30
ACGAGCCTAAGGACCGTCGA	Eif4g3	230861
ACGAGGAGAAGTCGAGTATT	NO_CURRENT_31	NO_CURRENT_31
ACGATGACACCCACAGTACG	Supt5	20924
ACGCAAGATGTAGTGGAGTG	Qsox1	104009
ACGCACCCATACAGGCGCTT	NO_CURRENT_32	NO_CURRENT_32
ACGCACGCGATCGATGTACA	Lmna	16905
ACGCAGTCTCGGATATACAG	Telo2	71718
ACGCCGTCCCAGTCTTTGGA	Kctd12	239217
ACGCTCTAACACGTACATGT	Cep170b	217882
ACGGAACCCGATCGGAACGG	NO_CURRENT_33	NO_CURRENT_33
ACGGACGGTCTGATACACAG	Polr3a	218832
ACGGACTGTTGAAGTACCCG	Mtdh	67154
ACGGAGGTGCTCAAGAACAT	Chmp4b	75608
ACGGATAGTCAGCCGACCTG	Cct3	12462
ACGGATTGCTGACGCTATCA	NO_CURRENT_34	NO_CURRENT_34
ACGGGCGTCCTCAACGAGCA	Nod1	107607
ACGGTTCCAGTCTCTTGGTG	Rab7	19349
ACGGTTCTCAGTAAGCGTGT	Akt1	11651
ACGTCGGTCTAGAGTTAAGT	NO_CURRENT_35	NO_CURRENT_35
ACGTGGAGTTATGATTAACA	Cct3	12462
ACGTGGCCTGAAGCTACTAG	Twnk	226153
ACGTGGTGTGACTCTACTGT	Camkk2	207565
ACGTGTACAGCAGCTAGACA	Fyco1	17281
ACGTTAGTGGGACATACAGG	Fbxw7	50754
ACGTTGCACACCACTTCATG	Zdhhc8	27801
ACGTTGGACGAATCGGAACA	Cpt1a	12894
ACTAAAGCACGAAAACATCG	Ulk1	22241
ACTACCTTAAAAAACGACCT	Asph	65973
ACTACTCGGATAGCATCTGA	Trip13	69716
ACTAGAGCGGGATACGAACG	Rassf1	56289
ACTAGCTGGGTCACTGTACG	Trabd	67976
ACTCACATTTGATGGCGTGG	Vps4a	116733
ACTCACCTCAAATACAAGTG	Fkbp4	14228
ACTCACCTCGACCTAAGTGC	Atg4b	66615
ACTCACCTTGCAAATCCTTG	Gdi2	14569
ACTCACTGTTTCATGAAGGG	5330417C22Rik	229722
ACTCAGACAGGAAATCGGCG	Osbpl8	237542
ACTCAGCAAACATGGCATGG	Dnajb1	81489
ACTCAGTGTGTACAATCCGA	Tgm3	21818
ACTCATATTTGAGGAAATCG	Ufc1	66155
ACTCATCCATGTGTTAAACG	Wdr62	233064
ACTCATTACGTCAACAACAC	Htt	15194
ACTCCAGTCAAATATATGAC	AI314180	230249
ACTCCAGTGACAGTACACTG	Srebf2	20788
ACTCGAAGAAACGCAAACAG	Ccar2	219158
ACTCGAGATCCAAGCCAACG	Nrbp2	223649
ACTCGCTGTACAACTTGATG	Gdi1	14567
ACTCGCTTAAGTGAAGAGTC	Tlr2	24088
ACTCGGTATCGAGGCCGCCG	Ganab	14376
ACTCTCTCTCATGAATGAGT	Stx7	53331
ACTGAACAAGCTCCGAGTGT	Ift20	55978
ACTGAAGCACTGTATAACAT	Ift88	21821
ACTGAGTGTTGGCATAACTG	Nbr1	17966
ACTGATTATTGGAATCTCCG	Herc1	235439
ACTGCAACTGGAGATTGACC	Nudc	18221
ACTGCACAAGAAGCGTGGGG	Atg16l1	77040
ACTGCAGCCACACTTCATCA	Srebf1	20787
ACTGCCAATTACCTTACACG	Hat1	107435
ACTGCGATTCCAGTCCACGA	Actl6a	56456
ACTGCGCGTATAGGACGCAA	NO_CURRENT_36	NO_CURRENT_36
ACTGCTACTTGGCGTATCCA	Wipi2	74781
ACTGGAAAACGATTTCGGTG	Sh3glb2	227700
ACTGGAAGTTGTCGCCACTG	Osbpl8	237542
ACTGGCAGCACAGCTCAACG	Supt16	114741
ACTGGGAGAGCTACACAACT	Lamp3	239739
ACTGGGCCAGTGATTCGTGG	Pik3r2	18709
ACTGGTACAGAAATTCATCG	Psmc5	19184
ACTGGTCTACCGGTACGGAG	Agl	77559
ACTGTAACATAGTCCGACTG	Gsk3b	56637
ACTGTAGGCATGTGATCACA	Fbxw7	50754
ACTGTCCTCAACTTGCCGCA	Kdm4a	230674
ACTGTCTTCACAGACTCATG	Vcp	269523
ACTGTTCATACCAGACACAT	Prkab1	19079
ACTTACCATAAGCTGTCCCT	Sh3glb1	54673
ACTTCCCGCGGTTCCGTTGA	NO_CURRENT_37	NO_CURRENT_37
ACTTCTGATTGGCGATTCTG	Rab1a	19324
ACTTGACGAGGCGACTTCGA	Net1	56349
ACTTGCAAAGCTCAAAGGCA	Birc3	11796
ACTTGGAAGTGATTGTCGAA	Vps13a	271564
ACTTGTATCCTTGTCGTCCG	Prkci	18759
ACTTTACATCATGTCGTCGT	NO_CURRENT_38	NO_CURRENT_38
ACTTTACGGCAATACGGGAA	Gosr1	53334
ACTTTCACGTATGTTTCGGG	Rpa2	19891
ACTTTGCAATGGCCTGATTG	Echs1	93747
ACTTTGCTAAGCACAAACAG	Ei24	13663
AGAAACACGAGGTAACTCCA	Tpcn1	252972
AGAAAGAAGGTGGTTCTCGA	Ralb	64143
AGAAAGGCAGTGATAGCGTG	Tgm3	21818
AGAAAGGGTTGGCTCAACCG	Cox15	226139
AGAAATATTACGCACAGGAG	Rif1	51869
AGAAATCCAGTCCCGCCTAA	NO_CURRENT_39	NO_CURRENT_39
AGAAATGAGTCTGAAGCCCG	Gmps	229363
AGAAATGGCCTTATCCGCAG	Agl	77559
AGAAATTCTCAGTGACCAAG	Tgfbrap1	73122
AGAACAACCGCTATGGCATG	Pdha1	18597
AGAACCGAGCCCGAAAAAAG	Pfkp	56421
AGAACCTACTGGGATCTTGG	Map1lc3b	67443
AGAACGAGCCCACATCGGAA	Trappc12	217449
AGAACGGGTCCCCATTCACG	Tgfbrap1	73122
AGAACGGTATCCAAGCCATG	Brsk2	75770
AGAACTGACCGATGACCAAG	Psmc4	23996
AGAACTGTGCCGGATCAATG	Snapin	20615
AGAAGAGCAGGACTACCTAG	Kbtbd6	432879
AGAAGCCAGTAAACAACTGG	Fmr1	14265
AGAAGCTACTAAGCACCTAG	Fxr2	23879
AGAAGTCTTTACAACCTCGG	Krt4	16682
AGAAGTTTGGGCCGTTTCAG	Tefm	68550
AGAATACACACGGACCTCCC	Pik3r2	18709
AGAATACTGTGGCCCGATGG	Wdtc1	230796
AGAATCAGTCGAATGACCCA	Pikfyve	18711
AGAATCGGACTCATTGGACA	Dcaf5	320808
AGAATTAACAGTAGTCACAT	Ptpra	19262
AGAATTATTAAGCTGTAGCG	Wac	225131
AGACACGCTGGAACGAGTGG	Sirt2	64383
AGACCTGCAACAAAGTGCGA	Banp	53325
AGACCTGGATCCGACTTGGG	Ccar2	219158
AGACGTGACTGCGCCCCTAG	Mapt	17762
AGACGTGCAGGTATATGATG	Obsl1	98733
AGACTACCTGGCATAAACTG	Eif4g1	208643
AGACTGCCAAACTCATAGCG	Pik3c2b	240752
AGACTTGGATTCAGCCGCCG	Emd	13726
AGAGAAGAGCCTCCCCAAGG	Trim65	338364
AGAGACAGGTTGACACAGCG	Ccar2	219158
AGAGACATGGACCGCTATGG	Eif4b	75705
AGAGAGAGATCCTGTCCGGG	Plod3	26433
AGAGATGAAACTTCAAAGAG	Dcaf17	75763
AGAGATGCAACAGGACTCGG	Dynll1	56455
AGAGATGCAACAGGACTCGG	Gm34967	102638390
AGAGATTCGCACTCAATACG	Gfap	14580
AGAGCAGCATATGACAATAG	Kif5b	16573
AGAGCCAATTCAGTGACCCG	Prkdc	19090
AGAGCGAATGTCTAAACCTG	Tjp1	21872
AGAGCGGGATCACCATTGAG	Kdm4a	230674
AGAGGACATCCGGAGACTGG	Ckap4	216197
AGAGGAGTACTACTATGCAA	Trappc11	320714
AGAGGCTGGAAAGGTCGTCT	Vti1a	53611
AGAGGGCACCACGAAAAGTG	Sigmar1	18391
AGAGGTCACCCAGCAGACTG	Ift20	55978
AGAGGTCATAGGTACTCGTG	Map1a	17754
AGAGGTGGCCCGGGAGTACA	Trim5	667823
AGAGGTTTCCCAGAGCGACG	Tpcn2	233979
AGAGTACCGTGAGAAGATCG	Ywhab	54401
AGAGTGCATCCAGATGAGCT	Trim17	56631
AGAGTGTACAGTGATCGGAG	Utrn	22288
AGAGTTGCGAGAGCACCATT	Eif4g2	13690
AGATAAACTTGATAAGCCGG	Atg9a	245860
AGATAACGCTGCCCGCAGAG	Traf2	22030
AGATAGCGCAATCCCGCATG	NO_CURRENT_40	NO_CURRENT_40
AGATAGGCGGCACATACACC	Pkp1	18772
AGATATCTATGCTTTATGTG	Cul2	71745
AGATCAAATAGTAAACCAAT	Atg5	11793
AGATCAGACACAGGGTCGAG	Parl	381038
AGATCATCTCGCGCTACTTG	Mcl1	17210
AGATCCGAAAGATCACAGAC	Tcirg1	27060
AGATCCGCTTATCTTGGACA	Cand1	71902
AGATCCTTACCTTCTCGTGA	Prkab1	19079
AGATCGGAATCGGAACATGA	Arnt	11863
AGATGAAAATCTCCCACAAG	Dnajb1	81489
AGATGACAAAGTGAGCACCC	Nod1	107607
AGATGCCGACACCATACTGG	Nod2	257632
AGATGGGAGACCGTTAGCTC	Atg10	66795
AGATGGGGCCTTCACGACCA	Flcn	216805
AGATGTACCAGGATTCTCCT	Arg1	11846
AGATGTATGATCCTAAAACC	Usp7	252870
AGATTCCAGACACACACTCC	Stbd1	52331
AGATTGGCCGAGGCTACCAA	Lonp1	74142
AGATTGTCAACAATGGAACT	Hsd17b12	56348
AGATTGTTAATACCTCTGGG	Rbm26	74213
AGATTGTTGACATAGACAAG	Gabarapl2	93739
AGATTGTTGACATAGACAAG	Gm3724	100042211
AGATTGTTGACATAGACAAG	Klhl7	52323
AGCAAATCGGTCTTGTCTGG	Hadh	15107
AGCAACATACCTCAGGAGCA	G3bp1	27041
AGCAACGAATGATGATCCCT	Clint1	216705
AGCAACGTCCAGTCCAAGTG	Mapt	17762
AGCAAGTTGGATGGTACCAG	Parp1	11545
AGCAATGTATGATCGGACAA	Mfsd8	72175
AGCACATGAGACATACCACT	Sfxn4	94281
AGCACTAGGATCGCGGCCTT	NO_CURRENT_41	NO_CURRENT_41
AGCACTGACTCCCTTAGCCA	Hdac6	15185
AGCAGAAAGAAGGCAGAAGG	Svip	75744
AGCAGACATCCTGACCCATG	Tecpr2	104859
AGCAGACGAACTCTATCACG	Fanci	208836
AGCAGACGAGCGCGCGACAA	Rassf1	56289
AGCAGATTGGATCCCAACCA	Tecpr2	104859
AGCAGCTGGGATATGGTACA	Rpa2	19891
AGCAGGAAAGAGGGGTCATG	Wdr24	268933
AGCAGGTTCCCAATAGAGCG	Lrsam1	227738
AGCAGTCGCTCAGAAGACAG	Snca	20617
AGCATACGGCCACAAAAGGA	Parl	381038
AGCATGCCGAGAATTAACCA	Gan	209239
AGCATTAACAACCTGTACCC	Dapk1	69635
AGCATTAAGAGTGTGTTTGG	Snap29	67474
AGCCAACGTCGGGAGAACGT	Iqgap1	29875
AGCCACGCAGTTCTGGACAT	Pkp1	18772
AGCCCACTGAGACACTCGAG	Clec16a	74374
AGCCCGGGAATCCATTGGAC	Tefm	68550
AGCCCTCCAGTTACTCACGA	Dleu2	668253
AGCCCTCCAGTTACTCACGA	Trim13	66597
AGCCCTGCACCGCATTATGG	Pfkl	18641
AGCCGTGGGGAAATCAACCT	Actl6a	56456
AGCCTGTAAGAACTCAACAC	Pik3c3	225326
AGCGAGCATGATATTCCGAA	Csnk2a2	13000
AGCGATGTTCACGCACAGCG	NO_CURRENT_42	NO_CURRENT_42
AGCGCCTTCGAAACCATGAG	Zfyve1	217695
AGCGCTCCACATCCTTGGGA	Calcoco2	76815
AGCGTATCTTATGTACCGCT	NO_CURRENT_43	NO_CURRENT_43
AGCTACCCATGGTCTCATCG	Cyc1	66445
AGCTACTATCTGGAGTCGTA	Pycard	66824
AGCTATCGATTGTTACACCG	Adrb2	11555
AGCTCAATCGATACTCAGAT	Lzts1	211134
AGCTCAATGAAAACCTACGC	Smc3	13006
AGCTCACCCTTCATGCCTAG	Usp11	236733
AGCTGAGAAGGATCGAATGG	Fyco1	17281
AGCTGAGAGTTTCGGAACAG	Ptov1	84113
AGCTGATAGACTACTGTCGG	Lrpprc	72416
AGCTGCTGGATGAAGACTTG	Trim8	93679
AGCTGGAAGAGTGGTATGCG	Clta	12757
AGCTGGATGATATGACGCTG	Sirt1	93759
AGCTTACAGCAAGATCAAGG	Pip4k2b	108083
AGCTTCATAAGCGAGCAGAG	Dip2b	239667
AGCTTGATCTTCGGAGTCAG	Ikbkg	16151
AGCTTGGTTCGCATTGACAT	Mcmbp	210711
AGCTTTATGACTAACCAGAG	Ankfy1	11736
AGGAAACACCTACCTACTCG	Atg2b	76559
AGGAAACTCCCCAATCATCT	Trabd	67976
AGGAAATGACATGTACGACG	Usp7	252870
AGGACATCTTGGGCGAGGCA	Ift20	55978
AGGACCACCCCTTCGAGTAT	Gabarapl1	57436
AGGACTTTCAAAGGCCAAGG	Snca	20617
AGGAGAAGTATGAGAAGGTA	Hmgb1	15289
AGGAGAAGTATGAGAAGGTA	Hmgb3	15354
AGGAGCACAAGCTAGTCCCT	Abcd3	19299
AGGAGCGCTAAGGAGGTCAG	Emilin3	280635
AGGAGGCTTACCTTAACACT	Ddx39	68278
AGGATCAGTACGTACCCAAG	Usp30	100756
AGGATCGCGAGGGCTTCACG	Llgl1	16897
AGGATGGAACTACATCCTTG	Nampt	59027
AGGATTACTATACACCACAG	Nek9	217718
AGGCAAGGAATCGTTCCTGC	Sfxn1	14057
AGGCAATTGTTGATGCCGAG	Cct7	12468
AGGCCACCAATGGCCGAGAA	Aup1	11993
AGGCCTCGAGATCACCGCTG	Lap3	66988
AGGCCTTAAAACCCATCGAG	Ncoa7	211329
AGGCCTTAGGACTCTTGTGT	Npc1	18145
AGGCGAGGGGGTACTGACCA	Plekhf1	72287
AGGCGGCTGCATAAGTCGCC	Mcl1	17210
AGGCGGCTGTCCGTTCACCG	Larp1	73158
AGGCGGTACTGACTGACCCG	Cox15	226139
AGGCGTCCGGATCTACAATG	Wdr45	54636
AGGCGTGGTAGTACGGACCA	Prkag1	19082
AGGCGTTGCATCGAACGAAG	Cand1	71902
AGGCTCTAAAGTATGTGCGA	Fis1	66437
AGGCTGCCTTGCGAATGGAG	Ikbkg	16151
AGGGACCACAGCTCTCAGGT	Bnip3l	12177
AGGGAGACATGTGAGCACAC	Atg10	66795
AGGGCAATCGCGTGCCCAAC	NO_CURRENT_44	NO_CURRENT_44
AGGGCACAAAAGTGGCACCG	Mrpl38	60441
AGGGCAGCAGTCGACCTGTG	Trappc12	217449
AGGGCCGCCGTTCATCAGCG	Emc6	66048
AGGGCTATTATCATATCTGG	Gmps	229363
AGGGCTGAAGCGTACCAAGG	Tbl2	27368
AGGGCTGCCCACGCTCGAAG	Lgals7	16858
AGGGGCCAAGGCTTTACTGG	Cep78	208518
AGGGGTGAAGTGGAAGAATG	Dffa	13347
AGGGTCCTTATGGACGACCT	Col18a1	12822
AGGGTGACACCAAATGAAAG	Vps13c	320528
AGGGTTCCCAGGGCGACGAA	Wdr62	233064
AGGTAAGAAGAAAATACGGT	Klhdc10	76788
AGGTAGCTGAGTATGACCCC	Retreg1	66270
AGGTATCCCATAATTCACAA	Uvrag	78610
AGGTCCACGCATTTCAGACA	Dnm2	13430
AGGTGACTGAAAACTCACAC	Lepr	16847
AGGTGAGAGGGATCCCAATG	Vps16	80743
AGGTGCCGAGCGTAACTTAG	Vps18	228545
AGGTGCGTGTCAACCGGTAG	NO_CURRENT_45	NO_CURRENT_45
AGGTGGAAGGCTCTTCTGGG	Wipi1	52639
AGGTGGGCGAGCTCAACGAG	Tbc1d2b	67016
AGGTGTTCACACAGTTAAGG	Iigp1	60440
AGGTTAAAAGGCAAAACCCC	Abhd10	213012
AGGTTCACTCACCTCAACTC	Diablo	66593
AGGTTCCAGATGATGACGAT	Zkscan3	72739
AGTAAAACTGACCCGGATCA	Ufc1	66155
AGTAACCGTGAAGAAGTGAC	Sfxn1	14057
AGTAAGAAAATTTCATATCG	Hif1a	15251
AGTACAAACCTTGTTACTCA	Traf2	22030
AGTACTCCATAACAATCCAG	Stk3	56274
AGTAGCGGGTCAACCCCTGA	Vipas39	104799
AGTATGACGTGAGAGACCAC	Arg1	11846
AGTCACATGTATGGACAACA	Srpx	51795
AGTCACTAGGCGCTCTCGCG	NO_CURRENT_46	NO_CURRENT_46
AGTCATTCGCAGATGTAGGC	Gm12223	102633420
AGTCATTCGCAGATGTAGGC	Il3	16187
AGTCCAAACAGATCACGTGA	Park2	50873
AGTCCACACTCACCGGAACT	Gabarapl2	93739
AGTCCATTGGCAATCTCAGG	Stk11	20869
AGTCCCAAAGAGGACAACCG	Wdr62	233064
AGTCCCACTACCATTAACAC	Sec61a2	57743
AGTCCTTGGTTAGATCCTCA	Map1b	17755
AGTCGAAGGATATGCCACCT	Eif4g2	13690
AGTCGGCAAATCGCTAGCAA	Echs1	93747
AGTCTGTCTCTAATCCAGAA	Htr2b	15559
AGTCTGTCTCTAATCCAGAA	Psmd1	70247
AGTCTGTGAAGCACACGAAG	Prkd1	18760
AGTGAAGTCTATGTTTGGGG	Nek9	217718
AGTGACTCAGCTCTTCGTAG	Utrn	22288
AGTGATAATGAACTCTCGAG	Rabgap1l	29809
AGTGATCGGCGACTCGAACG	Rab33b	19338
AGTGATTGTCTCAACAAGGA	Supt16	114741
AGTGCCGGGGGTGTATACCG	NO_CURRENT_47	NO_CURRENT_47
AGTGCCTATCCAGAAAGTCC	Lep	16846
AGTGCCTGGAATACTATGCA	Aldh9a1	56752
AGTGCTCACCATCTACGATG	Atg9b	213948
AGTGCTGTTAACCCGGACGT	Rassf4	213391
AGTGGCCGAGTACCTGACCC	Atg3	67841
AGTGGTAGACACACGCCACG	Ilvbl	216136
AGTGGTTGCTAAGCGACAGG	Park2	50873
AGTGTATGAAACCAGATTTG	Acbd5	74159
AGTGTCCGAGCTGGATCGCG	Tmem160	69094
AGTGTGAACTGCGATGAACT	Smurf1	75788
AGTGTGAATTCCACTCCACC	Dock1	330662
AGTGTTGAATAACCCTTCAG	Epg5	100502841
AGTTACAAATCTGCACCCGA	Ripk2	192656
AGTTACACACACATCTGTGC	Etfa	110842
AGTTACTTTAAGGTCTGACA	Safb2	224902
AGTTATGCAAACCTATGACC	Dleu2	668253
AGTTATGCAAACCTATGACC	Trim13	66597
AGTTCAACGTTACAGCAGAG	Ncoa7	211329
AGTTGAGCAAGAGATCATCC	Ilvbl	216136
AGTTTACGTGGTCCGATGTC	NO_CURRENT_48	NO_CURRENT_48
AGTTTCGAGACTTGGCGCCG	Dleu2	668253
AGTTTCGAGACTTGGCGCCG	Trim13	66597
ATAAAACGTTCTCCATCAGA	Gtf3c3	98488
ATAAACCTTGAGGACAACTG	Mfn2	170731
ATAAATAGTGTTGATTTCTG	Dram2	67171
ATAACACCATACTCGAAGAG	Usp33	170822
ATAACCACAGGAAGTCGACT	Cltc	67300
ATAACGTGAACAAATACATG	Hif1a	15251
ATAACTTACTCGTTACGACT	NO_CURRENT_49	NO_CURRENT_49
ATAATCCATACACAGAACCT	Fzd5	14367
ATAATCGATAAAGGACCACG	Map3k5	26408
ATAATCGCACTTGTAGCTGC	Ufm1	67890
ATAATTCATGCTGTCACCAG	Atm	11920
ATACACAACTATGATGCCAT	Rab1a	19324
ATACACATCCCATATAGTCA	Pik3c3	225326
ATACATACACAAAATGAGGA	Rb1cc1	12421
ATACATGCCGAAGTAGCCCT	Slc25a22	68267
ATACCTCCGCTACACCGTCT	NO_CURRENT_50	NO_CURRENT_50
ATACCTTAGAGAATGACTCA	Gsto1	14873
ATACCTTTGACATTGATCCA	Mcoln1	94178
ATACGCATAGATCGGTAAGC	NO_CURRENT_51	NO_CURRENT_51
ATACGTACTGTTGAGCGCCA	Usp36	72344
ATACGTTTGAGAACCTCACG	Kdr	16542
ATACTACCTGAGATATCCCT	Mcoln1	94178
ATACTCACCACAGCATGTGG	Eif5	217869
ATAGAGCATAGCGTTGTGCG	Wdtc1	230796
ATAGAGTCATTGTCCATAGG	Tank	21353
ATAGCTTTGTCAGATAAGGA	Sirt1	93759
ATAGGAGTTCGTCATCCAAG	Rcn2	26611
ATAGGCATTGAGACTTCTGT	Nbr1	17966
ATAGGCTTCTACGACCAGCT	Fnbp1	14269
ATAGTAGTCACGCTAGAAGG	Wdfy3	72145
ATAGTCTCAGTGATGCCAGT	Cep170b	217882
ATAGTGCATAAACTCGCCGC	Fanci	208836
ATAGTGGAAAATATTTGCCG	Tmpo	21917
ATATACAAGTCTTACCTCAG	Hadhb	231086
ATATACATGTTAAGCAACTG	Pi4kb	107650
ATATACGAGTATGATCCCCT	Rab12	19328
ATATCCTTAGTGAATAAATG	AI314180	230249
ATATGAGCCCGACCTCTCGA	NO_CURRENT_52	NO_CURRENT_52
ATATTTGACATCAGGCTACG	3110002H16Rik	76482
ATCAGCGGCCCCATAACCAC	Ipo5	70572
ATCAGTGCCTTCATTGATGG	Ddost	13200
ATCATAGTGAAATAGAACGG	Arnt	11863
ATCATCTATAATCAGTTCCG	Tpcn2	233979
ATCATGCCTTCGCATTAACC	NO_CURRENT_53	NO_CURRENT_53
ATCCACTACCTCTAATCCTG	Smcr8	237782
ATCCAGAGAGCTTCGCCCAG	Nup93	71805
ATCCCAGATCACCGCAATCG	Gys1	14936
ATCCGCAGAATACGGACTCG	Fkbp4	14228
ATCCGCCTGAGGGTCCTGAA	Rbfa	68731
ATCCGGAGTTGACCTCACAA	Hk2	15277
ATCCTCAGAAAAGCGCACGG	Rab3gap2	98732
ATCCTCATAGGCTACAGTCG	Llgl1	16897
ATCCTCTGGTCACCCCCGTG	Lzts1	211134
ATCCTGATCGACCTATGCCG	Pim2	18715
ATCGATATTGATAAACGCGA	NO_CURRENT_54	NO_CURRENT_54
ATCGCCTAGCCCAAGCGACG	NO_CURRENT_55	NO_CURRENT_55
ATCGGAATTCCTGTCGAACG	Iqgap1	29875
ATCGGCCGCAACTCGTCGCA	Foxk1	17425
ATCGGTGTACATGCGCCGTA	Ubqln1	56085
ATCGTCTTCATAACTGACCA	3110002H16Rik	76482
ATCTATTCCACAGTTCTCCG	Rif1	51869
ATCTCCTTGAATATCTTCTG	Pafah1b2	18475
ATCTCGTAAATGATCAGTGT	Immt	76614
ATCTCGTTCTCATTATCGGG	Tfcp2	21422
ATCTCTTCCACGGGACACAG	Rbmx	19655
ATCTGAAGCGATATCAAAGG	Cab39l	69008
ATCTGCCACAGTCTGAATGG	Akt1	11651
ATCTGCTCCACCACAAACCA	Aldh7a1	110695
ATCTTAACCAGCGCATCCCG	NO_CURRENT_56	NO_CURRENT_56
ATCTTCAACCTTAAACAGCA	Dsc1	13505
ATCTTCGAGAGACACCATCC	Becn1	56208
ATCTTGCTTCTCTCGATCAT	Baiap2l1	66898
ATCTTGCTTCTCTCGATCAT	Bri3	55950
ATCTTGGAGTATAAGCAGAG	Ddb1	13194
ATGAAATTGTACTGGCTCCG	Htra2	64704
ATGAAGGCCGTAACAGAGCA	Ywhab	54401
ATGAAGGTCCTGCAAACCCG	Atpif1	11983
ATGAAGTCTGATGTCATGAG	Wdfy3	72145
ATGACCCAGACGCTAACACG	Gan	209239
ATGACTGTGCTTAGAGACAT	Pycard	66824
ATGACTTCCCCAGTAAGCAT	3110043O21Rik	73205
ATGAGAGTGAAGCCGCTCGT	Vps4a	116733
ATGAGCACATCTATAACCTG	Acyp2	75572
ATGAGCACATCTATAACCTG	Ccdc47	67163
ATGAGCACATCTATAACCTG	LOC100534353	100534353
ATGAGCAGAATCTATTACCG	Rab24	19336
ATGAGCCCATACTAAAGGCA	Dram2	67171
ATGAGCCGCATGTTGTCAGG	Mlf2	30853
ATGATGCGTAAGATGCGCTG	Hdac6	15185
ATGATGCTGTTGAAGTCCCG	Stx12	100226
ATGATGGAATTATAGTTGTG	Wdr41	218460
ATGATGGCCGAGTAGTCCTG	Map3k6	53608
ATGCAGTACAAGGCCATGCA	U2af2	22185
ATGCCAATGCCGTTGTTAGC	NO_CURRENT_57	NO_CURRENT_57
ATGCCTTACATTTAACAACA	Vps4b	20479
ATGCGTAATGAAACTTCACG	Map3k5	26408
ATGCTACCAGAATGATGACT	Ipo5	70572
ATGCTGATATCCATCCAATG	Stk4	58231
ATGGACTACGTCAATCCTCG	Gbf1	107338
ATGGATTTGGTGTAGCCCTA	Mapk3	26417
ATGGCAAGATCTCTCTACAG	Gbf1	107338
ATGGCGCAGCAGCACGAGGG	Nudc	18221
ATGGCGGAAAGACAGCCCGT	Ehmt2	110147
ATGGCTCACCTGCTCAGACT	Nrbf2	641340
ATGGCTGCGTAACTGTCTGT	Clta	12757
ATGGGAATTGAATTCCGTGA	Supt16	114741
ATGGGTACATCCCATAAAGG	Tsc1	64930
ATGGTGACTTAGGGGGAGTG	Mapt	17762
ATGGTTGAGTTTATCAAACA	3110002H16Rik	76482
ATGTAACTGAAGCTATATGT	Vmp1	75909
ATGTACATACCTCCCTGACA	Taok1	216965
ATGTAGACGCTGACATCCGG	Rubcn	100502698
ATGTAGCCATACCAATTGGG	Cct7	12468
ATGTATAATCTATCAGCTCG	Pdpk1	18607
ATGTATGAATCGGAGAAGAT	Snap29	67474
ATGTCATAAAGTGTCCACCA	Map1a	17754
ATGTGAAAGCATCGATACCC	Enpp1	18605
ATGTGCCATGAGTACCACAA	Casp14	12365
ATGTTGAGACATAATAACCT	Ulk2	29869
ATGTTGCAGTTCGGCTCGAT	NO_CURRENT_58	NO_CURRENT_58
ATGTTTAGAAGACCATCAGA	Rubcn	100502698
ATTACCTTTAAGCCTTGCCA	Csnk1g3	70425
ATTACGTAGATTGCGCTCAG	Atg16l2	73683
ATTAGGACCATAGAGCTCGA	Rab8a	17274
ATTAGGTGACTGGAACACGT	NO_CURRENT_59	NO_CURRENT_59
ATTATCACAAGTAACATGAC	Cpvl	71287
ATTATTACAGCCCCCGACGA	Rnf152	320311
ATTCAAATGCGAGATCTTGA	Naa15	74838
ATTCACGCTACGTTCACCCA	Map1b	17755
ATTCAGCCACGACCAGTACA	Nans	94181
ATTCCAAGATCATTCACCAG	Mul1	68350
ATTCCCGAGGACATCATGCG	Hk2	15277
ATTCCGTTTGCAGCGAGACC	NO_CURRENT_60	NO_CURRENT_60
ATTCCTCTATCCAAGCCGGC	Rab33b	19338
ATTCGAACCATTGAGCTGGA	Rab1b	76308
ATTCGAGATCCAAATCAGGG	Eif4g3	230861
ATTCGGTGACCAAGTGACCC	Gsto1	14873
ATTCTACTTCGTGAGAACCA	Iigp1	60440
ATTCTGGCAGAGCACGTCAG	Eif2ak4	27103
ATTGGTGACAGCTGTCACGA	3110043O21Rik	73205
ATTGTCTCCGACATAGCAGG	Adsl	11564
ATTGTTCAGTCCATTGAAGT	Dcn	13179
ATTGTTGACAAAGAAAAACA	Gabarap	56486
ATTTCCAAACGGTTCTCTCA	Nek7	59125
ATTTCTCTTGAAGATGACAC	Scoc	56367
ATTTGGACGAGACCTTGAGA	Anxa7	11750
ATTTGTGGGAACGCCAGCTG	Slc25a11	67863
CAAAATGACCGACCTCCATG	Dcaf5	320808
CAAACACGGTAATATCTGTG	Zc3h12a	230738
CAAACATACATTCTATCCGG	Mtmr3	74302
CAAACCAGCATAGCAAACAA	Ptpn22	19260
CAAACCCCATCACCTCATGT	Rbfa	68731
CAAACCCCCAGGATTCAGCT	Clptm1l	218335
CAAACCTGATGACATCTCCT	Vcp	269523
CAAACGCGATATCATGGACG	4930549G23Rik	75286
CAAACGCGATATCATGGACG	Seh1l	72124
CAAACGGATAGGGTACACAA	Slc27a4	26569
CAAAGATGGCTTTAGCAAGG	Cdc37	12539
CAAAGCGAAACGGAGGATTG	Eif5b	226982
CAAAGGAAAGAGCTCATCGG	Tbc1d15	66687
CAAAGGAGTTAATAACCCCA	Cul2	71745
CAAAGTAACTATCTCGTCGA	NO_CURRENT_61	NO_CURRENT_61
CAAATACTCGATTCCACCAG	Fundc1	72018
CAAATCGATGACCCTCACGT	Col18a1	12822
CAAATGCTAGTACCATCAGT	Foxo1	56458
CAACAACAACAACAACTGCG	Bnip3l	12177
CAACACACAAACCTGGCTAA	U2af1	108121
CAACACCCCCCACTCGAAGG	Dsc1	13505
CAACACGTGCGAGCGAACTG	NO_CURRENT_62	NO_CURRENT_62
CAACAGCTTGGCTCAAAGTG	Lars	107045
CAACAGTAGCCACACAACGA	Arnt	11863
CAACATCGAGAAGGATATTG	Dynll1	56455
CAACCCAGTTAGTTACCCAG	Chek1	12649
CAACCTGCCTAGCGACCCGC	NO_CURRENT_63	NO_CURRENT_63
CAACGAGTCGTCCTGGCACG	Lmx1b	16917
CAACGCCACAAACTTCGTAT	Dffa	13347
CAACGCCCAAAATACACCTG	Gys1	14936
CAACTAAATCGCATAGAAGA	Snap23	20619
CAACTAGCGAATTAGAAGCG	Dyx1c1	67685
CAACTGGAACACGTGGTACG	Nipsnap1	18082
CAACTTGTACGGACACCCGA	Atg2b	76559
CAAGAAAAGAAGAGGTCACT	Atg16l2	73683
CAAGAAAGTGAAGTCCGCTA	Tmpo	21917
CAAGAGTTAACCTCGACCGG	NO_CURRENT_64	NO_CURRENT_64
CAAGATGTGAGCTCACATTG	Hif1a	15251
CAAGCATGGAAATTTCTCCT	Tbc1d15	66687
CAAGCCCCGGATGAGTGCAA	Tpcn1	252972
CAAGGATCGTGCCGTGATTT	NO_CURRENT_65	NO_CURRENT_65
CAAGGGCAGTGCAAGATCGG	Map4	17758
CAAGGTGTTACGGACCTACG	Dock1	330662
CAAGTAAATCATCCTCACTG	Htt	15194
CAAGTCACTTGCCACACGAG	Usp30	100756
CAAGTCGGCTGACTTCGTGG	Flnc	68794
CAAGTTGGCCACGTAGAGCG	Aldh2	11669
CAATACGTGCAGCAGAACGG	Ctsk	13038
CAATCTGTGCGTGATCGGCG	Pfkp	56421
CAATGAAGTGACTCCGACCG	Mrpl38	60441
CAATGCAATCTTCCTTCGGG	Wdr75	73674
CAATGCTGAGCTTATGTACG	Fkbp5	14229
CAATGCTGCTACTCCGTGAA	Ddb2	107986
CAATGGCGTCTGCCGTTCAG	NO_CURRENT_66	NO_CURRENT_66
CAATGGCGTGATCCCATCTG	Eif4g1	208643
CAATTACGCCTCTAACCAGA	Iqgap2	544963
CAATTCTCGGAAGCAAGAAG	Clta	12757
CACAAGGCAGCATGACACCC	Bmf	171543
CACACACAAGTGCCTCATCG	Tcirg1	27060
CACACTCACCAATGGCCCTG	Ruvbl1	56505
CACACTTCTCACATCCGGCA	Mt3	17751
CACAGACAGTCAAACGACCG	Tsc1	64930
CACAGACCCATCTTCCAGAG	Atg14	100504663
CACAGAGACACCCATGATCG	Fkbp4	14228
CACAGCCCGGACACGGTACG	Flna	192176
CACAGGCAAAGCTAAAACCA	Nsf	18195
CACAGGGTGATAATGAACAG	Tsc2	22084
CACAGGTTAAGGGAAACTTG	Traf2	22030
CACATACTGGTTCATGAGAG	Rab7	19349
CACATTGTCGTGTACCACAG	Cpt1a	12894
CACCAGAAATATCCCAAACG	Copa	12847
CACCCACCAGGTACTCATCG	Pik3cg	30955
CACCCGAATCACAGTCCCCT	Wipi2	74781
CACCGTCAACCCTTCCACAG	Aldh2	11669
CACCTATTCCCCTCCGCAAC	NO_CURRENT_67	NO_CURRENT_67
CACCTCAACGCCTAACACGG	Htr2b	15559
CACCTCAACGCCTAACACGG	Psmd1	70247
CACCTCAGAGCAGCCCATCG	Sars	20226
CACCTCGAGGTAACAGACCC	Pafah1b2	18475
CACCTGAGAAGTGAGCGCCG	Xpot	73192
CACCTGGAGTAATTCCCGGG	Rpa1	68275
CACGACCCCTTTGCCATCGG	Gm10051	100039731
CACGACCCCTTTGCCATCGG	Rpl28	19943
CACGACCCCTTTGCCATCGG	Rpl28-ps1	100042670
CACGACCCCTTTGCCATCGG	Zranb3	226409
CACGCCATGCCGCTACAGGG	Nlrp6	101613
CACGCCTTCGTCAACCCTAT	NO_CURRENT_68	NO_CURRENT_68
CACGGCACCAAAAATAAACG	Chmp4b	75608
CACGGCAGGCATCTCGTCTA	NO_CURRENT_69	NO_CURRENT_69
CACGGCCCAGTGGTCGGTCA	Csnk1g3	70425
CACGGGCAGCGATCTAGTTG	NO_CURRENT_70	NO_CURRENT_70
CACGTGGTACTGGTCACGCG	Zdhhc8	27801
CACTAGATGACATGAGCAGT	Hsbp1	68196
CACTAGTCGTACTATCCGAG	Rab3gap1	226407
CACTCACAAGACACTGCGAG	Shmt2	108037
CACTCACCACCACCGACTTG	Phb	18673
CACTCTGACTAGCCCCCTAG	Rubcn	100502698
CACTTAAAGATGACATCCAA	Lamp2	16784
CACTTACATCTTGGAGAGCT	Rpl35	66489
CACTTCCAGCTACTATCGCG	Rab1b	76308
CACTTCCTACTGATTCAGAG	Atg4b	66615
CACTTTCCGCAAGTACCGGG	Pi4k2a	84095
CAGAAACTCTTACCGAGCGC	NO_CURRENT_71	NO_CURRENT_71
CAGAAATAGGAATTGCTGTG	Kif5b	16573
CAGAATAAACTGCATCACCA	Cdc37	12539
CAGACCCATATAGAGCCATG	Ganab	14376
CAGACGAGGAAGTCACCCGG	Wdr6	83669
CAGACTAATATTATCTCCCA	Tgm3	21818
CAGAGCCTCAGATTCCCTTG	Emilin3	280635
CAGAGCTTCTACGTCACGAG	Sesn2	230784
CAGAGGAGTCTCTTCGCAAG	Nampt	59027
CAGAGGCTTGGTCAACATGG	Pim2	18715
CAGAGTGCTAGGAAAAGACA	Npepps	19155
CAGATCCACCTGTACACGCA	4930427A07Rik	104732
CAGATCTGGAACGTCCGCAG	Plk2	20620
CAGATGGTACCAACGGACCC	Rasip1	69903
CAGATGTACGGAGTCGCGGA	Tigar	319801
CAGCAAATATCAACACAAGT	Ubqln1	56085
CAGCAAGTTCCGAGCACCAA	Ift20	55978
CAGCACATACATGTTGTCGT	Chmp4b	75608
CAGCAGAAAGACATCGGTCA	Nod1	107607
CAGCAGATCGAGATCCTCTG	Stim1	20866
CAGCCAATTATGAGCAGTCA	Dcaf17	75763
CAGCCACACTCCAACCTGAG	Tcirg1	27060
CAGCCAGCCATAATCCAGGA	Pgm2	72157
CAGCCAGGAAGCCAGAACAT	Banp	53325
CAGCCCGCTTCGATGACTCA	Anxa7	11750
CAGCCGCGATCAGCACGGCG	Dffa	13347
CAGCGATGTTCCGGAGATGT	Uvrag	78610
CAGCGCCGAAGAGTTGTTCA	Cct2	12461
CAGCGCTGCAGCATGATGTG	Tkt	21881
CAGCGGCTACCCTTGCATGA	Becn2	226720
CAGCGTGACGATCCACGACG	Kbtbd6	432879
CAGCGTGACGATCCACGACG	Kbtbd7	211255
CAGCGTGGCAGACTGTGTGG	Safb	224903
CAGCTACCAGATAGCGCTAG	Utrn	22288
CAGCTATGATGAGCCGCGGT	Shmt2	108037
CAGCTATTACGGTAATCGAG	Dnajc7	56354
CAGCTCAAACTCAACTCCGG	Optn	71648
CAGCTCACCCTGCGTACGGT	NO_CURRENT_72	NO_CURRENT_72
CAGCTCTCTTCGGATCAACA	Phb2	12034
CAGCTCTTTCCAGACTATGT	Tspo	12257
CAGCTGAACACCCTGGTCGA	Rpa1	68275
CAGCTGCAAACGACTAAAGA	Pycard	66824
CAGCTGGGCTAGGTCGTCGG	Mtdh	67154
CAGCTTAACACCCCCAAGAG	Gcn1l1	231659
CAGCTTGATATGGCCGAGGG	Mast3	546071
CAGCTTTAGAGGAATACACA	Adss	11566
CAGGAAGAACTGGCGTCATG	Psmd2	21762
CAGGACTATATACTCAAGGA	Pa2g4	18813
CAGGAGTTTGATGACAAGGG	Cln3	12752
CAGGCAACCGAACTCACCAA	Nsmaf	18201
CAGGCACGACTTGCCCACGC	Rab1b	76308
CAGGCTGGGTGCATCAACCT	Dcn	13179
CAGGCTTACCTGTCTTAAGG	Atg4a	666468
CAGGGACGTAGCCGCCGTTA	NO_CURRENT_73	NO_CURRENT_73
CAGGGAGTGAACACACTGTG	Twnk	226153
CAGGGGACAGCTCACGTGAA	Clptm1l	218335
CAGGGTGAAGAACACTCGGG	Bmf	171543
CAGGTAGACCTTCCCATCCG	Strada	72149
CAGGTAGCGGGTATATGCGT	Hmox1	15368
CAGGTAGCGTTAGCCAACAA	Atg9b	213948
CAGGTCTCTTAATATCGACA	Stk3	56274
CAGTAAGCCAGGATACCTAG	Gtf3c1	233863
CAGTAATGGCAATGTTTGGA	Gm4992	245575
CAGTAATGGCAATGTTTGGA	Trim5	667823
CAGTACCAACACAAAATTCG	Sec24b	99683
CAGTACCAGCAGTTCAGTAT	Wdr41	218460
CAGTCAAGCACACCTGAACT	Ralb	64143
CAGTCGGATAGCATGGATAC	Atpif1	11983
CAGTCTGAGAACCGCTTCCA	Cct2	12461
CAGTCTTGATGACGAAACGC	Pip4k2b	108083
CAGTGACCAGGACACGCACA	Atg2a	329015
CAGTGACTCACGTATCGGAA	Vars	22321
CAGTGAGCGCGACAACACTG	Wbp11	60321
CAGTGGCCAGGTAATGCACG	Gan	209239
CAGTGGGAGGTGTACGTGAA	Usp11	236733
CAGTGTGTAAATATTGTCCG	Smurf1	75788
CAGTTACAGATGACGCCCAG	Dip2b	239667
CAGTTCACCGATCCCCGTGA	Mul1	68350
CAGTTGGAAAATGAACTTCG	Nefm	18040
CATAAAAGGCAGATATTGGT	Osbpl8	237542
CATAAATACAAGTAAAGACC	Snap29	67474
CATAATACTTGACTACGTGA	Stk4	58231
CATACCCCTTCTCATCAACT	Vps4b	20479
CATACTCACGGAGGCCTCTT	Hmgb1	15289
CATACTGCTGTATCGTCGCA	Cpt1a	12894
CATACTTACGAAGACATACG	Atg16l1	77040
CATAGATCCGCGATTGTACG	NO_CURRENT_74	NO_CURRENT_74
CATAGATTTAGGTCCCAAGC	Cct3	12462
CATAGCCTTACTTCACAGTG	Sfxn1	14057
CATAGCGACAGTCGTACAGT	Dcaf11	28199
CATAGCTGATCATGTAACTG	Kdr	16542
CATAGGCCTCCTCTCGATGG	Tecpr1	70381
CATAGTCCAGCCCTAGACGC	Phb2	12034
CATATACTCTTGCGCTAGAC	NO_CURRENT_75	NO_CURRENT_75
CATATATGAATTGTCCCGAG	Net1	56349
CATCAAGACCATTACCAGTG	Pip4k2a	18718
CATCACTCAAAAGTGCACCC	Vprbp	321006
CATCATGGAAGTCTACACGA	Rab24	19336
CATCATGTGGGTCACCTACG	Npc1	18145
CATCCCCCGACTACGACTAC	NO_CURRENT_76	NO_CURRENT_76
CATCGACAAAAAGCACTCCA	Ruvbl1	56505
CATCGAGCGCTATGACATAG	Tgfbrap1	73122
CATCGCACTTCTGTGTAAGC	Pdcd6ip	18571
CATCGGGTTCAGATTCAGCT	Lgals8	56048
CATCGTAACACACGTACGAG	NO_CURRENT_77	NO_CURRENT_77
CATCTAGACTCTGAATCTCG	Erp44	76299
CATCTATGAGACGTGCGTAC	NO_CURRENT_78	NO_CURRENT_78
CATCTGGTTAGTGTTGATCG	Tbl2	27368
CATCTTGCGACCAGAAAGCG	Camkk2	207565
CATCTTGTCACGTCCACCCG	Wdr24	268933
CATGACCAGTACAGCCAAGG	Ctsa	19025
CATGACGTCACAGATCACGG	Fnbp1	14269
CATGCAGGGTAAGTAATCGT	Prkdc	19090
CATGCCCAAGCGGCGCACAG	Telo2	71718
CATGCCCGTCTGCGCCGCAT	NO_CURRENT_79	NO_CURRENT_79
CATGCGCTCCGAAATCAAGA	Optn	71648
CATGCGGGACTACATGACCA	Slc25a10	27376
CATGCTGTGAGGGTCGAAGG	Gtf3c1	233863
CATGGAAAATAATAACTGCA	Zfyve1	217695
CATGGCGGGGAGAACGACTG	U2af2	22185
CATGGCTGCAGCTAATTACG	Ubqln2	54609
CATGGGCAACAGCTTCCCGG	Napg	108123
CATGGGCTACCAACATGACA	Wdr62	233064
CATGGGGTTACGGAAAGTCA	Vti1b	53612
CATGGTGGCTTCATACACAG	Pink1	68943
CATGTACCAGATTGACAGCG	Keap1	50868
CATGTAGGGACCCCAACCTG	Supt5	20924
CATGTGCACGTAAATACTGG	Twnk	226153
CATGTTTGACTATGGTCTCA	Rabgap1	227800
CATTAACAAGCACTCCACTG	Prmt7	214572
CATTAAGCACCTGCGCTCCG	Rnf41	67588
CATTATTTACCCTCCCCCGG	Sf3a1	67465
CATTCAAAGCTCGATCAATG	Glg1	20340
CATTCGGAGAGCATCATCGA	Tbc1d25	209815
CATTCGGATGGCAAACTGAG	Wdr11	207425
CATTCGTCACCTCTGGAACG	Birc2	11797
CATTCTACCATGCAGCCACG	Tbk1	56480
CATTTCATTGGTGTGCCCAG	Epm2a	13853
CATTTGATGAGACCTGTACC	Pdpk1	18607
CCAAAAAAGACAGAGATCAC	Ruvbl1	56505
CCAAATTTCAGGAACGTGAG	Sf3a1	67465
CCAACACTTACGCCTCCCTG	Fxr2	23879
CCAACATCGGGGCGCATAAT	NO_CURRENT_80	NO_CURRENT_80
CCAACCCTTGAATTATTGGA	Fmr1	14265
CCAACCGTACTAAAGCAGAA	Kif23	71819
CCAAGAGCTATGTCTTCCGA	Sec23b	27054
CCAAGAGTTCTCACTGTGAC	Bnip3	12176
CCAAGCTGAGGTCCTACGAG	Lzts1	211134
CCAATAGTAACCAGCCAGCT	Prkab1	19079
CCAATCAGTGCTCTTCCCAA	Dzip3	224170
CCAATCCAGTCCTTGCGTCG	Calcoco2	76815
CCAATCGCCTTAAAGAGCGC	Vcp	269523
CCAATGCTGGTGTAGATACG	Fyb	23880
CCAATGCTGGTGTAGATACG	Gm7666	665511
CCAATGCTGGTGTAGATACG	Phb	18673
CCACAAGGTGGATCCTCGGA	Nipsnap1	18082
CCACACCAAGATCCGCCACG	G3bp1	27041
CCACAGACACGACCCCAACG	Nbr1	17966
CCACAGCGTAAGGCAATCTG	Cab39l	69008
CCACAGGCTCCAAAAACAGG	Nbr1	17966
CCACCTCCGAAACAAGACAG	Vamp8	22320
CCACGCTACCTTTCTAACGT	Prkar1a	19084
CCACGGAGAAGACCAAACCG	Pars2	230577
CCACGTAGAACGCGCCACAG	Mcm2	17216
CCACGTGCGCAAGACCAGAG	Mapk3	26417
CCACTAGCAAGGTATACCTG	Plk1	18817
CCACTCAGCGACACTCGCGA	Pi4kb	107650
CCACTCTCTCGGCTTCACCG	Ldoc1l	223732
CCACTGAAAATGGACTCTTG	Flna	192176
CCACTGTCTTGACACCTCAA	Slc27a4	26569
CCACTTACTTGTTTAGACAA	Mrpl45	67036
CCACTTCAAATAGACCAATG	Trappc8	75964
CCAGAAGAACATTTACAGCG	Lmna	16905
CCAGAAGCGCAAGTACCCCG	Cisd2	67006
CCAGACCCCAATCAATCAGT	Csnk2a2	13000
CCAGACTGCTGGTACGAGGG	Napg	108123
CCAGAGCAGCGAGTCGGGCA	Kctd12	239217
CCAGATAATACAGGAACGAG	Ift88	21821
CCAGATCCCACTCTATGCTG	Stx6	58244
CCAGCCACAGTCTGTCGTCA	Atg4c	242557
CCAGCCACTTGACAAACGCA	Usp30	100756
CCAGCCAGCGATCAAAGTCA	Hacd3	57874
CCAGCGAGGCGGATGCCAAG	Tspo	12257
CCAGCGGACGGCGAACTCCA	NO_CURRENT_81	NO_CURRENT_81
CCAGCTACATGACACCCCGG	Atp13a2	74772
CCAGCTCTCATCCATCAAGG	Trp53inp2	68728
CCAGCTTATTTCCAACCAGG	Rab12	19328
CCAGGACGATAACCGACATG	Adrb2	11555
CCAGGCGCACTACCGCGGTG	Sqstm1	18412
CCAGGGTATTGGCAAAACTG	Psmd2	21762
CCAGTACTCACCTTATCGTG	Tsc1	64930
CCAGTCCGAGTACTGCAACG	Wdfy3	72145
CCAGTGCGATGCCGTACAAG	Adsl	11564
CCAGTGTCCTATCAGAGGTC	Irgm1	15944
CCAGTTGTCGACTAGGACCG	Gfap	14580
CCAGTTTGCTCAGAGGAACA	Tbc1d2b	67016
CCATACATGAGGACACCTCG	Psmc4	23996
CCATACGGCTCGTACTCCAA	5330417C22Rik	229722
CCATCATACTTCTCGCCCTG	Brsk2	75770
CCATCGGTTCGACTTACCGC	NO_CURRENT_82	NO_CURRENT_82
CCATCTCAAAGCTAGATGCT	Ei24	13663
CCATGAATTCCAGCTACCAG	Pars2	230577
CCATGCTCAAGATGGACGAG	Trabd	67976
CCATGGAGTTCGGCTATGTG	2021-09-09	53860
CCATGGCCAAAGAATCATTG	Llgl1	16897
CCATGTTAACATGAGCGAGT	Map1lc3a	66734
CCATTAGTACGAACATTGCG	NO_CURRENT_83	NO_CURRENT_83
CCATTGTGTATGTCATGACG	Sec61a2	57743
CCCAAGAACTCGAGATACGA	Telo2	71718
CCCAAGGCTGACAAGCGTCG	Cep170b	217882
CCCACAGATAGCCACCCGGA	Tkt	21881
CCCACCGAACTGGCACCAGT	Irak1	16179
CCCACGGTAAACAGAACTCG	Zwint	52696
CCCAGAAGATACGACGGCAC	Rassf4	213391
CCCAGATCCGGGAGACACGG	Mlf2	30853
CCCATCTACTTGAGCGACAT	Lonp1	74142
CCCATTAACCAACTCCAGCG	Pi4kb	107650
CCCCGCTCTAGGAAACGGGG	Clta	12757
CCCCGGCAGAGATCTATCAG	Tars	110960
CCCCGGCCCATTGATTCAGG	Gdi1	14567
CCCCTATGGAATTATCCGGG	Esyt2	52635
CCCCTCTGCAGTAAAACAGG	Trp53inp2	68728
CCCCTTCGATATCCGATGAC	NO_CURRENT_84	NO_CURRENT_84
CCCCTTGCACACCTACCCGA	Tmem59	56374
CCCGACTGACCATTTCATAG	Ssrp1	20833
CCCGAGCACACAGTGACCCA	Nudcd3	209586
CCCGCCTGGCGATTCACGGG	NO_CURRENT_85	NO_CURRENT_85
CCCGGCAGACTAACTAGCGC	NO_CURRENT_86	NO_CURRENT_86
CCCGTAGGGGTCGTGGTTTT	NO_CURRENT_87	NO_CURRENT_87
CCCTCACAAATGGCGCCACA	Vangl1	229658
CCCTCAGGTAGAACTAGACC	Vipas39	104799
CCCTCCAACCCACAACATCG	Sptlc1	268656
CCCTCGGACATCGAACCAGA	Wdfy3	72145
CCCTCGGTTGAGCAGCGCGA	NO_CURRENT_88	NO_CURRENT_88
CCCTCTATGAGATCAACGGT	Gpc4	14735
CCCTGATGTGCTATACGCGC	NO_CURRENT_89	NO_CURRENT_89
CCCTGTAAAAGGCTCCATCG	Mtor	56717
CCCTGTAGGACAATATCGAA	Rubcnl	271221
CCCTGTATTCCGTGGCCGCG	Bok	51800
CCCTTAAAGTGACGGACGAA	NO_CURRENT_90	NO_CURRENT_90
CCGAAAGAAATACCCAGACC	Gabarap	56486
CCGAACTGAGTCTCGCCGAG	Lrpprc	72416
CCGAATCGGCCTGCCACCAA	Pi4k2a	84095
CCGACAATCCAAAATAGACG	Hk1	15275
CCGACCCATCGTAAGTACTG	Nod2	257632
CCGAGATGGCTCGGATAGAC	NO_CURRENT_91	NO_CURRENT_91
CCGAGCCGAATTGGGCGTGT	NO_CURRENT_92	NO_CURRENT_92
CCGAGGCAGACGCATCCCAG	Mfn2	170731
CCGAGTGTACTGGAAGACGG	Rbfa	68731
CCGATCTTGCACAGGAACAC	Dsc1	13505
CCGCACCGAGGCCACGATCG	Rab33b	19338
CCGCAGAACCAGGCGCACCG	Ckap4	216197
CCGCATGACGAACTCGGTAG	Lmx1b	16917
CCGCGCATTAACGATCAGTA	NO_CURRENT_93	NO_CURRENT_93
CCGCGCCGTTAGGGAACGAG	NO_CURRENT_94	NO_CURRENT_94
CCGCGTGACGCAATCCCTTG	NO_CURRENT_95	NO_CURRENT_95
CCGCTACGCCAAGCTCACCG	A230070E04Rik	100043072
CCGCTACGCCAAGCTCACCG	Nefm	18040
CCGGACCAATAATTTCAACG	Gys1	14936
CCGGACTTGTTATACTTGAT	NO_CURRENT_96	NO_CURRENT_96
CCGGCAGTAATCCAGGACCG	Emc6	66048
CCGGCATCCGTACTGACTCG	Prkar1a	19084
CCGGCCATGTCCGTCAGCCG	Foxo3	56484
CCGGCGCTGCGGTCGGCTTG	NO_CURRENT_97	NO_CURRENT_97
CCGGGCGCCGTATCCCCTAC	NO_CURRENT_98	NO_CURRENT_98
CCGTATAAGATAGAGCGGGT	Nsmaf	18201
CCGTATACGTATCTATGCCG	NO_CURRENT_99	NO_CURRENT_99
CCGTATGGGCATATATGTGG	Pfkl	18641
CCGTCGAGCAATCCCGCCAA	NO_CURRENT_100	NO_CURRENT_100
CCGTCTACTCACCGGGCTCG	Svip	75744
CCGTGGCACTGAGCGCACTG	Safb	224903
CCGTGGTAACATCGATCCCA	Mfn2	170731
CCGTTGCTGCACATATAATG	Epm2a	13853
CCTACGACAAGATCTCATTG	Clptm1l	218335
CCTACGCCAACGTGAAACAG	Rab1b	76308
CCTAGCCACATTACACCCCA	Atg7	74244
CCTAGGTTTGAGGTACACGA	Fkbp4	14228
CCTAGTGACTAACAAGACGT	Lta4h	16993
CCTCATAAATGACATCATGG	S100a9	20202
CCTCATGGGCAGCCCCCACG	Lmna	16905
CCTCGCAAGGAGAAATGTGG	Ptov1	84113
CCTCGGGTTAAAGTGCAAGG	Lgals7	16858
CCTCTCAGTCATGACGACCG	Tjp2	21873
CCTCTCCCACCAAGCACACG	Ulk2	29869
CCTCTGGCACCAGTTGATTG	Stx6	58244
CCTCTGTGGATTACATCCGG	Tfeb	21425
CCTCTTACAGGCAATAGTGT	Vps33a	77573
CCTCTTCCTCACTACGACGC	Dcaf11	28199
CCTCTTGTCCAGATGTCAGT	Esyt2	52635
CCTGACAAGGCGACACACGA	Lamp2	16784
CCTGACGTCTATCCGTGACG	Pim2	18715
CCTGAGCCAGCTCTGCACAT	Dffa	13347
CCTGAGCGTACTGAATAGTG	Mcmbp	210711
CCTGCAACTCAACCCCACGC	Map1lc3a	66734
CCTGCAACTCCGACACCGAG	Rassf2	215653
CCTGCAGAAGCGAGTCCTTG	Zwint	52696
CCTGCAGGAGTCTCTGAATG	Lrsam1	227738
CCTGCCAAAAGCGCACCGTG	Mlst8	56716
CCTGCGACAACTAATGACCG	Kif23	71819
CCTGCGTGGCATGATTGAGG	Brsk2	75770
CCTGCTCCTCATTCTCAAAG	Emc6	66048
CCTGGACACATTCACCCCTG	Optn	71648
CCTGGAGTTCCTGCGACCCG	Snapin	20615
CCTGGCATCGTTTAAGAATG	Stx8	55943
CCTGGCGGGCTTATGCAGCG	Foxo3	56484
CCTGGGAAAAGCTGAATACG	Birc3	11796
CCTGGTATCCCGTCTGACTG	Ldoc1l	223732
CCTGTCCATCGAAACACGGT	Prkab1	19079
CCTGTGACAATAATCCACAC	Prkaa1	105787
CCTGTGGTACCTCAGACACA	Golga2	99412
CCTGTTTAGCAGATATGGGA	Safb	224903
CCTGTTTCCCTACTGCAGTG	Tgfbrap1	73122
CCTTACAGAGCGATGTCTCG	Clec16a	74374
CCTTACTGGCACTTGAAGGG	Srebf2	20788
CCTTCAATAACGTTAAACAG	Rab1a	19324
CCTTCACGCCACCTTGTCAG	Acaca	107476
CCTTCCCATCAATACATCCA	Dnm1l	74006
CCTTCTCCAGCGATCTCACG	Tigar	319801
CCTTCTCTAGTGGAACACCA	Actl6a	56456
CCTTGCACACAGAGTCCGCG	Dda1	66498
CCTTTCAACCAGCACCGATG	Hadh	15107
CGAAAACTTGTTCAGAGAAT	S100a8	20201
CGAAACCCAGTCTCCGAAAG	Tigar	319801
CGAACAAGAAATCTTGCACA	Plk2	20620
CGAACCCGGTGATGCTGTCG	Cisd2	67006
CGAACTCTAACCGACCAATG	Rab3gap1	226407
CGAACTTCTACCGTTGTGCG	NO_CURRENT_101	NO_CURRENT_101
CGAATCGCAATGCTAACTGG	Rab3gap1	226407
CGAATGCACAGGCTCGCGGT	NO_CURRENT_102	NO_CURRENT_102
CGACACTTGGGCTGACGCGC	NO_CURRENT_103	NO_CURRENT_103
CGACAGACTTGTTACCATGC	Rab7	19349
CGACATCGAGATTACCCGGG	Cct3	12462
CGACCTTAACCGTTCCAATG	Golga2	99412
CGACGACCTTGGATTGGCAG	NO_CURRENT_104	NO_CURRENT_104
CGACGCCGGGTAAATCGGGT	Washc1	68767
CGACTATTGCCGTCCATCTC	NO_CURRENT_105	NO_CURRENT_105
CGACTCCGGGAATATCCGTT	NO_CURRENT_106	NO_CURRENT_106
CGAGAAACGAATAAGTCAAG	Rbmx	19655
CGAGACGAATCCATCATGCG	NO_CURRENT_107	NO_CURRENT_107
CGAGGAACAGTGTGCGACCG	Pink1	68943
CGAGTAGACCATGCTGACAA	Smc1a	24061
CGAGTCTCTTGAGAAATACG	Tbc1d15	66687
CGAGTCTGGTATAGCCTACG	Plk3	12795
CGAGTTCTTCTGTCGCACGG	Trim65	338364
CGATACGCTATAGAATAGTC	NO_CURRENT_108	NO_CURRENT_108
CGATCAAGCCTCGGTCAAGG	Ubqln4	94232
CGATCACTCGTGACCTGTGT	Cbr1	12408
CGATCCAAAGGTCAATACAA	Maged2	80884
CGATCCCAATCGGAATGTCG	Fkbp5	14229
CGATGACGTGATCTATCACG	Gcn1l1	231659
CGATTGGTATGGACCAGCGG	Atg4c	242557
CGATTTCATAGTTCCCAATG	Kat8	67773
CGCAACCCCGTCTTTCCCCG	Stbd1	52331
CGCAGCCGACCGCTGTAAGG	Map1lc3a	66734
CGCAGCGACCGTCTGTACCG	Srebf2	20788
CGCATAGACGCCATGCACGG	Pgm2	72157
CGCCAAGTTCGATCGACCTG	4930427A07Rik	104732
CGCCAATGGTGGCCGACTCG	NO_CURRENT_109	NO_CURRENT_109
CGCCCATTGCTCACCCAAAG	Napa	108124
CGCCGTAGTCGTCGGCGAAG	Cebpb	12608
CGCCTAGTATCTTCGGGGAT	NO_CURRENT_110	NO_CURRENT_110
CGCGCGTGGCCCGTGGCCCG	Tmem160	69094
CGCGCTCACCGCCTTCATGG	Ywhah	22629
CGCGGACCGGGTACCATGAG	Xbp1	22433
CGCTACAGGGAAGTTAACCC	Tcirg1	27060
CGGAATGTCCTCAACACCGT	Ddb1	13194
CGGACCCCTCGGATTGCCAA	Vprbp	321006
CGGACGACCAAGTCACCAGG	Dram1	71712
CGGACTTACCGCAGATTATA	NO_CURRENT_111	NO_CURRENT_111
CGGAGAATGAACCTACAGCA	Gba	14466
CGGAGGCACTCACAGCACAT	Utrn	22288
CGGATATCGTATCGACCGCG	Ssrp1	20833
CGGATCCGGTACGGTCAGTT	NO_CURRENT_112	NO_CURRENT_112
CGGATTCTCACCAATACAGG	Rnf5	54197
CGGATTGCGTGTTGTACCCG	Rassf1	56289
CGGCAAGATGTCTACTAACG	Wdtc1	230796
CGGCAGATACTACGGAGGAG	Shmt2	108037
CGGCCCATATCAAGAAGGTG	Dynll1	56455
CGGCCCGCCGATGTCGTGTG	Ddx20	53975
CGGCCGCTTCTACATGACCG	Pgm2	72157
CGGCCGTAGTGACGAATGGA	NO_CURRENT_113	NO_CURRENT_113
CGGCGAGAATGACGAATCAA	Vdac1	22333
CGGCGAGTGGTGTTGCACAG	Atg14	100504663
CGGCGATAACAGCGACATCG	NO_CURRENT_114	NO_CURRENT_114
CGGCTTACCTCTCCCTCGCG	Ccz1	231874
CGGCTTCGAGAGACCCTCTC	Ddx20	53975
CGGGAACAACTCAATACCGT	Tbk1	56480
CGGGAACACTGATCACTCCA	Tecpr1	70381
CGGGCAATATGATCGTAGGC	NO_CURRENT_115	NO_CURRENT_115
CGGGTGAAAGCCTACTACCG	Prkci	18759
CGGGTTATAGATAGTCGTCG	NO_CURRENT_116	NO_CURRENT_116
CGGTATCTATGCTCGCCTTG	Sirt1	93759
CGGTCGTGACAGACCTGGTG	NO_CURRENT_117	NO_CURRENT_117
CGGTGGTAGAACCTTCCTTG	Snapc4	227644
CGGTTCGTAGATATGAACAC	Npc1	18145
CGTAACCGGAGATAATATTA	NO_CURRENT_118	NO_CURRENT_118
CGTACAGAAATACGTCGGCG	Psmc2	19181
CGTACCTTGACATAGATCAC	Gsk3b	56637
CGTAGCCGCCATTGAAACGT	Hk1	15275
CGTAGGTGTAGTCTATAGCG	Eif2ak4	27103
CGTAGTCCTCCTGTCAAAGG	Ddb2	107986
CGTATTCAAGAGTACGACAA	Snx14	244962
CGTCAATGTGTCCGGACGGT	NO_CURRENT_119	NO_CURRENT_119
CGTCACCGCTAGTAATGATG	NO_CURRENT_120	NO_CURRENT_120
CGTCATCACAGGTACGACCG	Atp13a2	74772
CGTCGCATGTTGTTGCTCAT	NO_CURRENT_121	NO_CURRENT_121
CGTGCAGCGCAACCACGAGA	Mcl1	17210
CGTGCCCTGGCTCACCCATG	Srm	20810
CGTGGACGGACACAGCGTGG	Tkt	21881
CGTGTGTGTGAACACCAAGT	Washc1	68767
CGTGTGTTTACAGCCCTTAC	NO_CURRENT_122	NO_CURRENT_122
CGTTAATAAACGCGGTTTCA	NO_CURRENT_123	NO_CURRENT_123
CGTTACGAGAGCACTCGACG	Gba	14466
CGTTAGCAATTCGATCCAAA	Vps33b	233405
CGTTATATCTACACTTTGCG	NO_CURRENT_124	NO_CURRENT_124
CGTTATTGTACACCACGCTC	NO_CURRENT_125	NO_CURRENT_125
CGTTCGATGACTTGCCAAAG	Rab12	19328
CGTTTGAAGCTTCACTTTCG	Atg4c	242557
CGTTTGAGGATCTACCACGG	Tbc1d25	209815
CTAAAACCGTGCAGGGATCG	Cttn	13043
CTAACAGCGCCGTTATCTAC	NO_CURRENT_126	NO_CURRENT_126
CTAACAGCTCTATTACAAGG	Rb1cc1	12421
CTAACCAGAACACAATCCGA	Twnk	226153
CTAACTAGATGCGAATCCTG	Ankfy1	11736
CTAAGGGACTATCATGAGCT	Wipi2	74781
CTAATACACCCGGACGGTAC	NO_CURRENT_127	NO_CURRENT_127
CTAATAGGGCAAAAAAGACG	Cab39	12283
CTACAGGGTCCAGTGTGCCA	Gm15459	727711
CTACAGGGTCCAGTGTGCCA	Gm6210	621306
CTACAGGGTCCAGTGTGCCA	Gm7899	666031
CTACAGGGTCCAGTGTGCCA	Hspa8	15481
CTACCACATTCTCAGGCATG	Nrbp2	223649
CTACCACTTCTGATTATCAG	Mtdh	67154
CTACCATAGGTCCGGAACTG	Fundc1	72018
CTACCCGTCTATTACGATCT	NO_CURRENT_128	NO_CURRENT_128
CTACGGAATCAAGGAGACTG	Irgm1	15944
CTACGTCATCAAGTATGGAA	Abhd10	213012
CTACGTTACCCTCGATCCAG	Wdr6	83669
CTACGTTGGAGAAGTCGTGA	Psmc5	19184
CTACTGCAGTAACCAGCTGG	Net1	56349
CTACTGGTAAAGATCCGTAG	Hk1	15275
CTAGCACACCAACACGTCGT	Plk1	18817
CTAGCAGCTACCAGCGACGT	Fnip1	216742
CTAGGCACCTATTCAGTGGG	Idh3a	67834
CTAGGTGGCTGCAATATCAA	Esd	13885
CTAGTACCATAACGGCTTGG	Nampt	59027
CTAGTGAACCTGTCGACCAG	Map3k15	270672
CTAGTGATGACAATCCAGTG	Polr3a	218832
CTATAATCTCAAGTTCAGTG	Supt16	114741
CTATGGCGGGAAGTTCGGTG	Cttn	13043
CTATGGGCGCATCCCACGCG	Pycard	66824
CTCAAAGTCGTAGTTGACAG	Dapk1	69635
CTCAAGACTCACCGGAACTG	Stx7	53331
CTCAAGGCCCACTTACATCT	Rpl35	66489
CTCACACCGAGAGTTAAAGT	Srpx	51795
CTCACCAAGGCTCATCGGCA	Pik3c3	225326
CTCACCAGGCACATAAACAG	U2af2	22185
CTCACCGTTAGATCCAACGC	Usp13	72607
CTCACGGTACGGTAGCGTGG	Mon1b	270096
CTCACTTGGGAATGCAATGG	Dnajc7	56354
CTCAGAGACTCAACCAACCC	Spata18	73472
CTCAGTACCTACCGATACCC	Stx7	53331
CTCATCCCCAGGAAACGAAG	Ddit3	13198
CTCATGTACGCCTTCGCTAC	NO_CURRENT_129	NO_CURRENT_129
CTCATTCCAGCAGCTAACAC	Ywhae	22627
CTCCACAAAAGATTGGAACT	Atg4a	666468
CTCCACACTGCTCCCACGAG	Map3k7	26409
CTCCACTGGCTACTGTGACG	Snapc4	227644
CTCCAGCGATCAGAGCGTCA	Seh1l	72124
CTCCCGGGATTATAACCCAA	Hk1	15275
CTCCGACTACGAGAAGCGGA	Lrsam1	227738
CTCCGCCCCACACCACGCAC	Tmem160	69094
CTCCGGCTACCTCAGAGCAT	Ctsa	19025
CTCCTCAATTCGGGTCACCC	Ctnnd1	12388
CTCCTCACATTAGAATTCGG	Rbbp7	245688
CTCCTCACCTGCACAAACTG	S100a8	20201
CTCCTCAGCCCACCTACCGG	Mast3	546071
CTCCTCCGGAGACACGATGG	Mcl1	17210
CTCCTTGATCTGTGGCCCCG	Nudc	18221
CTCGGATGGTGTGTTGAACC	NO_CURRENT_130	NO_CURRENT_130
CTCGGCTTGCTGGTACACTG	Atg9a	245860
CTCGTATAGTATTGCGTGGT	NO_CURRENT_131	NO_CURRENT_131
CTCGTATCTTTTCCCACGGC	NO_CURRENT_132	NO_CURRENT_132
CTCGTGTCACTCCTCGGTTC	NO_CURRENT_133	NO_CURRENT_133
CTCTAATAAACCGCACAAGC	NO_CURRENT_134	NO_CURRENT_134
CTCTACCTCAGAATCTGAAG	Xbp1	22433
CTCTAGATCTTCCCCCTCGG	Wbp11	60321
CTCTCCATTCTCTTCCACCA	Nudcd3	209586
CTCTCGATGAAGTCAAACAG	Copg1	54161
CTCTCTCTAGGTATCACATG	Bok	51800
CTCTCTCTGACACATCACCT	Copa	12847
CTCTCTTATGAGTAATGTCA	Snx14	244962
CTCTGCTTGAATGTGGAAGG	Cbr1	12408
CTCTGGATGACACAGAAGAG	Rcn2	26611
CTCTGGGTCAGCCTGTACGC	Hacd3	57874
CTCTTGATATCATTAATGCG	Smc1a	24061
CTGAACGAAACGGTCCACGA	Map3k5	26408
CTGAAGGGCATGGAACACCG	Amot	27494
CTGAAGGTGTACAACTCCGT	Myh4	17884
CTGACAGAAGTAGATAGGCA	Kat8	67773
CTGACAGCAGAAATGGAATG	Hadhb	231086
CTGACGACGAGAAGTACCTG	Wars	22375
CTGACGCCCTTCACCGCGAG	Bcl2	12043
CTGAGACCTCATTTAACCAG	Epg5	100502841
CTGAGACCTGTGGTCATCGA	Zc3h12a	230738
CTGAGCCAATATCTAATGGG	Psen1	19164
CTGATGAGAATCGCAACTTG	Amot	27494
CTGATGTTTGAATCAGCTCT	Sh3glb1	54673
CTGATTATGGTACTGCCCGT	Ctnnd1	12388
CTGCAAAAAACATTGCCGAG	Mid2	23947
CTGCAAAGAAGCCCTGCTTG	Baiap2l1	66898
CTGCAAAGAAGCCCTGCTTG	Bri3	55950
CTGCAACAGTGTGTCACCTG	Gcn1l1	231659
CTGCAAGCAGACACTTCCGC	Eif2ak4	27103
CTGCACGGCACGACATCCAA	NO_CURRENT_135	NO_CURRENT_135
CTGCAGCAAATGATGCCTTG	Tbc1d5	72238
CTGCAGCAGCTCTTCAAGGG	Tomm7	66169
CTGCAGGATGGACAACATCG	Cct7	12468
CTGCATAGTTTGCTTAAGCA	Stradb	227154
CTGCCCTTCCAACTCCACGG	Ccdc47	67163
CTGCCGAACCAGCACCACAA	Tpcn1	252972
CTGCCGGTATCTGATCACTG	Snd1	56463
CTGCGCGTAGGCTGCGTACG	Dhrsx	236082
CTGCGTACCAGTGTTCCTCG	Golga3	269682
CTGCGTGGCGTAGCCCAGCG	Atg14	100504663
CTGCTCCAGGACGAGCGTCG	Soga1	320706
CTGCTCCATGCGTTCCACCC	Cdc37	12539
CTGCTCGTCCTCCTGCATCG	Sec22b	20333
CTGCTTGTGAGTAACGTGGG	Nup155	170762
CTGGAAAGGTACCTGCCCGC	Stradb	227154
CTGGAACTCGATGGTTGACA	Chmp4b	75608
CTGGATTCAGATAATCACAC	Fnip1	216742
CTGGCGAACTCGTAGACATG	Pik3r4	75669
CTGGGAGATGAATTATCAAG	Tpcn1	252972
CTGGGGCCGCTGAACCGCCG	NO_CURRENT_136	NO_CURRENT_136
CTGGTGCTTGTGTTCAGCCG	Rnf41	67588
CTGGTGTAGACGCTCCCGGG	Mast3	546071
CTGGTGTGACCAGATCACAA	Fbxl2	72179
CTGGTTATACGTTTCAATGG	Gyg	27357
CTGTAACCCTCAGTACGCAG	Ptpra	19262
CTGTAAGGCCTTCACTACGA	Pfkl	18641
CTGTACAATAGCGGGCTCCT	Cab39	12283
CTGTAGTTGAGAGAAGACGC	Tfeb	21425
CTGTATATTTGACTACACTT	Ccz1	231874
CTGTATCAGGATCCAACAAG	Gsk3b	56637
CTGTATCGGGAGCTTGACTG	Rbm26	74213
CTGTCCTAGTGTCAACAACT	Eif4b	75705
CTGTCCTTTAGAGTCTGACG	Vps13c	320528
CTGTCTTGGCTCCTCGCCCG	4930427A07Rik	104732
CTGTGAGAGATGCATCCGTA	Fbxl2	72179
CTGTGGCACTCCCAACTACG	Plk3	12795
CTGTGGCGGGCCATGCACCT	Fyco1	17281
CTGTTTAAGTGGAAATCCTA	Scfd1	76983
CTTAACAAGACCCTCCCCGT	Wdr6	83669
CTTAACAGCATCATACAAGG	Pik3r2	18709
CTTACGCTTTAAATGCCGGG	Gyg	27357
CTTAGACATCAGATCCGAGG	Vps4a	116733
CTTATAGGTTAGTAAGACTG	Kif5b	16573
CTTATCCATAATAGGCGGCG	NO_CURRENT_137	NO_CURRENT_137
CTTATGCTACCGCAATGACA	Ctnnd1	12388
CTTCAAGACAACGTCCCAGA	Vamp8	22320
CTTCAATTGAGACACATGGC	Idh3a	67834
CTTCACGCCTTGGACCGATA	NO_CURRENT_138	NO_CURRENT_138
CTTCAGAAGCCAGAGCATCA	Zwint	52696
CTTCATCCCAGACCAGCACA	Atg9a	245860
CTTCCGGAGCCTAAAGCGTG	Fnbp1	14269
CTTCCTTGATGACCAGAGTG	Pip4k2c	117150
CTTCGAGTTTAACATCATGG	2021-09-09	53860
CTTCTCGCTACAACACATGA	Tbk1	56480
CTTCTCGTGGATTCTAGTCG	Tank	21353
CTTCTGGGTCCGCCAAGATG	Rasip1	69903
CTTCTGGTAAAAAACCTCAA	Cacybp	12301
CTTGAAAAAGGGGCGACTAT	NO_CURRENT_139	NO_CURRENT_139
CTTGACACCTCGTCCGCATC	NO_CURRENT_140	NO_CURRENT_140
CTTGAGCCGGTAGTTGCCCA	Fis1	66437
CTTGAGGCACATAACTGTGA	Nsun4	72181
CTTGCCAAACATGCTTGGTG	Vamp7	20955
CTTGCCAAACATGCTTGGTG	Vamp7-ps	664901
CTTGCGGTTACAGATCACAA	Copa	12847
CTTGGTGCGAAGAATTCACA	Snx14	244962
CTTGTATATTGGAATAATTG	S100a8	20201
CTTGTGACGAGACACCTGAG	Taok1	216965
CTTTAAAATCACGTTGACGT	Ufm1	67890
CTTTAGATGAATATTCAACA	Hat1	107435
CTTTAGCTCAAACAGCACCA	Nup93	71805
CTTTATCCACCACCAGATCG	Mast3	546071
CTTTATTCCGTTGCATGTCG	NO_CURRENT_141	NO_CURRENT_141
CTTTCAGCTAAGACACCGAG	Rassf4	213391
CTTTGGCGTCGAGAAGCGCA	NO_CURRENT_142	NO_CURRENT_142
GAAAAAACCCTGAAACGAGA	Uba5	66663
GAAAAAATCTACCCCCACGG	Rab39b	67790
GAAAACAGTACCTCCTCCCT	Fxr2	23879
GAAAACGTACTGTTCGTCGT	Actl6a	56456
GAAAATCTTACTGTCAATGG	Mtdh	67154
GAAACACCGGGACCACACCA	Trim21	20821
GAAACAGTTCTGCGGTCCGG	Cep78	208518
GAAACTGAGGAAAACTACTG	Atg16l1	77040
GAAACTGCAGCCGAGGACGG	Atg12	67526
GAAAGACCTTCCGATCACAG	Lrpprc	72416
GAAAGCAACATAGCTTGGCG	Hspa8	15481
GAAAGCCAGAGTCTTCAACC	Myh4	17884
GAAAGCTCTTCGCTGCTGTG	Lmx1b	16917
GAAATAGCAGCAATTACACA	Taok1	216965
GAAATCAAGTCGATCACCCA	2021-09-09	53860
GAAATTAACGTACACCGCAG	Lta4h	16993
GAAATTAGCTGACTATCATG	Eif4g3	230861
GAAATTCCACCCCAAAGTCG	Vti1a	53611
GAACAAAAAACAGCGCATGA	Wbp11	60321
GAACAACCACTGTCATATCG	Vps39	269338
GAACAACTTTGGGACGGCTA	Usp36	72344
GAACAGATTAAACTATTACG	Copb2	50797
GAACCAAATGCAGAGCCAGG	Stx12	100226
GAACCAGGATACTCGGCCCA	Maged2	80884
GAACCCCTATACTGAACTGC	Wdr41	218460
GAACCGGATGAGACTCAGGA	Smcr8	237782
GAACCGGCGTGCGTTAGCGG	NO_CURRENT_143	NO_CURRENT_143
GAACCTTCGCGCAACTTAAC	NO_CURRENT_144	NO_CURRENT_144
GAACGAATTCAAAAAGCTAG	Gsto1	14873
GAACGACATGATCGGGAACA	Mlf2	30853
GAACTCAAGTGGCATAGATG	Ifng	15978
GAACTCAGCAACTAAACCTG	Vprbp	321006
GAACTCCCCGTACTTAATGA	Ddost	13200
GAACTCGAGTTCATCTCGCA	Fez2	225020
GAACTGATGTACTCGACAGT	Cab39l	69008
GAACTGTAACGCGAGCCCGG	Fez2	225020
GAACTTGGGAAGCTTCGACA	3110002H16Rik	76482
GAAGAAAAGCCGATTCATGT	Uba5	66663
GAAGAAAATGCTGACCCTAC	Birc2	11797
GAAGACATTTGAATCTCTGG	Hadh	15107
GAAGACCAGAGATACGCACT	Dyx1c1	67685
GAAGAGCTGGAGTCGACTGA	Bmf	171543
GAAGAGTCCTGATTCTGATG	Eif5b	226982
GAAGATGAGAAAAACAAACG	Eif4e	13684
GAAGATGAGAAAAACAAACG	Gm7327	654353
GAAGATTCGGAGCCTTGACG	Prkaa1	105787
GAAGCAAATGGTTGCCAATG	Vti1a	53611
GAAGCAGGATCCAGACACAT	Usp13	72607
GAAGCCCAAAACCATCGCCA	Gm4992	245575
GAAGCCCAAAACCATCGCCA	Trim5	667823
GAAGCCGAGACCCCGTGCTG	Nipsnap1	18082
GAAGCCGAGATCGAAAGCGC	U2af2	22185
GAAGGAATTCAGACAAATGG	S100a9	20202
GAAGGACGGCACGAATTCAG	Gspt1	14852
GAAGGATGAAATTGCCACCG	Aldh9a1	56752
GAAGGCCATCCAGCGCAGAG	Hk2	15277
GAAGGCGCAGCAGCGCGACG	Ina	226180
GAAGGCGTATCACACCCGGA	Pim2	18715
GAAGGCTCCAGTAATGTCCA	Polrmt	216151
GAAGGTAAACACATCACTGT	Rabgap1l	29809
GAAGGTTCCCAATCTCGCGG	Sars	20226
GAAGTATGCGTCAATGATGT	Phf23	78246
GAAGTATTCCTACCTCAACG	Pfkp	56421
GAAGTCACAGCACATGACGG	Trp53	22059
GAAGTCGCCGTCGATGGGAA	Aldh2	11669
GAAGTGTCGAGACTTACACT	Dip2b	239667
GAAGTTCAACGCCCTGCACG	Trim8	93679
GAATACAGGAGCTAGCTCCG	Stim1	20866
GAATAGCCGAAGCATCTAAG	Lrpprc	72416
GAATAGCCTTCGAGACATCG	Vipas39	104799
GAATCAAACGATAAACTTCG	4930549G23Rik	75286
GAATCAAACGATAAACTTCG	Seh1l	72124
GAATGAACTAGTGCACTAGA	Birc3	11796
GAATGCAGCCGATAAGAGTG	Asns	27053
GAATTACTTACTAGATGCCA	Gdi2	14569
GAATTGCAGCTCTATTGTCA	Gm12223	102633420
GAATTGCAGCTCTATTGTCA	Il3	16187
GACAAAAAGTTTCTACCCAG	Gm15459	727711
GACAAAAAGTTTCTACCCAG	Gm8141	666508
GACAAAAAGTTTCTACCCAG	Gm8337	666869
GACAAAAAGTTTCTACCCAG	Hspa8	15481
GACAACGACAGCTCGAGCCA	Slc25a11	67863
GACAAGTAGTCCAAGGAACG	Vangl1	229658
GACACCTTCCGAATCAAGTG	Vps33b	233405
GACACTCGGGACAACCCCAA	Wdr45	54636
GACACTCTGGAATCGACGGA	Cltc	67300
GACACTTTGAGCAATGACAA	Krt4	16682
GACAGCAAACACGAACACTG	Sec61a2	57743
GACAGCCAGAAATCCTCCTG	Echs1	93747
GACAGCTACTAGGCTCACAT	Zkscan3	72739
GACAGGCTACCCTAGACACA	Atg3	67841
GACAGGTCAGAATTGAAGGG	Cand1	71902
GACAGTTGACGCGACGGAGA	NO_CURRENT_145	NO_CURRENT_145
GACATACAGAGCATCAGCAT	Dnajc7	56354
GACATACTCATCATAGCGAG	Pdcd6ip	18571
GACATCAATGAGGTTGCTCA	S100a8	20201
GACATCCACATCAATGTGCG	3110043O21Rik	73205
GACATCGTAGAGCTGAACGT	Kctd12	239217
GACATTTGCTATTGGCATGG	Asns	27053
GACCAAGAATAAGGCCCGAG	Adrb2	11555
GACCAAGACAACTCGTCGCC	Snapin	20615
GACCACAAGGCCGTGCTCTG	Esd	13885
GACCATACGCCTCGTATGCC	NO_CURRENT_146	NO_CURRENT_146
GACCCATTCTAACACCATTG	Stx5a	56389
GACCCTGAGCACGACCACAC	Mapk3	26417
GACCGAATTTGTACTGAGTG	Myh4	17884
GACCGCGCTTACCCAGAGAG	Gabarapl2	93739
GACCTCTACTGTGACCCAAG	Pkp1	18772
GACGAAAGGTCCTACGAAGT	NO_CURRENT_147	NO_CURRENT_147
GACGTATTGGATTCGCAACC	NO_CURRENT_148	NO_CURRENT_148
GACTACAGTGATGATGTGTG	Eif4e	13684
GACTACAGTGATGATGTGTG	Gm7327	654353
GACTACAGTGATGATGTGTG	LOC105244908	105244908
GACTACAGTGATGATGTGTG	Lrfn5	238205
GACTCACCACTAGAAGACGA	Srpx	51795
GACTCCGGGTACTAAATGTC	NO_CURRENT_149	NO_CURRENT_149
GACTCTAGCTCACCAGACAG	Slc17a9	228993
GACTGCCAGACCTAACTCAG	Eif5b	226982
GACTGCCATCACTCACACAA	Prmt7	214572
GACTGGCAAAGAGTGAAATG	Gba	14466
GACTGTGAAACACTGCGGCG	Ctsd	13033
GACTTACCATTTATAATCGG	Farsb	23874
GAGAAACTGAACGTGGTCGT	Mapk14	26416
GAGAAAGGTTGAATCGCTGG	Gfap	14580
GAGAACTATCACCATAACAT	Wdr11	207425
GAGAAGCCACATCCGCGACG	Sh3pxd2a	14218
GAGAAGGACAGACAGTGTCG	Shmt2	108037
GAGAATGGTAGCACCGTCGT	Cct2	12461
GAGACTTGACGAACTCATGG	Sh3glb2	227700
GAGAGCACACGGATTGCTCA	Atm	11920
GAGAGCATCCCTCTAATCCG	Atg7	74244
GAGAGCCGGTCTGACTGTGT	Fez2	225020
GAGAGGCTCTTCGTTGACAC	Fez2	225020
GAGAGTAACTCTGAGGGTCA	Mon1b	270096
GAGAGTATGTGACAGTACGA	Strada	72149
GAGAGTCCAGAATCCGACAC	A830010M20Rik	231570
GAGAGTGATACTGAACTGAA	Ncoa7	211329
GAGATCTGCACATTCCGCAC	Vps29	56433
GAGATGCATTCTTGGCATCA	Tmem59	56374
GAGATTAAATTAACGCCGGC	NO_CURRENT_150	NO_CURRENT_150
GAGATTGTGTTGCCTCCTAG	Pacs2	217893
GAGCAAGTGACAAATGTTGG	Snca	20617
GAGCAGCAGCACATTACACG	Clint1	216705
GAGCAGGCCGAGCGATACGA	Ywhae	22627
GAGCAGTCGGATTGACGACC	Hsbp1	68196
GAGCAGTGGATCTCCACAAG	Fzd5	14367
GAGCATCGTGTGGATGACTT	Mfsd8	72175
GAGCCATCAGAGCCCTGTAT	Nrbf2	641340
GAGCCGTCAAAAATATGCTG	Stim1	20866
GAGCCTATGAGTATCGAATG	Trim21	20821
GAGCCTTACCGATCCTAACG	Nsmaf	18201
GAGCGATTGAAAACCTTGGT	Plk1	18817
GAGCGGCTGCGACACGACGA	Aldh9a1	56752
GAGCTGCGGAGGCTGCACCC	Sigmar1	18391
GAGCTGCTAGTCAACATGGG	Wdtc1	230796
GAGCTTGCTAACGACGTGAA	Qsox1	104009
GAGGAAGGGGGATAGTACGA	Ylpm1	56531
GAGGAATACATCTACCTGCG	Cpt1a	12894
GAGGACCTAGGTTCCCGGAT	NO_CURRENT_151	NO_CURRENT_151
GAGGAGCCGGAGGAGACCAG	Stx8	55943
GAGGATCGGTACTTCCGGTG	Atpif1	11983
GAGGCAAGTGACTCGCCACG	Rab39b	67790
GAGGCAGGCGAGATCCTTCG	Sh3pxd2a	14218
GAGGCATCTGACACCGTCTG	Aup1	11993
GAGGCCAGTGAGTGATCAAG	Ccdc47	67163
GAGGCGATGTAGTCTCCCCG	5330417C22Rik	229722
GAGGCTGCCGCTTACCACCA	Hsbp1	68196
GAGGCTGCTCCGAAAGAGCG	Kbtbd7	211255
GAGGGATATCATAGACTCAG	Trim5	667823
GAGGGCAAGACGTGTACGAG	Casp1	12362
GAGGGTCTTACGGACCTCAG	Map1a	17754
GAGGTCACTTACCCTATCAT	Nsun4	72181
GAGGTCGCACCACGTGTGCG	Rassf1	56289
GAGGTCGGATATTCGAGATG	Nlrp6	101613
GAGGTGTATAGACAGGTCAG	Itgb4	192897
GAGTAATCTGTAGAGCGCCA	Ldoc1l	223732
GAGTATAAATAACATCGCGA	Atm	11920
GAGTATGATAAGAACAGCGA	Rcn2	26611
GAGTATGGGATGATCTACCT	Snd1	56463
GAGTCAGGAAGGACACACGT	Lepr	16847
GAGTCCTCTATGAAGCGGTG	Krt4	16682
GAGTCGCTGAGGAACATTGG	Unc45a	101869
GAGTCTCACGGGAAACATTG	Hsp90b1	22027
GAGTGCTGCAAGATCATCCG	Lars	107045
GAGTGGGGAACGCACACAGG	Lzts1	211134
GAGTGTAGTTGTAGTCGACG	Lamp2	16784
GAGTGTTCTTATAGGATAGG	Parl	381038
GAGTTATGCCGGCTACATCA	Cpvl	71287
GATAAGACTCCGCGAGCTTC	NO_CURRENT_152	NO_CURRENT_152
GATAATCAACGCTGATTCGG	Psmc2	19181
GATAATCCCCATGATAGGTG	Atg13	51897
GATACAGAAAGACCGATTAG	Stx7	53331
GATACCTATGCATGTCAATG	Vps13a	271564
GATACGGTACTATATTGGGA	Strada	72149
GATACTACGGAGCTTGACTT	Sec24b	99683
GATACTACTGCCAGTCCGTG	Fnip1	216742
GATAGTTCGAAGGTCCGACG	Phf23	78246
GATCAATGACATTTCACACA	Lep	16846
GATCACCCTTAGATCATATG	Naa15	74838
GATCAGAACCCATACTATGG	Gdi2	14569
GATCAGCTGATAGACGATGC	Rraga	68441
GATCAGGAATTGTCACCCGG	Dnm2	13430
GATCATTATTTACCTTAAGG	Nek7	59125
GATCCTAGAGCAGATGAATG	Becn1	56208
GATCCTTGTCTACAAACGAC	Psmc1	19179
GATCGTGTACTCACTTCCAA	Optn	71648
GATCTATGAGACAGAACTGG	Napa	108124
GATCTTGCGGAACTCACGAA	Kdm4a	230674
GATGAAGATGGTTTAGTCCG	Calcoco2	76815
GATGAAGCGGACGACTGTCA	Tbc1d7	67046
GATGACATTCAATGGCACAT	Aup1	11993
GATGACCGATGTACTCAAGG	Supt5	20924
GATGACCGGTTTCTTGACCC	Echs1	93747
GATGACTTGCCAACAATGGT	Ddost	13200
GATGATCCTCGTCTGCGGAG	Srebf2	20788
GATGCACTGAGGAACTCAGG	Atg101	68118
GATGCAGCTAGCCATCGCTA	Stim2	116873
GATGCATGTCATCACTCATG	Ehmt2	110147
GATGCATTATCCAATCATCG	Tbc1d5	72238
GATGCCAGTCTACCATTGAG	Cox15	226139
GATGCCCCGTTTGATTGCTA	Eif5	217869
GATGCCTGGGGAATATCCAA	Ilvbl	216136
GATGCGGGTGGAAAACGTTA	NO_CURRENT_153	NO_CURRENT_153
GATGCTATATCATATAGCAA	Npepps	19155
GATGGACGAGAAGTACTAGG	Dcaf11	28199
GATGGACGGATTGAGCACAG	Scoc	56367
GATGGTAGACAAGATGGATC	Snap29	67474
GATGTGAAAAGCGAACGATA	Plk3	12795
GATGTGCCATACAGACACTG	Fez1	235180
GATGTGTCAAGGATTCGTTG	Rptor	74370
GATGTTATGGTTCACATGTG	Ambra1	228361
GATGTTCAACTCGTTGCCAA	Tbc1d14	100855
GATGTTCACCCACTATGACC	Cltc	67300
GATGTTGGATGATCCGGTAG	Mcmbp	210711
GATTACCCGACTCCTGCTTG	Sh3glb1	54673
GATTACCGTGATCTGAAATG	Enpp1	18605
GATTAGCCTACCAAACAACG	Atg14	100504663
GATTATAGGCGTGATGACAG	Eif4b	75705
GATTCATTATCGGCATACGG	NO_CURRENT_154	NO_CURRENT_154
GATTCGAGAGAATGTCAGGA	Slc17a9	228993
GATTGAGAAGCCGCGGTATC	NO_CURRENT_155	NO_CURRENT_155
GATTGCTTCAATCAGCGCGT	Diablo	66593
GATTGGGGTCACAAGTACCC	Hacd3	57874
GATTGTGGAAACCTACACCG	Ctnnd1	12388
GATTTAGAGGTAATCTGTCA	Polr3a	218832
GATTTATTGGAAGAAATACG	Mta2	23942
GATTTCGCACAAAACACGGA	Usp7	252870
GCAAAAAGCGGACACGCGAC	NO_CURRENT_156	NO_CURRENT_156
GCAACACCAGTGGACCGCAG	Sec23b	27054
GCAACATCTACAGGCAACGG	Cul3	26554
GCAACCATCACAGATCACAT	Sqstm1	18412
GCAAGAAAAGAAACTTCGCA	Myh2	17882
GCAAGACTACACCGACCTGG	Nudcd3	209586
GCAAGAGGTTATCAAACACG	Vps33a	77573
GCAAGCGGCACCTACCGTCA	Copa	12847
GCAAGCTAGCATACCACCGG	Tspo	12257
GCAATTCTGCAACGCACGTC	NO_CURRENT_157	NO_CURRENT_157
GCACAAATAAAGCAGGACGG	Dnm1l	74006
GCACAACCACCACTGGTACG	Rpn2	20014
GCACAACTTACCTACGCCAA	Ubqln1	56085
GCACAATACTGCCATACACC	Plekhf1	72287
GCACCACAGTGAGAATAGCA	Vprbp	321006
GCACCCGTGCTTCATCATCG	Nans	94181
GCACCGCCATCATGGACCAC	Dram1	71712
GCACCTCAAAGAGCACTCGG	Nrbp2	223649
GCACCTTAGTGATGCCTGGG	Dnm2	13430
GCACCTTGATGAACCAGACG	Atp6v0a1	11975
GCACGCAATTTGAATATGCC	Fis1	66437
GCACTCCTGATCAGGCGGAG	Fnip1	216742
GCACTGTATAGGGCATGAGG	Pars2	230577
GCACTTGCATTTGTCCGAGC	Mt3	17751
GCAGAAACATATCCATGACG	Cul2	71745
GCAGAACTGCACACCGACGA	Usp10	22224
GCAGACGGCACGAACCATTG	Pik3c2b	240752
GCAGAGAAACATCCTCAGCA	Golga3	269682
GCAGAGACTCTACCTCCGGG	Vps39	269338
GCAGAGCGTAATCGGCATCG	NO_CURRENT_158	NO_CURRENT_158
GCAGAGTCTGGACTGACGTG	Nod2	257632
GCAGATTGATCAGTTTCTCG	Mta2	23942
GCAGCACTTCAAGCAAAGTG	Mtor	56717
GCAGCATGGCCGAATCCTCG	Foxo3	56484
GCAGCCAGACTCATTCAACG	Ankfy1	11736
GCAGCCGCAAAGTTCATCAG	Nrbp2	223649
GCAGCGATGAGACTTCATGA	Prkag1	19082
GCAGCGCATGCAAATGTCCG	Plekhf1	72287
GCAGCTGCACCTTCACGATG	Cisd2	67006
GCAGGACGGAGAGTTCCGAA	Sh3bp4	98402
GCAGGAGCGGCAGATATGCA	Atg101	68118
GCAGGCAAACCGATATAGTG	Qsox1	104009
GCAGGCCGGGACTTACATCG	Trappc11	320714
GCAGGGATTCAGGGCCACGT	Ddb2	107986
GCAGGTAGGCTCGATACTTG	NO_CURRENT_159	NO_CURRENT_159
GCAGTACCGAGTTGTACAGG	Erc1	111173
GCAGTAGTGGGATATGTGAT	Ufc1	66155
GCAGTATTACGTCAAGCTCA	Ddx39	68278
GCAGTTAAATAACAAGTACA	Tbc1d7	67046
GCAGTTCACAGGGCACGACG	Tecpr1	70381
GCAGTTGCAAGAATTACCAA	A830010M20Rik	231570
GCATAACCTTACGTGTCCGG	Wdr11	207425
GCATAAGAAGAGGCACTCCG	Zbtb17	22642
GCATAGACAGTTGCCCTGTG	Prmt7	214572
GCATAGGAATGAGCTCTCGG	Tars	110960
GCATCACTATAAAGGATGGT	Tank	21353
GCATCGAACAGAAAACCGAG	Ywhab	54401
GCATCGCAAATACGACCTGA	Pip4k2b	108083
GCATCGGACCAATATTCCAA	Gm13910	623031
GCATCGGACCAATATTCCAA	Hadhb	231086
GCATCGGGCGTAGCACCGCG	Dhrsx	236082
GCATCTAGGTTGGTGATACG	Lrrk2	66725
GCATGAGTGACTCGTCCAAG	Gbf1	107338
GCATGCCATCTATGACAGCG	Asns	27053
GCATGCTCACCGGCTGACCA	Zfp24	59057
GCATGGCAAGATGATCTCAG	Safb	224903
GCATGGTCCAGCACTACTAC	Rab33b	19338
GCATGTATCAGCTTGAATCG	Tbc1d7	67046
GCATTGCACCCAAAACTACC	Rpn2	20014
GCCAACCACTCGCAAGAAAG	Psmc1	19179
GCCAACCGCTGTCATCCAAG	Diablo	66593
GCCAATCTCAACCACAGCGT	Wdr24	268933
GCCACGGAGGACTCACTCGG	Pfas	237823
GCCACTCCGCTCGTTCTAGA	NO_CURRENT_160	NO_CURRENT_160
GCCAGATCCAGGTTTGAGGT	Srebf1	20787
GCCATCGGCCACTACATCAG	Mul1	68350
GCCATGGAGAGAGTCTATGG	Tars	110960
GCCATTAGTGAGGAGTCCAT	Sirt1	93759
GCCATTCATTATCACTACGT	Acaca	107476
GCCCAAAGCGCTGATTCACA	Map3k7	26409
GCCCAGGTGCTGATCATCGG	Srm	20810
GCCCCGGAAATCATCGACCA	Map3k6	53608
GCCCGACTTCTCGAGCGACG	Tmpo	21917
GCCCGTTGTGAGCGGCATGC	NO_CURRENT_161	NO_CURRENT_161
GCCCTCGAGAGTCACCAATG	Sh3glb2	227700
GCCCTCGAGCTCACGATGAG	NO_CURRENT_162	NO_CURRENT_162
GCCCTGGAGATACTTACCGG	Xpot	73192
GCCCTGGCATCACAACTCGG	Bmf	171543
GCCGACCAACGATGACCACG	NO_CURRENT_163	NO_CURRENT_163
GCCGATAGAATGTAATTACG	Sh3glb2	227700
GCCGCGAAAGTACTGCAGAA	Tkt	21881
GCCGCGCCATAATATGCCAT	NO_CURRENT_164	NO_CURRENT_164
GCCGGCCGCCGATGGCAAAG	Gm10051	100039731
GCCGGCCGCCGATGGCAAAG	Rpl28	19943
GCCGGCCGCCGATGGCAAAG	Rpl28-ps1	100042670
GCCGGCCGCCGATGGCAAAG	Zranb3	226409
GCCGGCTCCTACAGGAGCCG	Atg12	67526
GCCGGGAGTACGTGCACGCG	Bok	51800
GCCGTTATAAAGCCCCATCA	Hadha	97212
GCCTAAGGTAGACTATGTGG	Pik3c2a	18704
GCCTACGCCCCCAGTCACCA	Slc17a9	228993
GCCTCACCAACTCCGCGCTG	Ldoc1l	223732
GCCTGCCAGGATGACCACAT	Afg3l2	69597
GCCTGGACTAAATACCCCAG	Naa15	74838
GCCTTACTTTACCAGAGCAA	Emd	13726
GCCTTCGCTAGTTCAAACTC	Ptpn22	19260
GCCTTGCTGTCTAACACCGT	Camkk2	207565
GCGAAGATCGCCACACCTCG	Mapt	17762
GCGACACAGACACGTCCGAA	Osbpl8	237542
GCGACGTACTGACATCTTTG	Sf3a1	67465
GCGACGTGTATCGATCACTC	NO_CURRENT_165	NO_CURRENT_165
GCGAGGTACAACAAAACGGG	Dcaf17	75763
GCGAGGTATTCGGCTCCGCG	NO_CURRENT_166	NO_CURRENT_166
GCGAGTCAAACACGAACCAG	Tbc1d2b	67016
GCGAGTTATTTCGCTATAGG	NO_CURRENT_167	NO_CURRENT_167
GCGATGAGCTTACCAGCACG	Flnc	68794
GCGCCGGATGGAGCTAAAGG	Pdha1	18597
GCGCGCGTGGATCACCCGCA	NO_CURRENT_168	NO_CURRENT_168
GCGGAGAGAACGCATCCTGG	Trim17	56631
GCGGATCACGATTCTCCGTG	Ubqln2	54609
GCGGGACCCCCGGTATAGTC	NO_CURRENT_169	NO_CURRENT_169
GCGGGCGAAGCCTCGGACGG	Dhrsx	236082
GCGGGCGAGACAAACGCCTC	Rraga	68441
GCGTCGGCAGAACACCATCG	Banp	53325
GCGTGACGTCCCACCCTGAG	NO_CURRENT_170	NO_CURRENT_170
GCGTGGAGTTCGTCGCTCTT	NO_CURRENT_171	NO_CURRENT_171
GCGTGGTACTCACATCGCGA	NO_CURRENT_172	NO_CURRENT_172
GCGTGTGCGCATCAACTGTG	Rassf2	215653
GCGTGTTTAATACCTGCATG	Asph	65973
GCGTTTATATGCGATTCATG	Prkag2	108099
GCTAAACGTATTTTACGGGC	NO_CURRENT_173	NO_CURRENT_173
GCTAAGTGTTTGGCCAAATG	Usp13	72607
GCTACAGATTTGCGTTCGAG	NO_CURRENT_174	NO_CURRENT_174
GCTACTCAGATTGTAATGGG	Fundc1	72018
GCTACTCCCTAATCAAGTGT	Xpo1	103573
GCTACTTAAGAACCATGATG	Eif4g1	208643
GCTACTTCATCAAAGTCCCT	Foxk1	17425
GCTAGCGTTCAGCCCGATGT	NO_CURRENT_175	NO_CURRENT_175
GCTATTCAGGTCGACAAGCG	Pik3r4	75669
GCTCACACGGTACCTCTACG	Abcd3	19299
GCTCACCTGAACCCCAACGT	Fbxo7	69754
GCTCAGGTGACATCATTGCT	Ikbkg	16151
GCTCATAAGACAGTAATACC	Htt	15194
GCTCATACTGATGAACGTCC	NO_CURRENT_176	NO_CURRENT_176
GCTCCAAAAGACTCTCGAGG	Erc1	111173
GCTCCACGATATACACGTCA	Wipi1	52639
GCTCCGGACACGTTTGGAGA	Amot	27494
GCTCCTATAACTCTTCAAAG	Rubcnl	271221
GCTCCTGCTGGTCAGAATTG	Anxa1	16952
GCTCGACTCTCACGTGCACG	Snapin	20615
GCTCGCCTGGAAGAACGGCG	Kat2a	14534
GCTCGCGATTTGGCCCTTCG	Rnf5	54197
GCTCGGCCACCTCCTCGTCG	Ina	226180
GCTCGGGCCCATGCCCAACG	Mrpl38	60441
GCTCGTACAGAGTTTACTGA	Gosr1	53334
GCTCTCTGATTGTAATCCGT	Lgals8	56048
GCTCTCTTACGATCTAAATG	Map3k15	270672
GCTCTGAGAGAAGACTAACA	Nsun4	72181
GCTGAAGTGCAGTTCTACCC	Bnip3	12176
GCTGAAGTGCAGTTCTACCC	Gm16439	100042570
GCTGAAGTGCAGTTCTACCC	Gm9419	668890
GCTGACAGGTACATTGACTG	Pdcd6ip	18571
GCTGACCAGACATCTAAGGA	Telo2	71718
GCTGACCGGGAGCCGATCAG	Plk3	12795
GCTGAGCAATTTGTTTGTTG	Stx5a	56389
GCTGAGGACCCATCCGTCAG	Nsf	18195
GCTGAGGCGTTGCATCGACA	Spata18	73472
GCTGATTATCGAGCTAGAGG	Pikfyve	18711
GCTGCAGAGGCAGTTTGATG	Vps29	56433
GCTGCAGCTGAACATCACTG	Lamp2	16784
GCTGCATATCGTCAACTGTG	Wdr6	83669
GCTGCCAACCATCATCGAAG	Rptor	74370
GCTGCCAGCAAACTGCCACT	Psmc1	19179
GCTGCCATCGCATCCCATGA	Aldh2	11669
GCTGCGGTTCAGACCACGAG	Rasip1	69903
GCTGGACTCCTTCTACAACG	Map3k6	53608
GCTGGATGAAGACCGCTCTG	Supt5	20924
GCTGGCGAAAGAAATTCCGG	Plk1	18817
GCTGGCGCGTTGCCTCAAGG	Polrmt	216151
GCTGGGACAACAGACCTGCT	Nod2	257632
GCTGGTAAACTCATAACCAC	Cul2	71745
GCTGGTCTGTATCGCCACCG	Copb2	50797
GCTGGTGACAGAAAAGACAA	Birc3	11796
GCTGGTTAAACGTCGTGTTG	Gemin4	276919
GCTGTAAAATCATACAAAGG	Anxa1	16952
GCTGTAACCTGGGCGCACAG	Rassf2	215653
GCTGTAGGTCATATAAAAGC	Gosr1	53334
GCTGTCGGGAGGACTGTAGT	Golga2	99412
GCTGTCGGTTCGTGTTCTCA	Pi4k2a	84095
GCTGTCTCAGAATTTAGAGG	Eif4g1	208643
GCTGTGATTGAGAAACTCGG	Parp1	11545
GCTGTGGCACATCACACGAC	Psmc4	23996
GCTGTGTGGCTGGCGTGCAA	Hmox1	15368
GCTGTGTGTTCAGAAGCTAA	Asns	27053
GCTTATGAACCCGACTACGG	Tjp2	21873
GCTTCAGTTCATGTATGATG	Ralb	64143
GCTTCCAAGGTACATCGGGT	Sec22b	20333
GCTTCCCTCCAATAACACCC	Atg4b	66615
GCTTCGACCACGGGTACTGC	NO_CURRENT_177	NO_CURRENT_177
GCTTCGCCAACTTTAGTGGG	Usp36	72344
GCTTCGGCCAAACACGTGGG	Kat2a	14534
GCTTCTACCATTGTACATCG	Gtf3c1	233863
GCTTGGTCATCTTAAAAACA	Tbl2	27368
GCTTGTAATCTAAAGACGCG	NO_CURRENT_178	NO_CURRENT_178
GCTTTGCCGAGGTCAGCATA	Vdac2	22334
GGAAACTCTTGCTCGACACG	NO_CURRENT_179	NO_CURRENT_179
GGAAAGCAACTCTAACGCAG	Usp10	22224
GGAAAGCGGACACCTTGGAG	Vps4b	20479
GGAAAGGGGCCCGAACCAGG	Tlr2	24088
GGAACACCGATAACACTCTG	Vdac2	22334
GGAACGGACTGTCAGGGACA	Usp10	22224
GGAACGTCCAAAGTTCATGT	Dnajb1	81489
GGAACTCCACGTATGTCCCG	Pik3r2	18709
GGAAGAATGGGCGCACTGCG	Cisd2	67006
GGAAGACGGAATCTTCCGCG	Wdr75	73674
GGAAGCAGAAGAACTTTACG	Xpot	73192
GGAAGCCCATGCGGTCCGAA	Nudcd3	209586
GGAAGCTCTGTAGTTCTGAG	Gemin4	276919
GGAAGGCCCGCATAATCCAG	Pik3c2a	18704
GGAAGGCGTCCACCTCATTG	Pik3c2b	240752
GGAAGTCCTTCTCGTTCAAG	Sav1	64010
GGAAGTGGACCACCAACTAG	Herc1	235439
GGAAGTTCTCGGGATCCCGG	Rab7	19349
GGAAGTTCTCGGGATCCCGG	Rab7-ps1	19350
GGAATCGTTCCATGTCAATG	Fzd5	14367
GGAATGCCAGGGGACGAACC	Pdpk1	18607
GGAATGGGCAAAGTCCTTCG	Traf2	22030
GGAATGTGCGGAATTCCCTG	Dleu2	668253
GGAATGTGCGGAATTCCCTG	Trim13	66597
GGAATGTGTAGATCTACTGG	A830010M20Rik	231570
GGACACCAAGTTATTCCGTG	Vps29	56433
GGACACGCTGGATCCTGACG	Xbp1	22433
GGACATAAAATATCTACGGG	Trim17	56631
GGACATCCAGTGACCAGCGA	Rassf2	215653
GGACCAGCCAGAAGGACGTA	Rnf152	320311
GGACCCAACCGATCTCAATG	Vps51	68505
GGACCCTGGAGGGGAAAACG	Cln3	12752
GGACCGTGCCGAATGAATGA	Sav1	64010
GGACCTCTGCCAGTAAAACG	Rbmx	19655
GGACCTTCAACCTTTCAGAG	Retreg1	66270
GGACGACATGAAGGACCACG	Soga1	320706
GGACGGATGGGACGACTAGT	NO_CURRENT_180	NO_CURRENT_180
GGACGGGATTGAGCCTATGT	Eif4e	13684
GGACTCACGGGTCAAAGACG	Kat2a	14534
GGACTCGATATACAGCACGT	Ctsa	19025
GGACTGCACACCGAGCCCAT	Pgk1	18655
GGAGAAAACTCACGGCCTTG	Xbp1	22433
GGAGAAGCGGAACAGGACAC	Rab8a	17274
GGAGAAGGCTCCTAAAGCCA	Gabarapl1	57436
GGAGAATTTAGAGCTACCAA	Atg10	66795
GGAGACATGAAGCCGGCCAA	Lmx1b	16917
GGAGACTCACGACACCGACA	Zbtb17	22642
GGAGAGAGGAGCCTTAACTG	Gfpt1	14583
GGAGAGCTTTGCTCTCCCTG	Maged2	80884
GGAGAGTGAGGACTTCGCGC	Foxo1	56458
GGAGATACCAGTGCGCACTG	Pfkl	18641
GGAGATCCTAAAAAGCCGAG	Gm12261	668157
GGAGATCCTAAAAAGCCGAG	Hmgb1	15289
GGAGATGAAGGTCTCCGCCG	Sh3bp4	98402
GGAGCACATAGTCCCCGTGG	Pik3cg	30955
GGAGCCGGGCTTCGAACCCG	Cebpb	12608
GGAGCCGGTACTACAAGGTG	Prkd1	18760
GGAGCGCAGTGGGGCGACGA	Adss	11566
GGAGCGCCAGATCATCATCG	Vipas39	104799
GGAGCTGGATCGTCCCAGAG	Soga1	320706
GGAGGACCTGGACACAAACC	S100a9	20202
[truncated: 981 more rows]
