# Supplementary material for: Autophagy gene-dependent intracellular immunity triggered by interferon-γ
Source: mBio. 2023 Oct 31;14(6):e02332-23. doi: 10.1128/mbio.02332-23 (PMC10746157; doi:10.1128/mbio.02332-23)
Supplement: Table S3 — Genes enriched and depleted for passage of BV-2 cells results; genes depleted during passage of BV-2 cells compared to Project Achilles. [file mbio.02332-23-s0008.xlsx]

## Sheet: STARS Passage Enriched
Supplemental Table 3. Genes enriched and depleted for passage of BV-2 cells results; genes depleted during passage of BV-2 cells compared to Project Achilles. Related to Figure 2. Average LFC and STARS analysis for the CRISPR screen and candidate essential genes with FDR < 0.1 compared to Achilles Project annotations.
Gene Symbol	Number of perturbations	Ranks of perturbations	Perturbations	Most enriched perturbation	STARS Score	Average Score	p-value	FDR	q-value
Hif1a	4	9;19;394;1806	ATAACGTGAACAAATACATG;CAAGATGTGAGCTCACATTG;AGTAAGAAAATTTCATATCG;TGAACATCAAGTCAGCAACG	2	3.59485	2.7525	0.00809353	0.226619	0.167866
S100a8	4	86;115;145;1245	CTTGTATATTGGAATAATTG;CGAAAACTTGTTCAGAGAAT;CTCCTCACCTGCACAAACTG;GACATCAATGAGGTTGCTCA	3	3.32331	2.11625	0.0173861	0.243405	0.167866
Sec24b	4	78;96;148;512	GTGTCTGAAATACAGACACG;CAGTACCAACACAAAATTCG;TAACCTCAAACACCATCGTG;GATACTACGGAGCTTGACTT	3	3.2971	2.17074	0.0179856	0.167866	0.167866
Cab39l	4	20;157;190;2110	ATCTGAAGCGATATCAAAGG;GAACTGATGTACTCGACAGT;CCACAGCGTAAGGCAATCTG;TCTGTGTGGAACGAACGACA	3	2.9783	2.11661	0.0365707	0.255995	0.254197
Mon1b	4	102;168;219;1323	AAACCATCTGGGTTAAAGCG;TGGCGGTCGACTGATAACCG;GAGAGTAACTCTGAGGGTCA;CTCACGGTACGGTAGCGTGG	3	2.7979	1.81472	0.0554556	0.310552	0.254197
Tmem59	4	26;49;2129;2267	GAGATGCATTCTTGGCATCA;TTGACTATGGCGCTGGCCGG;CCCCTTGCACACCTACCCGA;ACCAGATTCACATTCCAGCT	2	2.78105	2.11908	0.0572542	0.267186	0.254197
Dram2	4	22;51;652;1349	ATGAGCCCATACTAAAGGCA;TTGCTTGTAACGAACATACA;TATTTAGCATTACTCCAAAG;ATAAATAGTGTTGATTTCTG	2	2.74692	2.13738	0.0635492	0.254197	0.254197
Sfxn4	4	129;275;281;568	TTAAGCCAAAAGTTATTCGG;TGAAAACCATCGAGGAATTG;TGCAGTCAGGAACTCACCAT;AGCACATGAGACATACCACT	3	2.48328	1.54894	0.120803	0.422812	0.364269
Map1b	4	152;202;284;773	TTGGGGATGACAATTTGCCT;ATTCACGCTACGTTCACCCA;TTTGTCTTGGTAAAGACCAG;AGTCCTTGGTTAGATCCTCA	3	2.46994	1.60574	0.123201	0.383293	0.364269
Tbk1	4	140;211;290;883	CATTCTACCATGCAGCCACG;ACAGTGTATAAACTCCCACA;CGGGAACAACTCAATACCGT;CTTCTCGCTACAACACATGA	3	2.4437	1.59536	0.130096	0.364269	0.364269
Iqgap2	4	79;106;626;1835	CAATTACGCCTCTAACCAGA;GGTCACATCAGATTACATCC;AAACAACAGATGTCTACGAT;TACAAAATCCCAGAAACTCG	2	2.12838	1.56354	0.190348	0.484521	0.484521
Dffa	4	24;113;577;886	CAGCCGCGATCAGCACGGCG;CCTGAGCCAGCTCTGCACAT;AGGGGTGAAGTGGAAGAATG;CAACGCCACAAACTTCGTAT	2	2.07501	1.78298	0.211031	0.492406	0.492406
Qsox1	4	108;137;605;1565	GGCGAGCGTTAACCCTGTTG;ACGCAAGATGTAGTGGAGTG;GCAGGCAAACCGATATAGTG;GAGCTTGCTAACGACGTGAA	2	1.91524	1.3958	0.278477	0.599797	0.553957
Smcr8	4	6;139;2026;2298	TGAAAGACTTGGATTACACA;ATCCACTACCTCTAATCCTG;GAACCGGATGAGACTCAGGA;TGAGTATTTCACTCAGACCC	2	1.90328	1.99408	0.285072	0.570144	0.553957
Kbtbd7	6	63;92;572;1645;1797;2214	CAGCGTGACGATCCACGACG;GTGTGTGCCAAGCTAGTCAA;TGATAGGTTGTACAAGTCAG;TACCCTCTCGACACAGCAAG;GAGGCTGCTCCGAAAGAGCG;TCAAGTCTTTCTACGACGCG	2	1.87713	1.40487	0.30006	0.560112	0.553957
Wdr62	4	66;149;2096;2393	AGTCCCAAAGAGGACAACCG;AGGGTTCCCAGGGCGACGAA;ACTCATCCATGTGTTAAACG;CATGGGCTACCAACATGACA	2	1.84609	1.45844	0.316547	0.553957	0.553957
Gyg	4	73;165;490;1291	CTTACGCTTTAAATGCCGGG;CTGGTTATACGTTTCAATGG;AACAGCACAGGACTACTAGG;ACAGATCATCAATATTTGAG	2	1.76256	1.39639	0.365707	0.602342	0.589861
Prmt7	4	21;169;590;1943	GCATAGACAGTTGCCCTGTG;TGAGCCTGACAGTCACACAC;GACTGCCATCACTCACACAA;CATTAACAAGCACTCCACTG	2	1.74302	1.64531	0.379197	0.589861	0.589861
Atg2b	4	111;178;1119;1697	GTCCCCGCTAAGCGCCACTG;TGGTGCAGTTGAACACACGG;AGGAAACACCTACCTACTCG;CAACTTGTACGGACACCCGA	2	1.70082	1.28334	0.41307	0.608734	0.604736
Abhd10	4	122;183;562;2034	AATCCCTGAGTAGTCAAACC;AGGTTAAAAGGCAAAACCCC;TGAGAGCCACCATGCCCGTG;CTACGTCATCAAGTATGGAA	2	1.67836	1.25417	0.431954	0.604736	0.604736
Col18a1	4	180;191;1866;2157	ACCTCCTATAGAATCTACCG;AGGGTCCTTATGGACGACCT;CAAATCGATGACCCTCACGT;TGTGATCTATGTGTCAAGTG	2	1.64376	1.16615	0.465827	0.621103	0.621103
Prkaa2	4	58;198;1542;2403	ACAGCTCCAGATATCGACCT;TCCATAAAAGAACCTGATGG;GTGATGAATAGTCTGTATAG;GGATGTAAAACACACCCCCT	2	1.61474	1.36899	0.494604	0.629496	0.629496
Lepr	4	64;215;637;2137	GTGTAGTGTGAGGAGGTACG;TGAAAGCCACCAGACCTCGA;AGGTGACTGAAAACTCACAC;GAGTCAGGAAGGACACACGT	2	1.54868	1.31595	0.56295	0.68533	0.669714
Nek9	4	56;217;838;1120	AGTGAAGTCTATGTTTGGGG;AGGATTACTATACACCACAG;TCTTCACACATAGGTTGAGT;GTACTCCAGCTCAATCAGCA	2	1.54128	1.33942	0.574041	0.669714	0.669714
Trabd	4	46;231;1432;2064	CCATGCTCAAGATGGACGAG;GGATTGGTCGGTCACCCAGG;AGGAAACTCCCCAATCATCT;ACTAGCTGGGTCACTGTACG	2	1.49152	1.35497	0.644784	0.722158	0.722158
Bmf	4	203;242;1053;1226	GAAGAGCTGGAGTCGACTGA;CACAAGGCAGCATGACACCC;CAGGGTGAAGAACACTCGGG;GCCCTGGCATCACAACTCGG	2	1.4547	1.05105	0.702938	0.75701	0.73519
Slc17a9	4	160;243;2091;2160	TTGGTTACCGATCCCCAAGG;GCCTACGCCCCCAGTCACCA;GACTCTAGCTCACCAGACAG;GATTCGAGAGAATGTCAGGA	2	1.45145	1.0908	0.708933	0.73519	0.73519
Glg1	4	179;266;644;857	GTCTAAATGAAAGTCATCCG;GTGGAATGCAGAGACATCGT;TCCTGCTTGGTGGATCATCG;CATTCAAAGCTCGATCAATG	2	1.38045	1.03547	0.841427	0.841427	0.841427

## Sheet: STARS Passage Depleted
p-value=0 means <0.00029976019184663194, FDR=0 means <0.003982528263105256
Gene Symbol	Number of perturbations	Ranks of perturbations	Perturbations	Most enriched perturbation	STARS Score	Average Score	p-value	FDR	q-value
Cdc37	4	2;9;13;35	CTGCTCCATGCGTTCCACCC;CAAAGATGGCTTTAGCAAGG;TGACAGCCAGAAATACCTGT;CAGAATAAACTGCATCACCA	4	7.67332	5.22991	0	0	0
Adsl	4	11;14;53;80	ATTGTCTCCGACATAGCAGG;AAAGTGTGTGAAACCTAACG;TCACAGGACAGACGTACACA;CCAGTGCGATGCCGTACAAG	4	6.23723	4.13501	0	0	0
Cct2	4	15;17;20;82	CAGCGCCGAAGAGTTGTTCA;TGCGGCTAAGACAGTAACAG;CAGTCTGAGAACCGCTTCCA;GAGAATGGTAGCACCGTCGT	4	6.19434	4.36531	0	0	0
Vps29	4	28;31;58;83	GGACACCAAGTTATTCCGTG;GAGATCTGCACATTCCGCAC;GCTGCAGAGGCAGTTTGATG;GGCGACGTCCACATCGTGAG	4	6.17328	3.819	0	0	0
Vars	4	33;56;66;85	TGCAAAGCGGCACCACCATG;GTGTCAGCACCAAATCCCCG;CAGTGACTCACGTATCGGAA;TTCTTCGTGGAGCCTAACAA	4	6.13192	3.62309	0	0	0
Vmp1	4	16;40;79;91	ATGTAACTGAAGCTATATGT;TGACCAGATTATCTGCCCAG;TGCAGATCTTACCCACATGC;GTGGCATCGTCAAAGCATTG	4	6.01343	3.68392	0	0	0
Ruvbl1	4	44;49;84;107	AACACCTTGCCAGTTCCAGG;CACACTCACCAATGGCCCTG;CATCGACAAAAAGCACTCCA;CCAAAAAAGACAGAGATCAC	4	5.73206	3.44374	0	0	0
Gtf3c1	4	57;97;103;139	CAGTAAGCCAGGATACCTAG;CATGCTGTGAGGGTCGAAGG;GCTTCTACCATTGTACATCG;AACTACGAAGACCCAAAGGT	4	5.27753	3.09321	0.00029976	0.00348471	0.00253434
Rab7	4	42;63;132;142	CACATACTGGTTCATGAGAG;ACGGTTCCAGTCTCTTGGTG;CGACAGACTTGTTACCATGC;GGAAGTTCTCGGGATCCCGG	4	5.24044	3.1268	0.00029976	0.00309752	0.00253434
Phb	4	73;76;134;153	GTGATGACTGGTACGTTCCG;CACTCACCACCACCGACTTG;TTACCAGGGACACGTCATCC;CCAATGCTGGTGTAGATACG	4	5.11083	2.99338	0.00029976	0.00278777	0.00253434
Smc3	4	87;90;115;154	TCTGCTAAGCGAGAAACGAG;AAGAAGAGCGAGGAATTGCG;AGCTCAATGAAAACCTACGC;ACAAAAGCAGAAATAACACG	4	5.09951	2.98654	0.00029976	0.00253434	0.00253434
Mcm2	4	60;99;141;165	AACCAGCTGATCCGTACCAG;CCACGTAGAACGCGCCACAG;GGGCATGAAGACATCAAGAG;GGGATGCCGCTGAACGTACG	4	4.97966	2.90844	0.00059952	0.00464628	0.00265502
Asns	4	38;69;124;179	GCTGTGTGTTCAGAAGCTAA;GAATGCAGCCGATAAGAGTG;GCATGCCATCTATGACAGCG;GACATTTGCTATTGGCATGG	4	4.83818	3.03741	0.00059952	0.00428888	0.00265502
Polr3a	4	3;43;45;348	ACGGACGGTCTGATACACAG;GATTTAGAGGTAATCTGTCA;AAGTACCCGACATGAAAGCA;CTAGTGATGACAATCCAGTG	3	4.83229	3.36985	0.00059952	0.00398253	0.00265502
Eif3a	4	128;157;163;184	TGCCCGGCAGTCTGTCTACG;TACCATGATATCGCCCAACA;GGCTCGGAGACAGACAATTG;TTAATTAGGCCGATTCGTGT	4	4.79032	2.64479	0.00059952	0.00371703	0.00265502
Lars	4	93;114;138;200	GTAGAACGCCATGTAAATTG;CAACAGCTTGGCTCAAAGTG;GAGTGCTGCAAGATCATCCG;GTAGTAAGGATTCACGTCCG	4	4.64547	2.75853	0.00059952	0.00348471	0.00265502
Sars	4	8;19;52;417	AATATGCACTGCGTACCTTG;CACCTCAGAGCAGCCCATCG;GAAGGTTCCCAATCTCGCGG;TCCCACGACTTATTGTCATG	3	4.64498	3.40023	0.00059952	0.00327973	0.00265502
Eif4e	4	46;98;101;203	GAAGATGAGAAAAACAAACG;GACTACAGTGATGATGTGTG;GGACGGGATTGAGCCTATGT;GTTGTTAATGTTAGAGCTAA	4	4.61961	2.95491	0.00059952	0.00309752	0.00265502
Phb2	4	10;100;106;205	TGGGTCGGGACAGCACACGC;CAGCTCTCTTCGGATCAACA;TCTATGACCGCCTTCCACTG;CATAGTCCAGCCCTAGACGC	4	4.60258	3.09248	0.00059952	0.0029345	0.00265502
Napa	4	67;140;159;207	AATTGAGATCTATACAGACA;GATCTATGAGACAGAACTGG;GTGATATGTGGCTACAGGTG;CGCCCATTGCTCACCCAAAG	4	4.58571	2.68831	0.00059952	0.00278777	0.00265502
Tars	4	4;27;55;323	GCCATGGAGAGAGTCTATGG;CCCCGGCAGAGATCTATCAG;GCATAGGAATGAGCTCTCGG;ACAAGCAATCTGATACGGCG	3	4.57236	3.37483	0.00059952	0.00265502	0.00265502
Eif5	4	5;64;120;216	TCACAACCAAAATATTTGGT;AAGCTGCAAGACATGTTGGA;GATGCCCCGTTTGATTGCTA;ATACTCACCACAGCATGTGG	4	4.51178	3.19875	0.000899281	0.0038015	0.00321666
Psmc4	4	32;135;176;219	GTGATGTATGCCGATATCGG;CCATACATGAGGACACCTCG;AGAACTGACCGATGACCAAG;GCTGTGGCACATCACACGAC	4	4.48782	2.71516	0.000899281	0.00363622	0.00321666
Cct3	4	86;131;220;221	CGACATCGAGATTACCCGGG;ACGGATAGTCAGCCGACCTG;CATAGATTTAGGTCCCAAGC;ACGTGGAGTTATGATTAACA	4	4.47202	2.54537	0.000899281	0.00348471	0.00321666
Actl6a	4	1;7;188;330	CCTTCTCTAGTGGAACACCA;ACTGCGATTCCAGTCCACGA;AGCCGTGGGGAAATCAACCT;GAAAACGTACTGTTCGTCGT	2	4.45855	3.43703	0.000899281	0.00334532	0.00321666
Cct7	4	21;24;190;232	ATGTAGCCATACCAATTGGG;CTGCAGGATGGACAACATCG;AGGCAATTGTTGATGCCGAG;TTGGCATCAAGAAGGTGCAG	4	4.38764	3.07674	0.000899281	0.00321666	0.00321666
Nup93	4	88;164;229;246	CTTTAGCTCAAACAGCACCA;TCGACTGACGACTTGTGATG;GTATCATCGAGAATCAATGC;ATCCAGAGAGCTTCGCCCAG	4	4.28585	2.43768	0.00119904	0.00413003	0.0038452
Vcp	4	96;173;223;247	CAAACCTGATGACATCTCCT;GTATTTACCAAATCGCCGTA;CCAATCGCCTTAAAGAGCGC;ACTGTCTTCACAGACTCATG	4	4.2788	2.42492	0.00119904	0.00398253	0.0038452
Nsf	4	112;180;225;249	GCTGAGGACCCATCCGTCAG;TTTCAGACATACCGATAACG;CACAGGCAAAGCTAAAACCA;TGGTTTGATATCGTTCTCCA	4	4.26479	2.39566	0.00119904	0.0038452	0.0038452
Trappc8	4	48;127;193;253	GTTCCAAAAGAAGGGCACTT;TGACTATAGGATCTAAACGT;CCACTTCAAATAGACCAATG;GGCGCCAGTCCTATACTCTG	4	4.23711	2.59356	0.0014988	0.00464628	0.0044964
Kat8	4	181;243;251;259	CGATTTCATAGTTCCCAATG;CTGACAGAAGTAGATAGGCA;GGGAAAATGCAGCAGTCGAG;GTACGTTTCTCCGATCTCCA	4	4.19639	2.23997	0.0014988	0.0044964	0.0044964
Sec22b	4	144;152;262;269	GCTTCCAAGGTACATCGGGT;AATCTTACCAAACTCGATGA;TCTACATTGATAGCCGTGCT;CTGCTCGTCCTCCTGCATCG	4	4.13058	2.325	0.00179856	0.00522707	0.00522707
Nampt	4	171;195;252;278	AATGCGTGTGAGAAAATATG;CTAGTACCATAACGGCTTGG;CAGAGGAGTCTCTTCGCAAG;AGGATGGAACTACATCCTTG	4	4.07341	2.25685	0.00209832	0.00591345	0.00557554
Supt16	4	116;226;250;279	ACTGGCAGCACAGCTCAACG;AGTGATTGTCTCAACAAGGA;ATGGGAATTGAATTCCGTGA;CTATAATCTCAAGTTCAGTG	4	4.06718	2.2639	0.00209832	0.00573953	0.00557554
Pfas	4	72;77;158;281	TTACCGAAAGTCGGTAACGT;GCCACGGAGGACTCACTCGG;GGATGCCTGAGTGCTCATGA;AAGCCCATCATGTTCAGTGG	4	4.05477	2.67526	0.00209832	0.00557554	0.00557554
U2af1	4	136;174;194;284	CAACACACAAACCTGGCTAA;GGTGGGGAACGTGTATGTCA;AAAATCGGAGCATGTCGTCA;TGCAGGTGCTGTGAGCGACG	4	4.03632	2.3742	0.00239808	0.00619504	0.00602761
Cyc1	4	199;264;277;289	AGCTACCCATGGTCTCATCG;TAGCTCGAACGATGTAGCTG;GGTGGGAGTGTGCTACACGG;GGTCCCGGCAGCTTCCATTG	4	4.006	2.13694	0.00239808	0.00602761	0.00602761
Gfpt1	4	71;74;102;364	TGTGGCACAAGTTACCACGC;GGAGAGAGGAGCCTTAACTG;TCTGTTGTGAACACAATGAG;AAGCTGCGGTCTTTCCCGTG	3	3.77488	2.41563	0.00419664	0.0102707	0.0102707
Gm7327	3	46;98;203	GAAGATGAGAAAAACAAACG;GACTACAGTGATGATGTGTG;GTTGTTAATGTTAGAGCTAA	3	3.46471	2.42709	0.0107914	0.0257333	0.0257333
Scfd1	4	23;155;156;849	TATGTGTTCTAAAACAGCAG;CTGTTTAAGTGGAAATCCTA;GGCATCACAAAGTACACTGC;TTCACAGGGACTAGAAGGAG	3	3.22977	2.18415	0.0206835	0.048089	0.048089
Snap23	4	30;122;161;434	TTACCTCAATGGCTAAACCC;CAACTAAATCGCATAGAAGA;AATAAATAAAGACATGAGAG;TGACCATTTGTAATCCGGCT	3	3.18946	2.19916	0.0215827	0.048956	0.048956
Ssrp1	4	22;150;169;294	CGGATATCGTATCGACCGCG;CCCGACTGACCATTTCATAG;GGGCATGTCTACAAGTACGA;TTGGATCCTCCCATCAAGCA	3	3.12755	2.16533	0.0254796	0.0564192	0.0564192
Hspa8	4	6;61;189;2738	GACAAAAAGTTTCTACCCAG;CTACAGGGTCCAGTGTGCCA;GAAAGCAACATAGCTTGGCG;TGGTGGTATTGCGCTTGATG	3	2.98502	2.55478	0.036271	0.0784465	0.0784465
Kif23	4	50;167;191;407	CCTGCGACAACTAATGACCG;CCAACCGTACTAAAGCAGAA;AAGATCATATTCAAACAACG;AAATCATACCATCTCCAACG	3	2.97162	1.96946	0.03747	0.079198	0.079198
Wars	4	25;166;197;609	CTGACGACGAGAAGTACCTG;GGGAAAGAGTTGCTGAACGA;TGAGCTATAAGGCCGCCATG;TGATGCCACAAAAGCCAGCG	3	2.93229	2.05453	0.0428657	0.0885891	0.0884814
Ddost	4	95;185;198;310	GATGACTTGCCAACAATGGT;TGTTCCTCCCCACCGCATGG;ATCAGTGCCTTCATTGATGG;GAACTCCCCGTACTTAATGA	3	2.92585	1.84047	0.043765	0.0884814	0.0884814
Gm15459	3	6;61;2738	GACAAAAAGTTTCTACCCAG;CTACAGGGTCCAGTGTGCCA;TGGTGGTATTGCGCTTGATG	2	2.88625	2.54759	0.0467626	0.0925302	0.0923449
Nudcd3	4	125;133;206;391	CCCGAGCACACAGTGACCCA;GCAAGACTACACCGACCTGG;CTCTCCATTCTCTTCCACCA;GGAAGCCCATGCGGTCCGAA	3	2.87553	1.87869	0.0476619	0.0923449	0.0923449
Cltc	4	26;89;210;368	GATGTTCACCCACTATGACC;ATAACCACAGGAAGTCGACT;GACACTCTGGAATCGACGGA;TCGCTACTTAGTCCGTCGAA	3	2.85112	2.19439	0.0509592	0.0967185	0.0945655
Dnm1l	4	110;208;211;358	CCTTCCCATCAATACATCCA;GCACAAATAAAGCAGGACGG;GTGACCACACCAGTTCCTCT;AATCGTGTTACAATACTCTG	3	2.84509	1.76319	0.051259	0.0953417	0.0945655
Smc1a	4	62;108;213;536	CGAGTAGACCATGCTGACAA;CTCTTGATATCATTAATGCG;TGGAGGTCACCAACGCCACA;TGAAGAAATTAGTCGCTCTG	3	2.83313	2.014	0.0518585	0.0945655	0.0945655
Sf3a1	4	113;145;217;381	GCGACGTACTGACATCTTTG;CATTATTTACCCTCCCCCGG;CCAAATTTCAGGAACGTGAG;GGATACTCAAGTACAGGACA	3	2.80953	1.84568	0.0545564	0.0975719	0.0975719
Rpa2	4	29;192;248;305	TATCCTAGGTCACTATTGTG;GGCTACACGCAGTCCCCCGG;ACTTTCACGTATGTTTCGGG;AGCAGCTGGGATATGGTACA	3	2.6406	1.89706	0.0821343	0.144122	0.144122
Gtf3c3	4	147;218;255;318	TGAAAGATACAACCTCGCAG;ATAAAACGTTCTCCATCAGA;TGTCAGTACTACTTACATTG;ACAAATACATCGCCTGCAGT	3	2.60549	1.63463	0.0884293	0.152295	0.151834
Pikfyve	4	239;254;256;366	GCTGATTATCGAGCTAGAGG;AGAATCAGTCGAATGACCCA;AAGCAATGGTTGATGGACGT;TACTTGATCCAAGCGAACCT	3	2.60055	1.53705	0.0908273	0.153581	0.151834
Mcl1	4	51;70;257;1485	CGTGCAGCGCAACCACGAGA;AGATCATCTCGCGCTACTTG;CTCCTCCGGAGACACGATGG;AGGCGGCTGCATAAGTCGCC	3	2.59564	2.08306	0.0914269	0.151834	0.151834
Zwint	4	41;260;268;404	CCCACGGTAAACAGAACTCG;CTTCAGAAGCCAGAGCATCA;CCTGCAGAAGCGAGTCCTTG;TGAAACTAAGGAGCAGTGGA	3	2.54284	1.73574	0.104317	0.170201	0.170008
Copb2	4	47;162;271;292	GCTGGTCTGTATCGCCACCG;TTCAGCACAATCCTAATGGG;GAACAGATTAAACTATTACG;TGCATTGACTACTACAGTGG	3	2.52883	1.83864	0.108213	0.173515	0.170008
Nup205	4	65;235;272;766	TCCTCGTCTAGACTGTATCA;ACCACCAATCTACAAGACCC;TGATACATCAGACTAAAGCC;ACCACAACAGGCGTCCACTG	3	2.5242	1.69302	0.110612	0.174354	0.170008
Ddb1	4	168;172;273;317	GGCCTTTAACATCCGCCTAG;AATGTCGACAGCAACGAACA;CGGAATGTCCTCAACACCGT;ATCTTGGAGTATAAGCAGAG	3	2.51958	1.65369	0.111211	0.172377	0.170008
Gemin4	4	204;261;274;313	TAGTTTGTCTAGGTACACGG;GGATACTACCAACATGCCCA;GCTGGTTAAACGTCGTGTTG;GGAAGCTCTGTAGTTCTGAG	3	2.51499	1.51867	0.111511	0.170008	0.170008
Nup155	4	123;129;275;392	TCGGCCGAATACACTGACAC;AAGAATTACTATATCCACAG;CTGCTTGTGAGTAACGTGGG;TAAGCTAATGCCGTCTACGG	3	2.5104	1.76743	0.113609	0.170414	0.170414
Ddx20	4	12;94;282;379	AATTGCTGTTCAGATACACT;TTGTCTTCAAGACGTCCCGT;CGGCCCGCCGATGTCGTGTG;CGGCTTCGAGAGACCCTCTC	3	2.47882	2.16479	0.121403	0.179214	0.179214
Rpa1	4	36;160;286;482	TGTGAAATCAAACTGAACTG;GTGGTGACCACAACTCTGTG;CACCTGGAGTAATTCCCGGG;CAGCTGAACACCCTGGTCGA	3	2.46113	1.85638	0.125	0.181641	0.180133
Copa	4	37;130;287;327	CACCAGAAATATCCCAAACG;CTCTCTCTGACACATCACCT;CTTGCGGTTACAGATCACAA;GCAAGCGGCACCTACCGTCA	3	2.45675	1.90807	0.125899	0.180133	0.180133
Pdpk1	4	231;265;288;576	GTGCAAATTCTCCCAAGTGA;ATGTATAATCTATCAGCTCG;CATTTGATGAGACCTGTACC;GGAATGCCAGGGGACGAACC	3	2.45238	1.48021	0.127998	0.18036	0.18036
Psmd2	4	68;182;290;332	CCAGGGTATTGGCAAAACTG;AAAGCCATTTACAAAAGAGG;CAGGAAGAACTGGCGTCATG;AAACTTTCGGAACACGCCCA	3	2.4437	1.72841	0.130096	0.180581	0.180581
Wdr75	4	78;109;341;408	GGAAGACGGAATCTTCCGCG;CAATGCAATCTTCCTTCGGG;AAAGTCACAAGTCCAAGCAA;TCAATAGAAGATCCTAATCG	2	2.10507	1.55442	0.196643	0.268938	0.268938
Copg1	4	117;118;312;337	TGGTCAAATAGCACATGCGG;TCGCTTTATCTACAACCGTG;CTCTCGATGAAGTCAAACAG;AAGCAGAAGGCTCTCAACGC	2	2.03896	1.44238	0.223921	0.301806	0.301806
Psmc1	4	111;121;334;377	GATCCTTGTCTACAAACGAC;GCCAACCACTCGCAAGAAAG;GCTGCCAGCAAACTGCCACT;TACCCATCCTGAGTATTACG	2	2.01809	1.44198	0.233513	0.310239	0.310239
Dnm2	4	104;126;422;1386	TGATGACACCGATGGTCCGT;GATCAGGAATTGTCACCCGG;GCACCTTAGTGATGCCTGGG;AGGTCCACGCATTTCAGACA	2	1.98449	1.43769	0.248501	0.325502	0.325502
Gmps	4	18;137;328;2388	AGGGCTATTATCATATCTGG;AATTTCCTGTATGATATAGC;AGAAATGAGTCTGAAGCCCG;TACCAATCTCAGATGAAGAC	2	1.91524	1.76421	0.278477	0.3597	0.3597
U2af2	4	143;146;325;402	GAAGCCGAGATCGAAAGCGC;CTCACCAGGCACATAAACAG;ATGCAGTACAAGGCCATGCA;CATGGCGGGGAGAACGACTG	2	1.86281	1.31685	0.305156	0.38876	0.38876
Chmp4b	4	119;149;383;448	CACGGCACCAAAAATAAACG;CTGGAACTCGATGGTTGACA;ACGGAGGTGCTCAAGAACAT;CAGCACATACATGTTGTCGT	2	1.84609	1.34273	0.316547	0.397822	0.395492
4930549G23Rik	3	148;209;412	TGGTATAGTAAGGGTCTACG;GAATCAAACGATAAACTTCG;CAAACGCGATATCATGGACG	2	1.83987	1.35019	0.318945	0.395492	0.395492
Rpl28-ps1	3	183;236;311	GGCGGCCGGCTCCACTCCGA;CACGACCCCTTTGCCATCGG;GCCGGCCGCCGATGGCAAAG	2	1.73871	1.25908	0.382194	0.461611	0.461611
Gm10051	3	183;236;311	GGCGGCCGGCTCCACTCCGA;CACGACCCCTTTGCCATCGG;GCCGGCCGCCGATGGCAAAG	2	1.73871	1.25908	0.382194	0.461611	0.461611
Gbf1	4	105;187;370;409	GCATGAGTGACTCGTCCAAG;TGGTCCGTGAGAACTATGTG;ATGGACTACGTCAATCCTCG;ATGGCAAGATCTCTCTACAG	2	1.66086	1.27403	0.45054	0.537182	0.537182
Rpa3	4	186;201;506;892	TGTTACCACAGTATATCGAC;GGTATAAGATGCACAGAGCA;GTTCAATGTTTAGCTTGACG;TGGCGTTGACGCGCGCTTTG	2	1.60264	1.13992	0.507194	0.597077	0.597077
Seh1l	4	148;209;396;412	TGGTATAGTAAGGGTCTACG;GAATCAAACGATAAACTTCG;CTCCAGCGATCAGAGCGTCA;CAAACGCGATATCATGGACG	2	1.57132	1.16482	0.538669	0.626203	0.626203
Rpl35	4	54;222;552;606	TGAACAACGCCGAAATGGTG;CACTTACATCTTGGAGAGCT;CTCAAGGCCCACTTACATCT;GGGGCTTGTATTTCTTGCCC	2	1.52311	1.33777	0.604317	0.693845	0.693845
Tkt	4	224;227;302;320	CGTGGACGGACACAGCGTGG;CAGCGCTGCAGCATGATGTG;CCCACAGATAGCCACCCGGA;GCCGCGAAAGTACTGCAGAA	2	1.50539	1.06011	0.626799	0.710881	0.710881
Psmc5	4	151;230;309;319	TTATCATTTACAATCAACTG;TAAGATCTTACCTAACAAGG;CTACGTTGGAGAAGTCGTGA;ACTGGTACAGAAATTCATCG	2	1.49496	1.123	0.639388	0.716423	0.716423
Rpn2	4	233;234;331;531	TGGACGGTTCGGTCCCCACG;GCACAACCACCACTGGTACG;TGTGAAGGGGCGGTCCAGTG;GCATTGCACCCAAAACTACC	2	1.48129	1.0417	0.66247	0.733449	0.723199
Zranb3	4	183;236;311;1977	GGCGGCCGGCTCCACTCCGA;CACGACCCCTTTGCCATCGG;GCCGGCCGCCGATGGCAAAG;TTGTGGATGGAAGACGAGGA	2	1.47455	1.07868	0.668765	0.723199	0.723199
Rpl28	4	183;236;311;1052	GGCGGCCGGCTCCACTCCGA;CACGACCCCTTTGCCATCGG;GCCGGCCGCCGATGGCAAAG;TTCAGATTATTTGGCTCCTG	2	1.47455	1.07868	0.668765	0.723199	0.723199
Plk1	4	34;240;362;899	CCACTAGCAAGGTATACCTG;CTAGCACACCAACACGTCGT;GCTGGCGAAAGAAATTCCGG;GAGCGATTGAAAACCTTGGT	2	1.46125	1.40274	0.692146	0.739881	0.739881
Chek1	4	75;245;382;435	TCTTCCACCAACTCATGGCA;CAACCCAGTTAGTTACCCAG;AATAGTACTTACTGCAATGT;TACAACAAACCACTTAACAG	2	1.44498	1.2322	0.720923	0.761885	0.761885
Vprbp	4	214;263;329;443	GCACCACAGTGAGAATAGCA;CATCACTCAAAAGTGCACCC;CGGACCCCTCGGATTGCCAA;GAACTCAGCAACTAAACCTG	2	1.38931	1.00955	0.823141	0.860137	0.860137
Mtor	4	242;266;335;336	CCCTGTAAAAGGCTCCATCG;TGCAGTCTGGCTAACCACGT;TGATACGAACTAGCTCGTTG;GCAGCACTTCAAGCAAAGTG	2	1.38045	0.985249	0.841427	0.869474	0.869474
Supt5	4	202;270;303;339	GCTGGATGAAGACCGCTCTG;ACGATGACACCCACAGTACG;GATGACCGATGTACTCAAGG;CATGTAGGGACCCCAACCTG	2	1.3688	1.00893	0.865707	0.884734	0.884734
Naa15	4	238;276;380;414	GCCTGGACTAAATACCCCAG;ATTCAAATGCGAGATCTTGA;GATCACCCTTAGATCATATG;AATGTGTTCCAAGTTTACGA	2	1.35169	0.973513	0.892386	0.902086	0.902086
Polrmt	4	215;280;342;393	GAAGGCTCCAGTAATGTCCA;AATGCCGGTTTAACACCCGA;GCTGGCGCGTTGCCTCAAGG;TATGGTGAGTGACCAGCACG	2	1.34052	0.984391	0.915767	0.915767	0.915767

## Sheet: Passage LFC
Gene Symbol	Average LFC	Average -log(p-values)	Number of perturbations	Perturbations	Individual LFCs	Ascending ranks	Individual ascending -log(p-values)	Descending ranks	Individual descending -log(p-values)
Copb2	-1.30799	2.37936	4	GCTGGTCTGTATCGCCACCG;TTCAGCACAATCCTAATGGG;GAACAGATTAAACTATTACG;TGCATTGACTACTACAGTGG	-2.08;-1.39;-0.92;-0.85	2609;2630;2739;2854	2.44E+00;1.37E+00;7.28E-01;2.78E-02	47;162;271;292	1.21E+00;1.78E+00;2.53E+00;4.00E+00
Nek9	0.211872	1.3745	4	GTACTCCAGCTCAATCAGCA;TCTTCACACATAGGTTGAGT;AGGATTACTATACACCACAG;AGTGAAGTCTATGTTTGGGG	0.1;0.14;0.26;0.35	56;217;838;1120	1.14E+00;1.54E+00;1.16E+00;1.65E+00	1781;2063;2684;2845	8.51E-01;5.97E-01;6.26E-01;3.33E-02
Prkab1	0.059783	0.608527	4	ACTGTTCATACCAGACACAT;AGATCCTTACCTTCTCGTGA;CCAATAGTAACCAGCCAGCT;CCTGTCCATCGAAACACGGT	-0.01;0.07;0.08;0.09	1174;1296;1335;1773	4.67E-01;4.36E-01;6.77E-01;8.55E-01	1128;1566;1605;1727	4.50E-01;4.31E-01;5.19E-01;9.01E-01
Prkd1	0.0606013	0.539174	4	GGAGCCGGTACTACAAGGTG;GTCCATAGAAACCACATTCG;TTACAGAACTGGCAGACCGT;AGTCTGTGAAGCACACGAAG	-0.01;0.02;0.07;0.16	720;1347;1629;1784	3.75E-01;4.30E-01;5.08E-01;8.45E-01	1117;1272;1554;2181	4.46E-01;4.39E-01;5.44E-01;4.95E-01
NO_CURRENT_11	0.311484	1.50336	1	AACTAACTCACTACGCACGA	0.31	91	1.5	2810	0.0137
Gm10051	-1.02857	1.81064	3	GGCGGCCGGCTCCACTCCGA;CACGACCCCTTTGCCATCGG;GCCGGCCGCCGATGGCAAAG	-1.28;-1.01;-0.79	2590;2665;2718	1.52E+00;6.87E-01;8.45E-02	183;236;311	7.79E-01;1.74E+00;2.91E+00
NO_CURRENT_192	0.265026	1.17014	1	GGTCGCTCGATTTCATTTAA	0.27	196	1.17	2705	0.0302
Dyx1c1	0.0705128	0.581775	4	ACCAAAGCTCTAAAACCTCG;GAAGACCAGAGATACGCACT;TGCTGTTGGGAACACTCGAG;CAACTAGCGAATTAGAAGCG	-0.15;0.08;0.08;0.27	174;1251;1298;2198	7.00E-01;4.42E-01;7.03E-01;4.82E-01	703;1603;1650;2727	3.75E-01;4.35E-01;4.98E-01;1.07E-01
NO_CURRENT_130	0.246405	1.06272	1	CTCGGATGGTGTGTTGAACC	0.25	251	1.06	2650	0.0392
Rassf2	0.128909	0.795377	4	GCTGTAACCTGGGCGCACAG;GGACATCCAGTGACCAGCGA;GCGTGTGCGCATCAACTGTG;CCTGCAACTCCGACACCGAG	0.06;0.11;0.13;0.21	405;904;1055;1403	4.48E-01;5.59E-01;9.12E-01;1.26E+00	1498;1846;1997;2496	6.32E-01;4.93E-01;3.90E-01;2.61E-01
Rptor	-0.542369	1.6701	4	TTCTGAGGGCCCATAGACAG;TGCAGGTCGTATATGGACAG;GCTGCCAACCATCATCGAAG;GATGTGTCAAGGATTCGTTG	-0.66;-0.65;-0.6;-0.27	2357;2526;2546;2551	1.67E+00;1.12E+00;4.81E-01;2.23E-01	350;355;375;544	4.83E-01;1.16E+00;2.13E+00;2.91E+00
NO_CURRENT_282	0.205145	0.826914	1	TTACCGTGGTACGTCAGGTT	0.21	432	0.827	2469	0.0699
Aldh9a1	0.08566	0.669958	4	GAAGGATGAAATTGCCACCG;TCTGTGTCATCATCGCGAGG;AGTGCCTGGAATACTATGCA;GAGCGGCTGCGACACGACGA	0.03;0.08;0.1;0.12	955;1132;1247;1568	4.01E-01;4.69E-01;7.42E-01;1.07E+00	1333;1654;1769;1946	5.37E-01;4.43E-01;4.51E-01;6.93E-01
Psmc4	-1.53364	2.72007	4	GTGATGTATGCCGATATCGG;CCATACATGAGGACACCTCG;AGAACTGACCGATGACCAAG;GCTGTGGCACATCACACGAC	-2.21;-1.5;-1.32;-1.1	2682;2725;2766;2869	2.81E+00;1.72E+00;7.94E-01;1.87E-02	32;135;176;219	1.37E+00;1.93E+00;3.08E+00;4.50E+00
NO_CURRENT_18	0.162652	0.62481	1	AATGAAGCACCGATTGCGGA	0.16	688	0.625	2213	0.117
Stk11	-0.82894	1.99313	4	TCATCGGCAAGTACCTGATG;GTGATGGAGTACTGCGTATG;AGTCCATTGGCAATCTCAGG;GGGCCTGTACCCATTTGAGG	-1.01;-0.82;-0.8;-0.68	2557;2594;2602;2664	2.24E+00;1.27E+00;5.27E-01;1.48E-01	237;299;307;344	5.96E-01;1.29E+00;2.38E+00;3.71E+00
NO_CURRENT_160	0.174094	0.66791	1	GCCACTCCGCTCGTTCTAGA	0.17	623	0.668	2278	0.105
Rab7	-1.75589	3.1349	4	CACATACTGGTTCATGAGAG;ACGGTTCCAGTCTCTTGGTG;CGACAGACTTGTTACCATGC;GGAAGTTCTCGGGATCCCGG	-2.11;-1.92;-1.53;-1.47	2759;2769;2838;2859	3.37E+00;1.95E+00;1.10E+00;2.47E-02	42;63;132;142	1.26E+00;2.57E+00;3.45E+00;5.26E+00
Rasip1	-0.0323762	0.458785	4	GCTGCGGTTCAGACCACGAG;CAGATGGTACCAACGGACCC;AAGATCTTGAGCACTCCCGG;CTTCTGGGTCCGCCAAGATG	-0.32;-0.09;0.1;0.18	574;1154;2046;2402	3.88E-01;4.63E-01;3.83E-01;3.27E-01	499;855;1747;2327	4.08E-01;5.86E-01;4.59E-01;3.83E-01
NO_CURRENT_111	0.224161	0.934768	1	CGGACTTACCGCAGATTATA	0.22	337	0.935	2564	0.0535
Tjp1	0.0538141	0.575296	4	TGAGTACTCAATGTATAGCA;GGATTCGATCTTCAAACCGT;AGAGCGAATGTCTAAACCTG;TTCTGTTCGCTAAAGCACCG	-0.13;-0.06;0.09;0.31	95;1221;1945;2141	9.26E-01;4.48E-01;4.01E-01;5.27E-01	760;956;1680;2806	3.75E-01;5.33E-01;4.85E-01;5.73E-02
Fmr1	0.1553	0.927275	4	AGAAGCCAGTAAACAACTGG;GTTGGTGGTTAGCTAAAGTG;CCAACCCTTGAATTATTGGA;AAAGCTGATTCAAGAGATCG	-0.04;0.11;0.17;0.38	36;631;1088;1884	1.32E+00;7.60E-01;8.80E-01;7.50E-01	1017;1813;2270;2865	4.15E-01;4.82E-01;3.80E-01;2.11E-02
Washc1	-0.646833	1.80827	4	CGTGTGTGTGAACACCAAGT;CGACGCCGGGTAAATCGGGT;TTGGCACTAGAAAAGACCTG;AAACATACTTCTTATACCTG	-0.88;-0.62;-0.56;-0.52	2502;2517;2538;2618	2.05E+00;1.10E+00;4.75E-01;1.78E-01	283;363;384;399	5.42E-01;1.14E+00;2.10E+00;3.45E+00
Tbk1	0.228311	1.71459	4	CTTCTCGCTACAACACATGA;CGGGAACAACTCAATACCGT;ACAGTGTATAAACTCCCACA;CATTCTACCATGCAGCCACG	0.13;0.24;0.26;0.29	140;211;290;883	7.78E-01;1.57E+00;2.45E+00;2.07E+00	2018;2611;2690;2761	1.11E+00;1.32E+00;6.36E-01;8.54E-02
Vps13a	-0.0138916	0.513994	4	ACTTGGAAGTGATTGTCGAA;AATGTACGTTTGTGCGAGTG;GATACCTATGCATGTCAATG;TATGGATTATGTACGAACGA	-0.2;-0.05;-0.05;0.24	261;1917;1930;2273	5.66E-01;5.21E-01;4.04E-01;4.23E-01	628;971;984;2640	3.80E-01;5.26E-01;9.87E-01;1.63E-01
Vps33b	-0.155927	0.885778	4	ACATTGAAGAGCACATAGAC;CGTTAGCAATTCGATCCAAA;GACACCTTCCGAATCAAGTG;TCAGCGTTGGATCAACACTG	-0.29;-0.24;-0.19;0.1	1127;2256;2329;2373	4.49E-01;7.47E-01;3.89E-01;3.49E-01	528;572;645;1774	3.99E-01;8.23E-01;1.47E+00;8.54E-01
Sh3pxd2a	-0.0185044	0.651431	4	GAGAAGCCACATCCGCGACG;TTGGTGGTACGTGCAGATCG;GAGGCAGGCGAGATCCTTCG;GTGATTCGAAAGAACCTGGA	-0.13;-0.08;0.07;0.07	1346;1394;2033;2158	5.44E-01;4.27E-01;3.85E-01;5.14E-01	743;868;1507;1555	3.75E-01;5.78E-01;5.69E-01;1.08E+00
Hadh	0.0689756	0.595879	4	AAGCATGTGACCGTCATCGG;CCTTTCAACCAGCACCGATG;GAAGACATTTGAATCTCTGG;AGCAAATCGGTCTTGTCTGG	0.03;0.03;0.04;0.17	642;1514;1576;1590	3.79E-01;4.27E-01;5.33E-01;1.04E+00	1311;1325;1387;2259	5.26E-01;4.32E-01;6.42E-01;4.34E-01
Atg101	0.0599099	0.605666	4	GGGCAAGTTTCACTACAAGA;GCAGGAGCGGCAGATATGCA;GATGCACTGAGGAACTCAGG;GTGGACTGTCAAGGTGCACG	-0.1;-0.01;0.04;0.32	81;1535;1799;2095	9.88E-01;4.29E-01;4.40E-01;5.65E-01	806;1102;1366;2820	3.78E-01;4.77E-01;6.55E-01;4.86E-02
Stim2	0.0585628	0.545976	4	GATGCAGCTAGCCATCGCTA;TGAAATCAACTATGCCAAGG;GGTGGACTCAGCGACATACA;AAGCCGTTCTCGCAAGCACG	-0.05;0.06;0.09;0.13	917;1207;1402;1929	3.93E-01;4.50E-01;6.32E-01;7.09E-01	972;1499;1694;1984	4.04E-01;4.27E-01;4.79E-01;6.60E-01
Psmc5	-1.0061	2.11399	4	TTATCATTTACAATCAACTG;TAAGATCTTACCTAACAAGG;CTACGTTGGAGAAGTCGTGA;ACTGGTACAGAAATTCATCG	-1.43;-1.03;-0.8;-0.77	2582;2592;2671;2750	2.33E+00;1.27E+00;6.07E-01;9.23E-02	151;230;309;319	7.51E-01;1.50E+00;2.37E+00;3.84E+00
Tmpo	0.0736036	0.571133	4	ATAGTGGAAAATATTTGCCG;AATAAATAAACTCCGTCCAG;CAAGAAAGTGAAGTCCGCTA;GCCCGACTTCTCGAGCGACG	-0.01;0.06;0.07;0.17	630;1378;1415;1775	3.80E-01;4.28E-01;6.24E-01;8.53E-01	1126;1486;1523;2271	4.49E-01;4.26E-01;5.60E-01;4.25E-01
Vps33a	-0.724153	1.86582	4	TCACACAGTAGGCTCCGGCG;GCAAGAGGTTATCAAACACG;CCTCTTACAGGCAATAGTGT;ACACAACGCTAAGACAGTCG	-0.96;-0.77;-0.62;-0.54	2506;2541;2585;2643	2.06E+00;1.15E+00;5.11E-01;1.61E-01	258;316;360;395	5.70E-01;1.25E+00;2.18E+00;3.47E+00
Fzd5	0.150076	0.929398	4	GGAATCGTTCCATGTCAATG;ATAATCCATACACAGAACCT;GAGCAGTGGATCTCCACAAG;GTCACACCCACTCTACAACA	0.06;0.14;0.18;0.21	384;581;808;1422	4.61E-01;8.13E-01;1.21E+00;1.24E+00	1479;2093;2320;2517	6.20E-01;6.16E-01;3.87E-01;2.46E-01
Napa	-1.47649	2.69356	4	AATTGAGATCTATACAGACA;GATCTATGAGACAGAACTGG;GTGATATGTGGCTACAGGTG;CGCCCATTGCTCACCCAAAG	-1.88;-1.48;-1.39;-1.15	2694;2742;2761;2834	2.88E+00;1.80E+00;7.81E-01;4.00E-02	67;140;159;207	1.06E+00;1.90E+00;3.21E+00;4.60E+00
Hsd17b12	-0.137418	1.08956	4	AAAAATTCAACGTTGAAACA;TGTTTGCAGTTAGCAAAACG;TCTTATTTCAGTGAACAACG;AGATTGTCAACAATGGAACT	-0.19;-0.17;-0.11;-0.07	1995;2111;2234;2261	1.08E+00;6.28E-01;3.76E-01;4.33E-01	640;667;790;906	3.79E-01;7.25E-01;1.23E+00;2.02E+00
Wdr45	0.112224	0.72089	4	AAGCTGGTAGAGCTTCGAAG;GACACTCGGGACAACCCCAA;AGGCGTCCGGATCTACAATG;GTGTGGAAGTCTGCAACTTG	-0.06;0.11;0.18;0.22	372;591;1026;1970	4.68E-01;8.01E-01;9.42E-01;6.72E-01	931;1875;2310;2529	3.96E-01;5.04E-01;3.86E-01;2.38E-01
Mcoln1	-0.0148957	0.722957	4	ATACCTTTGACATTGATCCA;ATACTACCTGAGATATCCCT;TTTGACAATAAAGCGCACAG;TCATAAAGAAGTACTTGAGG	-0.07;-0.05;0.01;0.06	1433;1714;1932;1997	5.92E-01;4.55E-01;4.03E-01;6.48E-01	904;969;1187;1468	3.91E-01;5.27E-01;7.91E-01;1.18E+00
Arnt	0.100599	0.680125	4	ATCATAGTGAAATAGAACGG;GGGCTATTAAGCGACGGTCA;AGATCGGAATCGGAACATGA;CAACAGTAGCCACACAACGA	-0.07;0.12;0.16;0.2	459;732;986;2003	4.23E-01;6.70E-01;9.84E-01;6.43E-01	898;1915;2169;2442	3.90E-01;5.20E-01;3.75E-01;2.99E-01
Pgk1	-0.368751	1.38762	4	TCTGCAGGTTAAAGCTGAGC;GGACTGCACACCGAGCCCAT;TCAAGAACAGAACATCCCTG;TAAGGTGCTCAACAACATGG	-0.49;-0.46;-0.43;-0.1	2076;2452;2471;2483	1.18E+00;9.90E-01;4.36E-01;2.70E-01	418;430;449;825	4.42E-01;1.02E+00;1.90E+00;2.19E+00
Qsox1	0.200849	1.35216	4	GAGCTTGCTAACGACGTGAA;GCAGGCAAACCGATATAGTG;ACGCAAGATGTAGTGGAGTG;GGCGAGCGTTAACCCTGTTG	0.03;0.18;0.29;0.3	108;137;605;1565	8.76E-01;1.92E+00;1.54E+00;1.07E+00	1336;2296;2764;2793	5.39E-01;7.87E-01;7.89E-01;6.53E-02
Atg5	-0.0489387	0.59363	4	AAATGTACTGTGATGTTCCA;AGATCAAATAGTAAACCAAT;AAGAAGATGTTAGTGAGATA;AAGAGTCAGCTATTTGACGT	-0.19;-0.17;-0.04;0.19	496;1893;2218;2249	4.09E-01;5.11E-01;3.76E-01;4.42E-01	652;683;1008;2405	3.78E-01;7.11E-01;9.61E-01;3.25E-01
Bri3	0.128243	0.801779	4	ATCTTGCTTCTCTCGATCAT;TTATTGAACATGTCAATCAA;CTGCAAAGAAGCCCTGCTTG;AAAAGCCTACTACGACGGCG	0.06;0.11;0.15;0.19	545;738;1087;1400	3.95E-01;6.66E-01;8.81E-01;1.27E+00	1501;1814;2163;2356	6.34E-01;4.82E-01;3.75E-01;3.61E-01
Foxk1	-0.0203308	0.753667	4	GCTACTTCATCAAAGTCCCT;ATCGGCCGCAACTCGTCGCA;GGCCTTCGCAGCAAACTCTG;GTCGGGATCATGTGGAATGG	-0.1;-0.03;0.02;0.03	1609;1631;1880;2077	7.08E-01;4.39E-01;4.16E-01;5.80E-01	824;1021;1270;1292	3.80E-01;5.05E-01;7.24E-01;1.41E+00
Gan	0.152042	0.898674	4	GTGCATAGTGACCATCGGAG;ATGACCCAGACGCTAACACG;CAGTGGCCAGGTAATGCACG;AGCATGCCGAGAATTAACCA	0.03;0.11;0.14;0.33	71;813;1056;1603	1.04E+00;6.12E-01;9.11E-01;1.03E+00	1298;1845;2088;2830	5.20E-01;4.93E-01;3.79E-01;4.25E-02
Nedd4	0.0282703	0.469298	4	TCGCCGCGCAAACATTCTGG;ACATCAATGTGACCCGATGG;AAGACTGACTCCAATGACCT;ACATTGTATGACCCGATGAG	-0.09;-0.08;0.07;0.22	368;1351;2041;2062	4.71E-01;4.30E-01;3.84E-01;5.93E-01	839;860;1550;2533	3.81E-01;5.83E-01;5.46E-01;2.35E-01
Iqgap2	0.193494	1.35695	4	TACAAAATCCCAGAAACTCG;AAACAACAGATGTCTACGAT;GGTCACATCAGATTACATCC;CAATTACGCCTCTAACCAGA	-0.02;0.17;0.3;0.32	79;106;626;1835	9.98E-01;2.13E+00;1.50E+00;7.96E-01	1066;2275;2795;2822	4.29E-01;7.66E-01;8.87E-01;4.74E-02
Rassf5	0.143826	0.842102	4	TTCTGGAGAGCGTCTATCCA;TGTGCGGACGAGAGGTGCTG;AAGATGCTCCTCACGTCGCG;GGGGCGTCAGAGGATCGCGG	0.04;0.1;0.15;0.28	155;754;1130;1511	7.41E-01;6.53E-01;8.41E-01;1.13E+00	1390;1771;2147;2746	5.68E-01;4.69E-01;3.75E-01;9.48E-02
Kdm4a	0.179539	1.18199	4	AGAGCGGGATCACCATTGAG;GATCTTGCGGAACTCACGAA;ACTGTCCTCAACTTGCCGCA;AAGCACGCTCACCTGATGGT	0.08;0.18;0.23;0.23	295;328;592;1289	5.30E-01;1.22E+00;1.57E+00;1.41E+00	1612;2309;2573;2606	7.11E-01;8.01E-01;5.01E-01;1.86E-01
Dapk1	0.13526	0.803204	4	AGCATTAACAACCTGTACCC;CTCAAAGTCGTAGTTGACAG;TGGAAGCGCACCTATCGTGG;TTCCGTCAGGACACACACCG	0.02;0.05;0.16;0.32	84;700;1484;1669	9.74E-01;6.96E-01;5.82E-01;9.60E-01	1232;1417;2201;2817	4.90E-01;4.26E-01;3.75E-01;5.05E-02
Stx5a	-0.723061	1.68702	4	GACCCATTCTAACACCATTG;GCTGAGCAATTTGTTTGTTG;TCTTACCTGACGGCTCTGCA;AAATTATGGGACCACCTCCT	-1.81;-0.46;-0.35;-0.28	2364;2417;2468;2820	1.69E+00;9.37E-01;4.35E-01;4.86E-02	81;433;484;537	9.88E-01;1.01E+00;1.81E+00;2.93E+00
Slc25a10	0.164368	1.02616	4	CATGCGGGACTACATGACCA;TACACGGTACAGACCATCCA;AACTATGGCGTCCAGCCGTG;GTCAGAGAGTAGGTCATCTG	0.11;0.12;0.19;0.25	259;556;1000;1075	5.69E-01;8.41E-01;9.69E-01;1.73E+00	1826;1901;2345;2642	8.93E-01;5.14E-01;3.92E-01;1.62E-01
Snca	0.0127095	0.458814	4	AGGACTTTCAAAGGCCAAGG;AGCAGTCGCTCAGAAGACAG;GAGCAAGTGACAAATGTTGG;GTCACTACCTACCTACATAG	-0.26;0.01;0.06;0.24	262;1437;1693;2351	5.65E-01;4.26E-01;4.80E-01;3.65E-01	550;1208;1464;2639	3.94E-01;4.50E-01;5.94E-01;1.64E-01
Tsc1	-0.444305	1.33286	4	ATGGGTACATCCCATAAAGG;CCAGTACTCACCTTATCGTG;CACAGACAGTCAAACGACCG;TAAAAGCAACTGGTCTCGGA	-0.82;-0.55;-0.36;-0.05	1916;2426;2512;2603	9.87E-01;9.50E-01;4.58E-01;1.88E-01	298;389;475;985	5.27E-01;1.09E+00;1.83E+00;1.88E+00
Cct3	-1.3731	2.5499	4	CGACATCGAGATTACCCGGG;ACGGATAGTCAGCCGACCTG;CATAGATTTAGGTCCCAAGC;ACGTGGAGTTATGATTAACA	-1.77;-1.54;-1.1;-1.09	2680;2681;2770;2815	2.80E+00;1.54E+00;8.06E-01;5.17E-02	86;131;220;221	9.65E-01;1.95E+00;2.80E+00;4.48E+00
Mcl1	-1.19618	1.8555	4	CGTGCAGCGCAACCACGAGA;AGATCATCTCGCGCTACTTG;CTCCTCCGGAGACACGATGG;AGGCGGCTGCATAAGTCGCC	-2.02;-1.86;-0.96;0.06	1416;2644;2831;2850	5.82E-01;1.41E+00;1.05E+00;3.02E-02	51;70;257;1485	1.18E+00;2.48E+00;2.60E+00;1.16E+00
Flna	0.0618479	0.61083	4	AAGATTGAATGTGACGACAA;CACAGCCCGGACACGGTACG;GTGACAGTGTAGGGGCTACG;CCACTGAAAATGGACTCTTG	0.02;0.03;0.1;0.1	1147;1166;1604;1624	4.56E-01;4.60E-01;5.19E-01;1.01E+00	1277;1297;1735;1754	5.10E-01;4.35E-01;4.63E-01;8.74E-01
Sptlc1	-0.265022	1.30813	4	TTTGTCGTAGAATCCTCGCA;TCCTGCGTACTCTAAGAGAG;AATGTGCCATAGAACCCTCG;CCCTCCAACCCACAACATCG	-0.37;-0.36;-0.21;-0.13	2155;2278;2424;2429	1.30E+00;7.69E-01;4.16E-01;3.08E-01	472;477;623;746	4.17E-01;9.46E-01;1.51E+00;2.36E+00
Mul1	-0.0312836	0.5007	4	GCCATCGGCCACTACATCAG;CAGTTCACCGATCCCCGTGA;ATTCCAAGATCATTCACCAG;GTATATGGAGTACAGTACGG	-0.23;-0.16;0.09;0.17	653;1193;2208;2303	3.77E-01;4.53E-01;3.75E-01;4.01E-01	598;693;1708;2248	3.84E-01;7.02E-01;4.74E-01;4.43E-01
Gba	0.11064	0.705419	4	CGTTACGAGAGCACTCGACG;GACTGGCAAAGAGTGAAATG;GGATAACTGGAAGTCGTTAG;CGGAGAATGAACCTACAGCA	0.04;0.05;0.09;0.27	181;1244;1493;1527	6.86E-01;4.43E-01;5.77E-01;1.12E+00	1374;1408;1657;2720	5.59E-01;4.26E-01;4.95E-01;1.11E-01
NO_CURRENT_152	0.162021	0.622292	1	GATAAGACTCCGCGAGCTTC	0.16	692	0.622	2209	0.118
Snx14	0.0232578	0.465166	4	CGTATTCAAGAGTACGACAA;TCAACATCGATACAAAACAC;CTCTCTTATGAGTAATGTCA;CTTGGTGCGAAGAATTCACA	-0.1;-0.08;0.05;0.22	366;1463;2032;2080	4.72E-01;4.26E-01;3.85E-01;5.78E-01	821;869;1438;2535	3.79E-01;5.78E-01;6.09E-01;2.34E-01
Gm16439	-0.117841	0.571418	1	GCTGAAGTGCAGTTCTACCC	-0.12	2123	0.135	778	0.571
Ccz1	-0.224315	1.07339	4	TCTTCAGCACTATGGAAGGT;AAGCAATTGTACAGTTTACA;CTGTATATTTGACTACACTT;CGGCTTACCTCTCCCTCGCG	-0.45;-0.23;-0.23;0.02	1677;2302;2315;2464	7.61E-01;7.94E-01;3.86E-01;2.83E-01	437;586;599;1224	4.32E-01;8.07E-01;1.55E+00;1.50E+00
Nup155	-1.13923	2.19764	4	TCGGCCGAATACACTGACAC;AAGAATTACTATATCCACAG;CTGCTTGTGAGTAACGTGGG;TAAGCTAATGCCGTCTACGG	-1.57;-1.54;-0.91;-0.54	2509;2626;2772;2778	2.07E+00;1.36E+00;8.12E-01;7.47E-02	123;129;275;392	8.26E-01;1.97E+00;2.51E+00;3.48E+00
NO_CURRENT_132	0.177806	0.676357	1	CTCGTATCTTTTCCCACGGC	0.18	611	0.676	2290	0.103
Pdha1	-0.195839	1.18207	4	TGTTTGACATTATACGGCGA;AGAACAACCGCTATGGCATG;GGAGGCTGGCATAAACCCTA;GCGCCGGATGGAGCTAAAGG	-0.3;-0.26;-0.13;-0.1	2083;2144;2348;2384	1.19E+00;6.52E-01;3.93E-01;3.41E-01	517;553;757;818	4.02E-01;8.45E-01;1.28E+00;2.20E+00
Brsk2	0.129018	0.840408	4	GGGGACTACCCCTTGGTGAG;CCTGCGTGGCATGATTGAGG;CCATCATACTTCTCGCCCTG;AGAACGGTATCCAAGCCATG	0.08;0.11;0.14;0.18	573;859;1041;1250	3.89E-01;5.84E-01;9.26E-01;1.46E+00	1651;1860;2042;2328	7.40E-01;4.98E-01;3.84E-01;3.82E-01
Xpot	-0.102348	0.817058	4	GTTGTGGACCTAAACCCGAG;CACCTGAGAAGTGAGCGCCG;GCCCTGGAGATACTTACCGG;GGAAGCAGAAGAACTTTACG	-0.32;-0.12;0.01;0.02	1632;1703;2133;2399	7.26E-01;4.53E-01;3.75E-01;3.30E-01	502;768;1198;1269	4.07E-01;6.43E-01;7.81E-01;1.44E+00
5330417C22Rik	0.166891	1.11958	4	TGCTGGCCATTACATCAACC;GAGGCGATGTAGTCTCCCCG;ACTCACTGTTTCATGAAGGG;CCATACGGCTCGTACTCCAA	0.13;0.14;0.16;0.23	292;731;817;876	5.33E-01;6.71E-01;1.19E+00;2.08E+00	2025;2084;2170;2609	1.12E+00;6.10E-01;3.75E-01;1.84E-01
NO_CURRENT_170	0.200426	0.801533	1	GCGTGACGTCCCACCCTGAG	0.2	458	0.802	2443	0.0745
Vamp7-ps	0.131279	0.509606	1	CTTGCCAAACATGCTTGGTG	0.13	897	0.51	2004	0.161
Mon1b	0.227067	1.70377	4	CTCACGGTACGGTAGCGTGG;GAGAGTAACTCTGAGGGTCA;TGGCGGTCGACTGATAACCG;AAACCATCTGGGTTAAAGCG	0.07;0.26;0.27;0.3	102;168;219;1323	8.98E-01;1.75E+00;2.80E+00;1.36E+00	1578;2682;2733;2799	6.86E-01;1.54E+00;7.14E-01;6.16E-02
NO_CURRENT_32	0.20232	0.813063	1	ACGCACCCATACAGGCGCTT	0.2	446	0.813	2455	0.0723
Aldh2	0.103151	0.722941	4	CACCGTCAACCCTTCCACAG;GAAGTCGCCGTCGATGGGAA;CAAGTTGGCCACGTAGAGCG;GCTGCCATCGCATCCCATGA	0.05;0.1;0.11;0.15	766;1074;1126;1466	3.75E-01;4.86E-01;8.44E-01;1.19E+00	1435;1775;1827;2135	5.93E-01;4.70E-01;4.32E-01;5.32E-01
Phb2	-1.78023	3.09912	4	TGGGTCGGGACAGCACACGC;CAGCTCTCTTCGGATCAACA;TCTATGACCGCCTTCCACTG;CATAGTCCAGCCCTAGACGC	-2.66;-1.67;-1.64;-1.16	2696;2795;2801;2891	2.89E+00;2.14E+00;9.10E-01;5.40E-03	10;100;106;205	1.86E+00;2.18E+00;3.74E+00;4.61E+00
Zfp24	0.150916	1.03379	4	GGATTCACCAGGACCTCGAG;GGCCCCGGCACTCTCAACAT;TGTAGAGAACCAGCTCAAGT;GCATGCTCACCGGCTGACCA	0.13;0.14;0.14;0.2	473;844;853;928	4.17E-01;5.93E-01;1.14E+00;1.98E+00	1973;2048;2057;2428	1.05E+00;5.88E-01;3.82E-01;3.09E-01
Il3	0.0652238	0.517976	4	AGTCATTCGCAGATGTAGGC;TGATGAAGGACCCTCTCTGA;TCAACGTTCTGGTTAAACGG;GAATTGCAGCTCTATTGTCA	-0.07;0.03;0.1;0.21	426;1157;1580;2005	4.38E-01;4.62E-01;5.31E-01;6.42E-01	896;1321;1744;2475	3.89E-01;4.33E-01;4.60E-01;2.75E-01
Prkar1a	-0.118974	1.06108	4	ACCTTCTCTCGTTATCATCA;CCACGCTACCTTTCTAACGT;CCGGCATCCGTACTGACTCG;AAGACAAACGTGAAACTGTG	-0.17;-0.13;-0.1;-0.07	1989;2082;2164;2233	1.07E+00;6.09E-01;3.75E-01;4.54E-01	668;737;819;912	3.76E-01;6.66E-01;1.19E+00;2.01E+00
Birc3	0.123384	0.812764	4	CCTGGGAAAAGCTGAATACG;GCTGGTGACAGAAAAGACAA;ACTTGCAAAGCTCAAAGGCA;GAATGAACTAGTGCACTAGA	0.09;0.11;0.11;0.19	523;1061;1082;1242	4.01E-01;4.91E-01;8.86E-01;1.47E+00	1659;1819;1840;2378	7.47E-01;4.84E-01;4.28E-01;3.45E-01
Sfxn4	0.239535	1.87172	4	AGCACATGAGACATACCACT;TGCAGTCAGGAACTCACCAT;TGAAAACCATCGAGGAATTG;TTAAGCCAAAAGTTATTCGG	0.18;0.24;0.24;0.29	129;275;281;568	8.09E-01;1.36E+00;2.49E+00;2.84E+00	2333;2620;2626;2772	1.62E+00;1.34E+00;5.51E-01;7.85E-02
Keap1	-0.386855	1.49783	4	GGGCCGCCTCATCTACACAG;GTTCGGTTACCGTCCTGCGA;TCAAATACGACTGCCCGCAG;CATGTACCAGATTGACAGCG	-0.47;-0.45;-0.44;-0.19	2263;2457;2462;2472	1.48E+00;9.98E-01;4.32E-01;2.78E-01	429;439;444;638	4.36E-01;1.00E+00;1.92E+00;2.63E+00
Atg9b	0.103713	0.675883	4	TACAAGCGCAGCGACCTCCG;CAGGTAGCGTTAGCCAACAA;AGTGCTCACCATCTACGATG;GGGAGTCTTGAGACCCCTCA	0.04;0.06;0.13;0.18	597;900;1418;1508	3.84E-01;5.61E-01;6.22E-01;1.14E+00	1393;1483;2001;2304	5.69E-01;4.26E-01;3.90E-01;4.00E-01
Tspo	0.0543489	0.530161	4	TGACCAGTGTAGAGACCCAA;CAGCTCTTTCCAGACTATGT;GCAAGCTAGCATACCACCGG;CCAGCGAGGCGGATGCCAAG	-0.06;0.06;0.08;0.14	863;1273;1445;1947	3.84E-01;4.39E-01;6.05E-01;6.93E-01	954;1456;1628;2038	4.00E-01;4.26E-01;5.08E-01;6.13E-01
NO_CURRENT_252	0.0545266	0.30253	1	TCGCTCATTAGGAGCGCTAT	0.05	1456	0.299	1445	0.303
Hmgb1	0.0954915	0.801585	4	AGGAGAAGTATGAGAAGGTA;GGAGATCCTAAAAAGCCGAG;TCATACTCACGGAGGCCTCT;CATACTCACGGAGGCCTCTT	-0.13;0.01;0.06;0.44	12;1407;1704;2152	1.79E+00;4.26E-01;4.75E-01;5.19E-01	749;1197;1494;2889	3.75E-01;4.53E-01;5.76E-01;6.61E-03
Rnf41	0.201619	1.35684	4	AACATGTTCCGCATGATCCG;CATTAAGCACCTGCGCTCCG;CTGGTGCTTGTGTTCAGCCG;GGTTGTGCTCACAGTCACTG	0.15;0.15;0.2;0.31	99;455;739;804	9.10E-01;9.79E-01;1.31E+00;2.23E+00	2097;2162;2446;2802	1.21E+00;6.66E-01;4.25E-01;5.98E-02
NO_CURRENT_225	0.0671607	0.321576	1	TACTTACCGACCGACAAACG	0.07	1383	0.322	1518	0.281
NO_CURRENT_62	0.127415	0.495787	1	CAACACGTGCGAGCGAACTG	0.13	926	0.496	1975	0.167
Nudcd3	-1.19136	2.28258	4	CCCGAGCACACAGTGACCCA;GCAAGACTACACCGACCTGG;CTCTCCATTCTCTTCCACCA;GGAAGCCCATGCGGTCCGAA	-1.56;-1.51;-1.16;-0.54	2510;2695;2768;2776	2.08E+00;1.59E+00;8.00E-01;7.60E-02	125;133;206;391	8.20E-01;1.94E+00;2.88E+00;3.49E+00
Gemin4	-0.954036	2.10882	4	TAGTTTGTCTAGGTACACGG;GGATACTACCAACATGCCCA;GCTGGTTAAACGTCGTGTTG;GGAAGCTCTGTAGTTCTGAG	-1.16;-0.96;-0.91;-0.79	2588;2627;2640;2697	2.36E+00;1.36E+00;5.67E-01;1.26E-01	204;261;274;313	6.45E-01;1.40E+00;2.52E+00;3.87E+00
NO_CURRENT_292	0.273193	1.2294	1	TTCTCCATACCGTAACTCCG	0.27	171	1.23	2730	0.0262
Aldh7a1	0.0745114	0.653363	4	GGGCTCCGCGAGGATAACGA;GGCTTGTCGAGGATGATCGG;ACACTAACGAGGGACGTAGT;ATCTGCTCCACCACAAACCA	-0.19;0.07;0.09;0.33	67;1201;1360;2254	1.06E+00;4.52E-01;6.59E-01;4.38E-01	647;1541;1700;2834	3.78E-01;4.29E-01;4.77E-01;4.00E-02
Atg2a	0.166097	0.994625	4	CAGTGACCAGGACACGCACA;ACATTACCCCTAACTAGAGC;TGTCCTGATACCTCCAACTG;TCACTGACTTACCACCCGAG	0.08;0.09;0.18;0.31	88;576;1228;1261	9.56E-01;8.18E-01;7.57E-01;1.45E+00	1640;1673;2325;2813	7.32E-01;4.46E-01;3.88E-01;5.29E-02
NO_CURRENT_182	0.0474576	0.312563	1	GGATATTCGCGCGGTCTTCA	0.05	1489	0.29	1412	0.313
Twnk	-0.279661	1.35837	4	CATGTGCACGTAAATACTGG;CTAACCAGAACACAATCCGA;CAGGGAGTGAACACACTGTG;ACGTGGCCTGAAGCTACTAG	-0.4;-0.29;-0.29;-0.14	2178;2376;2378;2441	1.33E+00;8.81E-01;4.01E-01;2.99E-01	460;523;525;723	4.22E-01;8.82E-01;1.71E+00;2.42E+00
Ufc1	-0.284108	1.24487	4	AGTAAAACTGACCCGGATCA;ACCCACAATTCCCGATCTCG;GCAGTAGTGGGATATGTGAT;ACTCATATTTGAGGAAATCG	-0.5;-0.33;-0.25;-0.07	1978;2338;2404;2485	1.06E+00;8.34E-01;4.09E-01;2.68E-01	416;497;563;923	4.43E-01;9.17E-01;1.63E+00;1.99E+00
Bcl2	-0.0254818	0.610317	4	TACATTATAAGCTGTCACAG;GGCCCAGCGGTGGCAACGAG;CTGACGCCCTTCACCGCGAG;ACATCTCTGCGAAGTCACGA	-0.19;-0.02;0.0;0.11	1032;1733;1845;2258	4.20E-01;4.59E-01;4.26E-01;4.35E-01	643;1056;1168;1869	3.78E-01;4.92E-01;8.07E-01;7.64E-01
Stx17	0.12205	0.759964	4	TATGTTACCATCAACAGTTG;GTTCTTCAACAGATTCCAAG;ACACCAGATAAACATCGAGA;ACGAAGAGCACATCAACGCA	0.04;0.08;0.17;0.19	557;628;1249;1501	3.92E-01;7.63E-01;7.40E-01;1.14E+00	1400;1652;2273;2344	5.73E-01;4.43E-01;3.80E-01;3.70E-01
Gm12261	0.00839457	0.384304	1	GGAGATCCTAAAAAGCCGAG	0.01	1704	0.231	1197	0.384
NO_CURRENT_262	0.0509773	0.306758	1	TGACCCGTCTCTTCGCGCAC	0.05	1470	0.295	1431	0.307
Hk2	0.0881077	0.586794	4	TTTGACAGAGAGATCGACAT;ATTCCCGAGGACATCATGCG;GAAGGCCATCCAGCGCAGAG;ATCCGGAGTTGACCTCACAA	-0.02;0.02;0.13;0.23	326;903;1672;1833	5.02E-01;5.59E-01;4.89E-01;7.97E-01	1068;1229;1998;2575	4.30E-01;4.46E-01;3.90E-01;2.07E-01
Rab23	0.0823932	0.569376	4	GGTCCTCCTTCACGGACGTC;TGGAGATATACCAACCGCAC;GGAGTTTGATGCAATCACGA;AAAGACTACAAGAAAACCAT	-0.03;0.06;0.09;0.2	460;1178;1409;1861	4.22E-01;4.57E-01;6.27E-01;7.71E-01	1040;1492;1723;2441	4.22E-01;4.26E-01;4.68E-01;2.99E-01
Klhl7	-0.129785	0.591994	1	AGATTGTTGACATAGACAAG	-0.13	2159	0.128	742	0.592
Gm12428	-0.0380002	0.456789	1	TTCGAAGGCTTCCTTATACG	-0.04	1888	0.186	1013	0.457
Larp1	-0.0494122	0.710592	4	AAAGTCGGATGAATCGGGGG;AGGCGGCTGTCCGTTCACCG;TCATCTTGGCACGCGAAGTG;TAGTGAATATTACTTCAGCG	-0.15;-0.1;-0.04;0.09	1176;1887;2085;2204	4.67E-01;5.08E-01;3.79E-01;4.77E-01	697;816;1014;1725	3.75E-01;6.10E-01;9.54E-01;9.03E-01
Nrbf2	0.0979561	0.710487	4	TGAGAAGCAGCTGTTTCATG;ATGGCTCACCTGCTCAGACT;GAGCCATCAGAGCCCTGTAT;AAGCGCAGCAGAGCACGGAA	0.06;0.09;0.11;0.14	846;1063;1236;1438	3.82E-01;4.90E-01;7.50E-01;1.22E+00	1463;1665;1838;2055	6.10E-01;4.45E-01;4.28E-01;5.99E-01
E230016M11Rik	-0.0840322	0.526387	1	TGCCCCAAGAACACAGCACA	-0.08	2038	0.153	863	0.526
Rpl35	-0.888998	1.76298	4	TGAACAACGCCGAAATGGTG;CACTTACATCTTGGAGAGCT;CTCAAGGCCCACTTACATCT;GGGGCTTGTATTTCTTGCCC	-2.0;-1.08;-0.26;-0.22	2295;2349;2679;2847	1.54E+00;8.47E-01;6.19E-01;3.21E-02	54;222;552;606	1.15E+00;1.52E+00;1.65E+00;2.72E+00
NO_CURRENT_184	0.460177	2.6173	1	GGATTGACGAGACGATATCG	0.46	7	2.62	2894	0.000899
Sec23b	-0.158607	1.13258	4	GCAACACCAGTGGACCGCAG;AATGGCGTTTGGTGCTACGT;CCAAGAGCTATGTCTTCCGA;ACCACATAGAGAAAGATCAG	-0.22;-0.2;-0.12;-0.09	2047;2130;2272;2300	1.14E+00;6.42E-01;3.80E-01;4.03E-01	601;629;771;854	3.84E-01;7.62E-01;1.26E+00;2.13E+00
Hadhb	0.0457616	0.474419	4	CTGACAGCAGAAATGGAATG;TCAAACCAAGCCATGACCAC;GCATCGGACCAATATTCCAA;ATATACAAGTCTTACCTCAG	-0.09;-0.01;0.09;0.19	521;1196;1798;2050	4.01E-01;4.53E-01;4.41E-01;6.03E-01	851;1103;1705;2380	3.83E-01;4.77E-01;4.75E-01;3.43E-01
Cab39	0.0216998	0.578739	4	TCTGTACGGCACCAATGAGA;GTGCAGATGTATTCAACAGT;CTAATAGGGCAAAAAAGACG;CTGTACAATAGCGGGCTCCT	-0.06;0.0;0.04;0.11	1080;1526;1735;1963	4.34E-01;4.28E-01;4.63E-01;6.78E-01	938;1166;1375;1821	3.97E-01;4.60E-01;6.49E-01;8.09E-01
NO_CURRENT_274	0.0994453	0.403593	1	TGGGCCATAGTGGCGCGTGA	0.1	1145	0.404	1756	0.218
NO_CURRENT_125	0.107959	0.432609	1	CGTTATTGTACACCACGCTC	0.11	1071	0.433	1830	0.2
NO_CURRENT_194	0.343445	1.69155	1	GGTGTGGACCGCTTTTACGC	0.34	59	1.69	2842	0.00877
Erc1	0.0590411	0.578829	4	GCTCCAAAAGACTCTCGAGG;AAGTTCGAAAGATGCTCAAG;GTAGATGCCATACTAACAGG;GCAGTACCGAGTTGTACAGG	0.02;0.03;0.04;0.15	774;1555;1597;1644	3.76E-01;4.30E-01;5.23E-01;9.87E-01	1257;1304;1346;2127	5.01E-01;4.35E-01;6.69E-01;5.39E-01
Map1lc3b	-0.00558675	0.441948	4	TGAGCTCGCTCATGTTCACG;GTGGTCAGGCACCAGGAACT;AGAACCTACTGGGATCTTGG;TGAGCTGCAAGCGCCGTCTG	-0.29;0.01;0.07;0.19	558;1354;1683;2380	3.92E-01;4.29E-01;4.84E-01;3.43E-01	521;1218;1547;2343	4.01E-01;4.48E-01;5.48E-01;3.71E-01
Polrmt	-0.80969	1.92186	4	GAAGGCTCCAGTAATGTCCA;AATGCCGGTTTAACACCCGA;GCTGGCGCGTTGCCTCAAGG;TATGGTGAGTGACCAGCACG	-1.12;-0.89;-0.69;-0.54	2508;2559;2621;2686	2.07E+00;1.19E+00;5.46E-01;1.33E-01	215;280;342;393	6.28E-01;1.34E+00;2.24E+00;3.48E+00
NO_CURRENT_206	0.0782647	0.351135	1	GTGGTTACGTTAACGACTAC	0.08	1292	0.351	1609	0.256
Rb1cc1	-0.00822414	0.914025	4	ATACATACACAAAATGAGGA;ACAAGTACACGTGGAAACGA;TCAAGATAGACCCAATGATG;CTAACAGCTCTATTACAAGG	-0.6;-0.1;0.23;0.44	11;330;2070;2530	1.82E+00;1.22E+00;3.80E-01;2.37E-01	371;831;2571;2890	4.69E-01;6.01E-01;5.00E-01;6.00E-03
Sesn2	0.0581881	0.633344	4	TCAACAAGTTACTGGCGCAT;TTCCCGTAGGAGCATCGGGA;CAGAGCTTCTACGTCACGAG;TATTCCACAGCCAAACACAA	0.04;0.04;0.05;0.1	1110;1480;1505;1546	4.43E-01;4.26E-01;5.70E-01;1.09E+00	1355;1396;1421;1791	5.49E-01;4.27E-01;6.20E-01;8.38E-01
Cltc	-1.45403	2.54615	4	GATGTTCACCCACTATGACC;ATAACCACAGGAAGTCGACT;GACACTCTGGAATCGACGGA;TCGCTACTTAGTCCGTCGAA	-2.31;-1.75;-1.15;-0.61	2533;2691;2812;2875	2.15E+00;1.57E+00;9.56E-01;1.50E-02	26;89;210;368	1.46E+00;2.28E+00;2.86E+00;3.59E+00
NO_CURRENT_129	0.194983	0.767793	1	CTCATGTACGCCTTCGCTAC	0.19	495	0.768	2406	0.0811
Zdhhc8	0.0931256	0.642914	4	GGCTGGCCGGAACTTATACA;ACGTTGCACACCACTTCATG;CACGTGGTACTGGTCACGCG;TATGACAGCCTACTTAACCC	-0.08;0.11;0.15;0.19	497;800;1049;2025	4.09E-01;6.21E-01;9.18E-01;6.24E-01	876;1852;2101;2404	3.86E-01;4.95E-01;3.77E-01;3.26E-01
Pafah1b2	0.126217	0.791584	4	TTGTACAACTTATAAACACG;CACCTCGAGGTAACAGACCC;ACAGCTAATGCAGCAGTACG;ATCTCCTTGAATATCTTCTG	0.07;0.09;0.15;0.19	519;763;1224;1328	4.02E-01;6.47E-01;7.60E-01;1.36E+00	1573;1677;2138;2382	6.82E-01;4.47E-01;3.75E-01;3.42E-01
NO_CURRENT_95	0.172814	0.660309	1	CCGCGTGACGCAATCCCTTG	0.17	634	0.66	2267	0.107
Lepr	0.15951	1.16126	4	GAGTCAGGAAGGACACACGT;AGGTGACTGAAAACTCACAC;TGAAAGCCACCAGACCTCGA;GTGTAGTGTGAGGAGGTACG	-0.12;0.17;0.26;0.33	64;215;637;2137	1.08E+00;1.55E+00;1.48E+00;5.31E-01	764;2264;2686;2837	3.75E-01;7.55E-01;6.29E-01;3.82E-02
NO_CURRENT_253	0.119603	0.465449	1	TCGCTGAGCAACGAAGCAAC	0.12	993	0.465	1908	0.182
Nsmaf	0.158986	1.093	4	GAGCCTTACCGATCCTAACG;CCGTATAAGATAGAGCGGGT;TTGTGACACCACATCCTCGA;CAGGCAACCGAACTCACCAA	0.13;0.15;0.16;0.2	448;734;795;891	4.27E-01;6.69E-01;1.22E+00;2.05E+00	2010;2106;2167;2453	1.10E+00;6.25E-01;3.75E-01;2.91E-01
NO_CURRENT_15	0.18837	0.727598	1	AAGCGTACCCCACTCGTTAA	0.19	543	0.728	2358	0.0899
Cbr1	0.104506	0.679577	4	TTTCTGCTCAAGGAATACGG;CGATCACTCGTGACCTGTGT;GGGGCTCATGAACAAGTTTG;CTCTGCTTGAATGTGGAAGG	0.05;0.07;0.12;0.18	583;994;1391;1474	3.87E-01;5.16E-01;6.39E-01;1.18E+00	1427;1510;1907;2318	5.88E-01;4.27E-01;4.09E-01;3.89E-01
Smc3	-1.62968	2.99413	4	TCTGCTAAGCGAGAAACGAG;AAGAAGAGCGAGGAATTGCG;AGCTCAATGAAAACCTACGC;ACAAAAGCAGAAATAACACG	-1.77;-1.75;-1.59;-1.42	2747;2786;2811;2814	3.26E+00;2.07E+00;9.51E-01;5.23E-02	87;90;115;154	9.60E-01;2.27E+00;3.63E+00;5.12E+00
NO_CURRENT_212	0.056186	0.302831	1	TAAAACCGATCACGATACGA	0.06	1444	0.303	1457	0.299
NO_CURRENT_196	0.133555	0.519398	1	GTACGCAGGGTGTAGCGACC	0.13	877	0.519	2024	0.156
Emc6	-0.171485	1.00336	4	ACAGCGCTGACACTGAGGTC;CCGGCAGTAATCCAGGACCG;AGGGCCGCCGTTCATCAGCG;CCTGCTCCTCATTCTCAAAG	-0.33;-0.3;-0.03;-0.03	1860;1868;2382;2408	9.27E-01;5.01E-01;4.02E-01;3.23E-01	493;519;1033;1041	4.10E-01;8.88E-01;9.34E-01;1.78E+00
Gm15459	-1.4802	1.72551	3	GACAAAAAGTTTCTACCCAG;CTACAGGGTCCAGTGTGCCA;TGGTGGTATTGCGCTTGATG	-2.8;-1.92;0.27	163;2840;2895	8.23E-01;1.22E+00;2.25E-03	6;61;2738	2.21E+00;2.89E+00;7.49E-02
Lmna	0.143626	0.886219	4	ACGCACGCGATCGATGTACA;GGCCCGGCTCAAGGACCTCG;CCTCATGGGCAGCCCCCACG;CCAGAAGAACATTTACAGCG	0.02;0.15;0.18;0.23	316;618;742;1671	5.11E-01;7.73E-01;1.30E+00;9.58E-01	1230;2159;2283;2585	4.89E-01;6.63E-01;3.81E-01;2.00E-01
Dram2	0.251512	1.76671	4	ATAAATAGTGTTGATTTCTG;TATTTAGCATTACTCCAAAG;TTGCTTGTAACGAACATACA;ATGAGCCCATACTAAAGGCA	0.07;0.17;0.36;0.41	22;51;652;1349	1.53E+00;2.75E+00;1.45E+00;1.33E+00	1552;2249;2850;2879	6.68E-01;7.40E-01;1.18E+00;1.26E-02
Vti1b	0.0526251	0.704508	4	TAAGCTGAGAAACTACCGGA;CATGGGGTTACGGAAAGTCA;AAAGCATTGAGCGTTCTCAT;AAGCTGCACGAGATCTTCCG	-0.24;-0.06;0.23;0.29	142;308;1959;2331	7.73E-01;1.27E+00;3.98E-01;3.80E-01	570;942;2593;2759	3.89E-01;5.39E-01;5.19E-01;8.66E-02
Ccdc47	-0.180312	1.12406	4	GAGGCCAGTGAGTGATCAAG;CTGCCCTTCCAACTCCACGG;ATGAGCACATCTATAACCTG;AACTCTCCCAACTGTTCTGG	-0.31;-0.24;-0.09;-0.09	2049;2054;2318;2389	1.15E+00;5.91E-01;3.87E-01;3.37E-01	512;583;847;852	4.04E-01;8.10E-01;1.15E+00;2.13E+00
NO_CURRENT_148	0.173398	0.66513	1	GACGTATTGGATTCGCAACC	0.17	627	0.665	2274	0.106
Lap3	0.128618	0.822022	4	AAGTGCCAGTAGTAAAACCA;AGGCCTCGAGATCACCGCTG;GTCCACCGCAGACATGACGA;GGGGTGCCTCGGTTGCATTG	0.05;0.14;0.14;0.19	526;850;854;1491	4.00E-01;5.89E-01;1.14E+00;1.16E+00	1410;2047;2051;2375	5.79E-01;5.87E-01;3.82E-01;3.47E-01
Tbc1d7	0.0976295	0.674378	4	GCAGTTAAATAACAAGTACA;TGGGAATGAGTGTCATGGTG;GCATGTATCAGCTTGAATCG;GATGAAGCGGACGACTGTCA	-0.02;-0.0;0.2;0.21	422;454;1757;1807	4.40E-01;9.81E-01;4.55E-01;8.22E-01	1094;1144;2447;2479	4.38E-01;4.65E-01;4.25E-01;2.73E-01
Lgals8	0.0290859	0.468475	4	GCTCTCTGATTGTAATCCGT;CATCGGGTTCAGATTCAGCT;TGTTTGTAACACACTGACAC;TTAATGACAACGGTTCGTCC	-0.18;0.02;0.13;0.15	783;912;1648;2246	3.76E-01;5.54E-01;4.99E-01;4.44E-01	655;1253;1989;2118	3.77E-01;4.42E-01;3.92E-01;5.46E-01
Ccar1	-0.243353	1.17058	4	TGTACCGTGGAACGACACGA;TCAAGCTTAGACCAATGGGT;TGAACACCAAACGTTGTCTG;TGTGTTAAAATGGTCTGCTG	-0.38;-0.33;-0.25;-0.02	1821;2336;2406;2436	8.88E-01;8.32E-01;4.10E-01;3.03E-01	465;495;565;1080	4.20E-01;9.20E-01;1.62E+00;1.72E+00
Smc1a	-1.23615	2.24675	4	CGAGTAGACCATGCTGACAA;CTCTTGATATCATTAATGCG;TGGAGGTCACCAACGCCACA;TGAAGAAATTAGTCGCTCTG	-1.92;-1.61;-1.14;-0.28	2365;2688;2793;2839	1.69E+00;1.56E+00;8.80E-01;3.69E-02	62;108;213;536	1.10E+00;2.12E+00;2.84E+00;2.94E+00
Gm7327	-1.63924	2.43032	3	GAAGATGAGAAAAACAAACG;GACTACAGTGATGATGTGTG;GTTGTTAATGTTAGAGCTAA	-2.08;-1.68;-1.16	2698;2803;2855	1.87E+00;1.03E+00;2.04E-02	46;98;203	1.34E+00;2.48E+00;3.47E+00
NO_CURRENT_126	0.297494	1.39052	1	CTAACAGCGCCGTTATCTAC	0.3	118	1.39	2783	0.0179
NO_CURRENT_179	0.245015	1.05078	1	GGAAACTCTTGCTCGACACG	0.25	258	1.05	2643	0.0403
Ubqln2	0.0979778	0.678263	4	AAAGGAGCTGCTATTCGTGG;CATGGCTGCAGCTAATTACG;GCGGATCACGATTCTCCGTG;AATCTCGAAAGCATCCCAGG	0.02;0.1;0.11;0.16	730;1036;1123;1639	3.75E-01;5.00E-01;8.47E-01;9.92E-01	1262;1778;1865;2171	5.03E-01;4.71E-01;4.20E-01;5.03E-01
NO_CURRENT_200	0.224425	0.939954	1	GTCGCGTATCCTGACGACAC	0.22	333	0.94	2568	0.0528
Trim21	0.106117	0.672138	4	GAGCCTATGAGTATCGAATG;GAAACACCGGGACCACACCA;ACATTGACACCCAGAAGTCG;TGAGATGATGAGCCATGAGT	-0.01;0.09;0.16;0.19	541;699;1222;1795	3.96E-01;6.97E-01;7.62E-01;8.34E-01	1106;1679;2202;2360	4.42E-01;4.48E-01;3.75E-01;3.58E-01
NO_CURRENT_204	0.238836	1.01061	1	GTGCGAATTAACCGTTAGGA	0.24	283	1.01	2618	0.0444
Dnajc7	0.0949191	0.800301	4	TGAAAAGCGAGATTTCCGGA;GACATACAGAGCATCAGCAT;CTCACTTGGGAATGCAATGG;CAGCTATTACGGTAATCGAG	-0.26;0.1;0.15;0.38	37;750;1102;2344	1.31E+00;6.56E-01;8.66E-01;3.70E-01	557;1799;2151;2864	3.92E-01;4.78E-01;3.75E-01;2.17E-02
Iqgap1	0.0372274	0.562305	4	ATCGGAATTCCTGTCGAACG;AGCCAACGTCGGGAGAACGT;ACAACTATGCATCTAACCAG;TACGGGCCTTACCAACATCG	-0.01;0.0;0.03;0.13	908;1598;1725;1800	3.91E-01;4.35E-01;4.67E-01;8.29E-01	1101;1176;1303;1993	4.40E-01;4.57E-01;6.99E-01;6.52E-01
Atg3	0.0554731	0.569673	4	GTAGATACATATCACAACAC;TAACAGTTCCATGCTACAAG;AGTGGCCGAGTACCTGACCC;GACAGGCTACCCTAGACACA	-0.11;0.1;0.11;0.12	979;1069;1144;2105	4.06E-01;4.88E-01;8.28E-01;5.57E-01	796;1757;1832;1922	3.77E-01;4.66E-01;4.30E-01;7.15E-01
Nsf	-1.23817	2.39961	4	GCTGAGGACCCATCCGTCAG;TTTCAGACATACCGATAACG;CACAGGCAAAGCTAAAACCA;TGGTTTGATATCGTTCTCCA	-1.6;-1.31;-1.06;-0.98	2652;2676;2721;2789	2.64E+00;1.52E+00;6.90E-01;6.78E-02	112;180;225;249	8.62E-01;1.69E+00;2.77E+00;4.27E+00
Sh3glb1	0.195477	1.33943	4	CTGATGTTTGAATCAGCTCT;ACCAAGTCGTATAAACAACC;ACTTACCATAAGCTGTCCCT;GATTACCCGACTCCTGCTTG	0.12;0.18;0.23;0.24	265;296;567;985	5.62E-01;1.30E+00;1.62E+00;1.88E+00	1916;2334;2605;2636	9.87E-01;8.30E-01;5.30E-01;1.66E-01
Wars	-1.28352	2.22132	4	CTGACGACGAGAAGTACCTG;GGGAAAGAGTTGCTGAACGA;TGAGCTATAAGGCCGCCATG;TGATGCCACAAAAGCCAGCG	-2.34;-1.36;-1.21;-0.22	2292;2704;2735;2876	1.54E+00;1.62E+00;7.19E-01;1.44E-02	25;166;197;609	1.47E+00;1.76E+00;2.94E+00;2.71E+00
Phb	-1.65658	3.00081	4	GTGATGACTGGTACGTTCCG;CACTCACCACCACCGACTTG;TTACCAGGGACACGTCATCC;CCAATGCTGGTGTAGATACG	-1.85;-1.85;-1.51;-1.42	2748;2767;2825;2828	3.27E+00;1.94E+00;1.02E+00;4.37E-02	73;76;134;153	1.03E+00;2.41E+00;3.43E+00;5.13E+00
Rab8a	0.0181795	0.538179	4	ATTAGGACCATAGAGCTCGA;GGAGAAGCGGAACAGGACAC;TTGGATTCGGAACATTGAAG;AATCACGACAGCCTACTACA	-0.07;-0.03;0.02;0.15	755;1655;1856;1998	3.75E-01;4.43E-01;4.23E-01;6.48E-01	903;1045;1246;2146	3.90E-01;4.96E-01;7.43E-01;5.23E-01
Safb2	0.000442902	0.574735	4	AGTTACTTTAAGGTCTGACA;AAGTCAAGACCGAAAGTCAG;TCTTCAGAGTTCACAAGACA;TTTGGTGGCCTCATCTGACG	-0.14;-0.02;0.05;0.1	1096;1477;1815;2171	4.39E-01;4.26E-01;4.35E-01;5.03E-01	730;1086;1424;1805	3.75E-01;4.82E-01;6.18E-01;8.24E-01
Sptlc2	-0.348102	1.46368	4	GTTGTGTTTGAAGATTCGAA;TGAGAGCAATCACTTCAGGA;TGTTGAAACACAGGTACACA;AATCTCGAAGATATCCAAAG	-0.47;-0.44;-0.25;-0.24	2319;2339;2455;2474	1.59E+00;8.36E-01;4.29E-01;2.76E-01	427;446;562;582	4.37E-01;9.93E-01;1.63E+00;2.79E+00
Ctsd	0.140551	0.843731	4	TATCCGTCGGACTATGACGG;AAAGGCAAGAGGTATCAAGG;GACTGTGAAACACTGCGGCG;TGACTCCAAGTACTACCACG	0.01;0.08;0.21;0.26	204;393;1260;1715	6.45E-01;1.08E+00;7.32E-01;9.13E-01	1186;1641;2508;2697	4.71E-01;4.41E-01;4.56E-01;1.26E-01
NO_CURRENT_139	0.0798517	0.354849	1	CTTGAAAAAGGGGCGACTAT	0.08	1281	0.355	1620	0.253
Emd	0.081908	0.636636	4	TACCCACAATAGGCCCATGA;TTTGACCACCAAGACATACG;GCCTTACTTTACCAGAGCAA;AGACTTGGATTCAGCCGCCG	0.04;0.05;0.1;0.14	837;1137;1494;1521	3.81E-01;4.67E-01;5.76E-01;1.12E+00	1380;1407;1764;2064	5.62E-01;4.26E-01;4.52E-01;5.91E-01
Uvrag	-0.25501	1.36985	4	AGGTATCCCATAATTCACAA;CAGCGATGTTCCGGAGATGT;TGTCAAGTTGCCTAATTCCG;TTCATCAACAGAATCCGACG	-0.34;-0.23;-0.23;-0.22	2289;2304;2311;2415	1.53E+00;7.96E-01;3.86E-01;3.18E-01	486;590;597;612	4.12E-01;8.03E-01;1.56E+00;2.71E+00
Nrbp2	0.0185326	0.502747	4	ACTCGAGATCCAAGCCAACG;CTACCACATTCTCAGGCATG;GCACCTCAAAGAGCACTCGG;GCAGCCGCAAAGTTCATCAG	-0.31;0.06;0.07;0.26	205;1358;1449;2391	6.44E-01;4.29E-01;6.03E-01;3.35E-01	510;1452;1543;2696	4.04E-01;4.26E-01;5.50E-01;1.27E-01
Atg2b	0.171201	1.08753	4	CAACTTGTACGGACACCCGA;AGGAAACACCTACCTACTCG;TGGTGCAGTTGAACACACGG;GTCCCCGCTAAGCGCCACTG	0.01;0.1;0.27;0.3	111;178;1119;1697	8.65E-01;1.70E+00;8.51E-01;9.32E-01	1204;1782;2723;2790	4.78E-01;4.72E-01;6.94E-01;6.72E-02
Dzip3	0.0954581	0.658438	4	CCAATCAGTGCTCTTCCCAA;TGAAGATTCACTAGGTATCG;AATTGAATTGAACTGTAACT;TCTGCTTTACCCCCCAAACA	-0.02;0.1;0.14;0.16	712;826;1105;1839	3.75E-01;6.04E-01;8.64E-01;7.92E-01	1062;1796;2075;2189	4.28E-01;4.77E-01;3.80E-01;4.89E-01
Lgals7	0.128175	0.789906	4	AGGGCTGCCCACGCTCGAAG;CCTCGGGTTAAAGTGCAAGG;GTCTTCAACACCAAAGAACA;TGTAAACCTGCTATGCGGTG	-0.05;0.12;0.18;0.26	206;561;992;1934	6.42E-01;8.36E-01;9.78E-01;7.04E-01	967;1909;2340;2695	4.03E-01;5.17E-01;3.91E-01;1.27E-01
Stk3	0.0542222	0.494443	4	AGTACTCCATAACAATCCAG;AATATTCTCCTCAATACAGA;TTCTATAGAAGTAATGCCAA;CAGGTCTCTTAATATCGACA	-0.1;0.04;0.08;0.2	462;1272;1551;2087	4.21E-01;4.39E-01;5.46E-01;5.72E-01	814;1350;1629;2439	3.79E-01;4.30E-01;5.08E-01;3.01E-01
Ipo5	-0.029258	0.786985	4	ATGCTACCAGAATGATGACT;ATCAGCGGCCCCATAACCAC;GTGGCATCCTTCGCCAATGG;TGGAAACACAATCCAGCATG	-0.06;-0.06;-0.05;0.05	1453;1935;1951;1957	6.04E-01;5.29E-01;3.99E-01;6.84E-01	944;950;966;1448	3.98E-01;5.36E-01;1.01E+00;1.21E+00
NO_CURRENT_97	0.218435	0.895372	1	CCGGCGCTGCGGTCGGCTTG	0.22	369	0.895	2532	0.0589
Rassf1	0.0166278	0.524057	4	CGGATTGCGTGTTGTACCCG;AGCAGACGAGCGCGCGACAA;GAGGTCGCACCACGTGTGCG;ACTAGAGCGGGATACGAACG	-0.11;-0.04;0.1;0.11	1028;1101;1913;2102	4.18E-01;4.78E-01;4.08E-01;5.59E-01	799;988;1800;1873	3.77E-01;5.19E-01;4.40E-01;7.60E-01
Ift88	0.150565	0.924648	4	CCAGATAATACAGGAACGAG;TCAATGGGAAGACCGATGAC;TCAATCAGCAAGTTAGTATG;ACTGAAGCACTGTATAACAT	-0.02;0.15;0.2;0.28	161;492;788;1817	7.28E-01;9.24E-01;1.23E+00;8.13E-01	1084;2113;2409;2740	4.35E-01;6.30E-01;4.11E-01;9.86E-02
Rpl28	-0.777802	1.57014	4	GGCGGCCGGCTCCACTCCGA;CACGACCCCTTTGCCATCGG;GCCGGCCGCCGATGGCAAAG;TTCAGATTATTTGGCTCCTG	-1.28;-1.01;-0.79;-0.03	1849;2590;2665;2718	9.16E-01;1.26E+00;5.99E-01;1.13E-01	183;236;311;1052	6.82E-01;1.48E+00;2.36E+00;1.76E+00
Wdr41	0.14099	0.84062	4	GTACCAGCAGTTCAGTATAG;CAGTACCAGCAGTTCAGTAT;ATGATGGAATTATAGTTGTG;GAACCCCTATACTGAACTGC	0.02;0.09;0.21;0.25	229;413;1240;1670	6.07E-01;1.05E+00;7.47E-01;9.59E-01	1231;1661;2488;2672	4.90E-01;4.44E-01;4.45E-01;1.42E-01
Hdac6	0.156363	1.02431	4	ATGATGCGTAAGATGCGCTG;TCCATCCACCGATATGAACA;AGCACTGACTCCCTTAGCCA;TCCCTGCACCGGTATGACCG	-0.02;-0.0;0.22;0.43	14;381;1765;1812	1.72E+00;1.11E+00;4.52E-01;8.17E-01	1089;1136;2520;2887	4.37E-01;4.67E-01;4.63E-01;7.81E-03
Cab39l	0.210615	1.72755	4	TCTGTGTGGAACGAACGACA;CCACAGCGTAAGGCAATCTG;GAACTGATGTACTCGACAGT;ATCTGAAGCGATATCAAAGG	-0.11;0.27;0.28;0.41	20;157;190;2110	1.57E+00;1.81E+00;2.98E+00;5.53E-01	791;2711;2744;2881	3.77E-01;1.65E+00;7.39E-01;1.14E-02
NO_CURRENT_113	0.243616	1.03589	1	CGGCCGTAGTGACGAATGGA	0.24	267	1.04	2634	0.0418
Parl	0.0606062	0.53011	4	ACAAACCTGTCACAGTCCGC;GAGTGTTCTTATAGGATAGG;AGATCAGACACAGGGTCGAG;AGCATACGGCCACAAAAGGA	-0.15;0.01;0.13;0.25	234;907;1691;2197	6.00E-01;5.57E-01;4.81E-01;4.83E-01	704;1210;1994;2667	3.75E-01;4.50E-01;3.91E-01;1.46E-01
Ulk2	0.0187347	0.528618	4	CCTCTCCCACCAAGCACACG;GGCAGTGGGAACACTCACGA;TGGTCTGACGAGATGTTGTG;ATGTTGAGACATAATAACCT	-0.08;-0.05;0.08;0.13	942;1309;1920;2027	3.98E-01;4.34E-01;4.06E-01;6.23E-01	874;981;1592;1959	3.86E-01;5.22E-01;5.25E-01;6.82E-01
Atp6v0a1	-0.018797	0.726286	4	TGAAATCGAAAACCCGCTGG;GTTTGCACTACGAAGAGGCA;GCACCTTGATGAACCAGACG;GTACGGCCAATGTTCACTCA	-0.15;0.02;0.03;0.03	1589;1614;1637;2200	6.94E-01;4.37E-01;5.04E-01;4.80E-01	701;1264;1287;1312	3.75E-01;4.40E-01;7.11E-01;1.38E+00
Fbxo7	0.0786231	0.565127	4	TTCTACTCCAGCAGCAACGT;TGGGATGTTAGTCTGACTTG;GCTCACCTGAACCCCAACGT;GTACACACATCCTCTCTGCG	-0.03;0.07;0.09;0.19	510;1232;1369;1876	4.04E-01;4.46E-01;6.53E-01;7.57E-01	1025;1532;1669;2391	4.18E-01;4.28E-01;4.90E-01;3.35E-01
Rpn2	-0.760386	1.82967	4	TGGACGGTTCGGTCCCCACG;GCACAACCACCACTGGTACG;TGTGAAGGGGCGGTCCAGTG;GCATTGCACCCAAAACTACC	-1.02;-1.02;-0.71;-0.29	2370;2570;2667;2668	1.70E+00;1.22E+00;6.02E-01;1.45E-01	233;234;331;531	6.02E-01;1.48E+00;2.28E+00;2.95E+00
Immt	-0.337228	1.22964	4	AAAAATCTCCAGTGTATCAG;TGAGCTGATCAATGCGACGA;AAATCTACGTCTGAAACCAC;ATCTCGTAAATGATCAGTGT	-0.76;-0.38;-0.11;-0.11	2098;2099;2437;2580	1.21E+00;6.20E-01;4.21E-01;2.03E-01	321;464;802;803	5.06E-01;9.65E-01;1.21E+00;2.23E+00
Pi4kb	-0.564871	1.5928	4	ATATACATGTTAAGCAACTG;AAAACCGAATTCGGAGTACA;CCACTCAGCGACACTCGCGA;CCCATTAACCAACTCCAGCG	-1.31;-0.33;-0.31;-0.31	2387;2392;2405;2723	1.74E+00;9.02E-01;4.09E-01;1.09E-01	178;496;509;514	6.92E-01;9.19E-01;1.75E+00;3.01E+00
Stradb	0.111996	0.839045	4	ACCAGAAATGAGGATATGGC;CTGCATAGTTTGCTTAAGCA;TTCATAGTGAGACACGTCAG;CTGGAAAGGTACCTGCCCGC	0.09;0.11;0.12;0.13	930;969;1081;1191	3.95E-01;5.27E-01;8.87E-01;1.55E+00	1710;1820;1932;1971	7.88E-01;4.84E-01;4.03E-01;6.71E-01
NO_CURRENT_281	0.129414	0.500977	1	TGTCTGCCGCATACGCTATA	0.13	915	0.501	1986	0.164
Srebf1	0.0818846	0.817097	4	ACTGCAGCCACACTTCATCA;TCTGCCTACAGAATCACTGA;GCCAGATCCAGGTTTGAGGT;AATGCCCCAGCCGAAAAGCG	-0.32;0.11;0.14;0.39	30;825;1033;2394	1.40E+00;6.04E-01;9.34E-01;3.33E-01	507;1868;2076;2871	4.05E-01;5.01E-01;3.80E-01;1.75E-02
NO_CURRENT_237	0.0722077	0.334645	1	TCACACGGGATCTCGCCGGT	0.07	1342	0.335	1559	0.27
NO_CURRENT_69	0.181512	0.695985	1	CACGGCAGGCATCTCGTCTA	0.18	584	0.696	2317	0.0975
Ralb	0.117806	0.734317	4	CAGTCAAGCACACCTGAACT;TGTTGCCCACGACCAGCAGT;AGAAAGAAGGTGGTTCTCGA;GCTTCAGTTCATGTATGATG	-0.03;0.06;0.11;0.32	72;1025;1405;1864	1.04E+00;5.04E-01;6.30E-01;7.68E-01	1037;1496;1876;2829	4.21E-01;4.27E-01;4.17E-01;4.31E-02
NO_CURRENT_66	0.183552	0.706523	1	CAATGGCGTCTGCCGTTCAG	0.18	570	0.707	2331	0.0949
NO_CURRENT_122	0.00159233	0.396445	1	CGTGTGTTTACAGCCCTTAC	0	1737	0.223	1164	0.396
Banp	-0.483613	1.13313	4	AGACCTGCAACAAAGTGCGA;CAGCCAGGAAGCCAGAACAT;GCGTCGGCAGAACACCATCG;TGATGTGCAACATGTCGGAA	-1.14;-0.55;-0.32;0.08	1312;2396;2513;2689	5.27E-01;9.08E-01;4.59E-01;1.31E-01	212;388;505;1589	6.32E-01;1.09E+00;1.76E+00;1.05E+00
Utrn	0.0927838	0.646164	4	AGTGACTCAGCTCTTCGTAG;AGAGTGTACAGTGATCGGAG;CGGAGGCACTCACAGCACAT;CAGCTACCAGATAGCGCTAG	-0.01;-0.0;0.19;0.19	504;524;1761;1785	4.06E-01;8.81E-01;4.54E-01;8.44E-01	1116;1140;2377;2397	4.46E-01;4.66E-01;4.01E-01;3.31E-01
Scfd1	-1.31222	2.17443	4	TATGTGTTCTAAAACAGCAG;CTGTTTAAGTGGAAATCCTA;GGCATCACAAAGTACACTGC;TTCACAGGGACTAGAAGGAG	-2.35;-1.42;-1.4;-0.09	2052;2745;2746;2878	1.15E+00;1.82E+00;7.43E-01;1.32E-02	23;155;156;849	1.51E+00;1.82E+00;3.24E+00;2.14E+00
Dcn	0.15147	0.943215	4	AACATAACTGCGATCCCTCA;CAGGCTGGGTGCATCAACCT;ATTGTTCAGTCCATTGAAGT;TAGATATCAGGGGATTGTCA	0.06;0.14;0.2;0.21	401;474;845;1440	4.51E-01;9.50E-01;1.15E+00;1.22E+00	1461;2056;2427;2500	6.09E-01;5.93E-01;4.17E-01;2.58E-01
NO_CURRENT_227	0.100907	0.408168	1	TAGATGGTGCTTCTGTCGCG	0.1	1133	0.408	1768	0.215
NO_CURRENT_246	0.180091	0.688612	1	TCCTAGGCCTGATTTACCCG	0.18	594	0.689	2307	0.0994
Ei24	-0.0406716	0.642138	4	TGGCATTTGAAGTATCAGGG;CCATCTCAAAGCTAGATGCT;ACTTTGCTAAGCACAAACAG;AAAATTCTACTAACAATACG	-0.17;-0.12;0.03;0.1	1139;1570;2138;2232	4.54E-01;4.32E-01;3.75E-01;4.55E-01	669;763;1331;1762	3.76E-01;6.47E-01;6.79E-01;8.66E-01
NO_CURRENT_258	0.230448	0.978098	1	TCTGGACGCGAGATGACGGG	0.23	305	0.978	2596	0.0481
Retreg1	0.119003	0.729969	4	AGGTAGCTGAGTATGACCCC;GGACCTTCAACCTTTCAGAG;AACACGCCCAAGAATCATGA;AAACTCCCTACCTTTCAGTG	-0.0;0.03;0.14;0.31	94;833;1607;1755	9.30E-01;5.99E-01;5.18E-01;8.73E-01	1146;1294;2068;2807	4.56E-01;4.36E-01;3.80E-01;5.67E-02
Lep	-0.0403528	0.635493	4	ACAGATAGGACCAAAGCCAC;GATCAATGACATTTCACACA;GTCCAAGATGGACCAGACTC;AGTGCCTATCCAGAAAGTCC	-0.25;-0.02;0.01;0.09	1179;1678;1818;2343	4.69E-01;4.47E-01;4.34E-01;3.71E-01	558;1083;1223;1722	3.92E-01;4.83E-01;7.61E-01;9.06E-01
Pik3r2	0.155803	1.07429	4	GGAACTCCACGTATGTCCCG;CTTAACAGCATCATACAAGG;ACTGGGCCAGTGATTCGTGG;AGAATACACACGGACCTCCC	0.13;0.13;0.18;0.18	596;600;871;918	3.85E-01;7.92E-01;1.12E+00;2.00E+00	1983;2030;2301;2305	1.06E+00;5.77E-01;3.84E-01;3.99E-01
U2af1	-1.23377	2.37807	4	CAACACACAAACCTGGCTAA;GGTGGGGAACGTGTATGTCA;AAAATCGGAGCATGTCGTCA;TGCAGGTGCTGTGAGCGACG	-1.49;-1.34;-1.23;-0.88	2617;2707;2727;2765	2.48E+00;1.64E+00;7.02E-01;8.29E-02	136;174;194;284	7.89E-01;1.72E+00;2.96E+00;4.04E+00
Anxa7	0.0681521	0.597239	4	CAGCCCGCTTCGATGACTCA;GGTCAGTACCCGTACCCTAG;ATTTGGACGAGACCTTGAGA;TTACGGAAGGCAATGCAGGT	-0.02;0.08;0.09;0.12	972;1233;1258;1824	4.04E-01;4.45E-01;7.33E-01;8.06E-01	1077;1643;1668;1929	4.33E-01;4.41E-01;4.90E-01;7.09E-01
Tbc1d5	0.100654	0.647943	4	TGCTCCCCTGAATATACACA;CTGCAGCAAATGATGCCTTG;GATGCATTATCCAATCATCG;ACCAGCACATCACTAACCCA	-0.05;0.1;0.1;0.25	247;1095;1168;1914	5.83E-01;4.79E-01;8.07E-01;7.22E-01	987;1733;1806;2654	4.08E-01;4.59E-01;4.38E-01;1.54E-01
Slc25a11	-0.0421807	0.87392	4	ATTTGTGGGAACGCCAGCTG;AAGAACCGGATGCAGTTGAG;GACAACGACAGCTCGAGCCA;ACAGACTTAGGGGAGGTACG	-0.07;-0.05;-0.04;0.0	1744;1908;1939;1994	8.17E-01;5.17E-01;4.02E-01;6.51E-01	907;962;993;1157	3.91E-01;5.30E-01;9.77E-01;1.60E+00
Nbr1	0.0706576	0.556803	4	CCACAGGCTCCAAAAACAGG;ATAGGCATTGAGACTTCTGT;CCACAGACACGACCCCAACG;ACTGAGTGTTGGCATAACTG	-0.05;0.01;0.07;0.25	225;1353;1709;1926	6.13E-01;4.30E-01;4.73E-01;7.11E-01	975;1192;1548;2676	4.05E-01;4.54E-01;5.47E-01;1.40E-01
NO_CURRENT_27	0.237308	1.00755	1	ACCGCGCATCATTGACGGTG	0.24	285	1.01	2616	0.0448
Usp36	-0.374151	1.41229	4	GCTTCGCCAACTTTAGTGGG;ATACGTACTGTTGAGCGCCA;GAACAACTTTGGGACGGCTA;TGAGGTCGCAGAATGCTGAG	-0.61;-0.48;-0.23;-0.18	2238;2316;2477;2532	1.44E+00;8.09E-01;4.39E-01;2.36E-01	369;424;585;663	4.70E-01;1.03E+00;1.58E+00;2.57E+00
NO_CURRENT_214	0.183086	0.70273	1	TAACGTTATGTCAAACGCTC	0.18	575	0.703	2326	0.0958
Ddost	-1.24017	2.355	4	GATGACTTGCCAACAATGGT;TGTTCCTCCCCACCGCATGG;ATCAGTGCCTTCATTGATGG;GAACTCCCCGTACTTAATGA	-1.69;-1.28;-1.2;-0.79	2591;2703;2716;2806	2.37E+00;1.62E+00;6.81E-01;5.73E-02	95;185;198;310	9.26E-01;1.67E+00;2.93E+00;3.89E+00
Stbd1	0.115464	0.721401	4	TGTCAAAGTAGCTGGCAGTG;TTTGGAGACCAGCTCCCGAT;AGATTCCAGACACACACTCC;CGCAACCCCGTCTTTCCCCG	-0.06;0.06;0.16;0.31	98;727;1410;1971	9.13E-01;6.74E-01;6.27E-01;6.71E-01	930;1491;2174;2803	3.95E-01;4.26E-01;3.75E-01;5.91E-02
NO_CURRENT_45	0.191674	0.744727	1	AGGTGCGTGTCAACCGGTAG	0.19	522	0.745	2379	0.086
NO_CURRENT_259	0.370866	1.83915	1	TCTTCTCGAGCGTGCGGGCC	0.37	42	1.84	2859	0.00618
NO_CURRENT_106	0.122886	0.476972	1	CGACTCCGGGAATATCCGTT	0.12	967	0.477	1934	0.176
Pik3r4	-0.69118	1.83977	4	TAGATATTGACATCGTTGCG;CTGGCGAACTCGTAGACATG;GGGTACTGATGCGATCGTAG;GCTATTCAGGTCGACAAGCG	-0.87;-0.75;-0.64;-0.5	2490;2545;2577;2616	2.02E+00;1.16E+00;5.05E-01;1.79E-01	285;324;356;411	5.40E-01;1.23E+00;2.19E+00;3.40E+00
Prkab2	0.141467	0.821863	4	TTCAGACCAGCGGATAACGG;GGGACAAAGAGTTTGTACCC;GTCCTCACCTCTTTATCAGA;AAGGAGCACAAGATCATGGT	0.01;0.1;0.18;0.28	151;595;1141;1719	7.51E-01;7.97E-01;8.31E-01;9.09E-01	1182;1760;2306;2750	4.70E-01;4.66E-01;3.85E-01;9.23E-02
Xbp1	0.0182514	0.65425	4	CTCTACCTCAGAATCTGAAG;GGACACGCTGGATCCTGACG;GGAGAAAACTCACGGCCTTG;CGCGGACCGGGTACCATGAG	-0.02;-0.02;0.03;0.08	1277;1599;1809;1838	5.10E-01;4.35E-01;4.37E-01;7.93E-01	1063;1092;1302;1624	4.28E-01;4.80E-01;7.00E-01;1.01E+00
NO_CURRENT_101	0.205146	0.827921	1	CGAACTTCTACCGTTGTGCG	0.21	431	0.828	2470	0.0697
Fundc1	0.0574117	0.547119	4	CAAATACTCGATTCCACCAG;TGACGAATCATACGAAGTGT;GCTACTCAGATTGTAATGGG;CTACCATAGGTCCGGAACTG	-0.0;0.0;0.1;0.13	898;1150;1730;1758	3.90E-01;4.64E-01;4.65E-01;8.70E-01	1143;1171;1751;2003	4.55E-01;4.58E-01;4.57E-01;6.43E-01
Supt5	-0.898682	2.03652	4	GCTGGATGAAGACCGCTCTG;ACGATGACACCCACAGTACG;GATGACCGATGTACTCAAGG;CATGTAGGGACCCCAACCTG	-1.16;-0.93;-0.81;-0.7	2562;2598;2631;2699	2.26E+00;1.28E+00;5.57E-01;1.25E-01	202;270;303;339	6.49E-01;1.37E+00;2.39E+00;3.74E+00
Tars	-1.95621	3.4957	4	GCCATGGAGAGAGTCTATGG;CCCCGGCAGAGATCTATCAG;GCATAGGAATGAGCTCTCGG;ACAAGCAATCTGATACGGCG	-2.85;-2.26;-1.97;-0.75	2578;2846;2874;2897	2.32E+00;2.71E+00;1.46E+00;1.80E-03	4;27;55;323	2.26E+00;3.31E+00;4.60E+00;3.82E+00
NO_CURRENT_16	0.295439	1.37249	1	AAGCGTGAGATTCACCGCCG	0.3	123	1.37	2778	0.0187
NO_CURRENT_203	0.302159	1.42101	1	GTGCCTGATAGTGTGAAGCG	0.3	110	1.42	2791	0.0166
Rab7-ps1	-1.46554	1.31011	1	GGAAGTTCTCGGGATCCCGG	-1.47	2759	0.0216	142	1.31
Maged2	0.181301	1.12177	4	GAACCAGGATACTCGGCCCA;CGATCCAAAGGTCAATACAA;AATGGAAATCGGTCCAGTGA;GGAGAGCTTTGCTCTCCCTG	0.01;0.17;0.2;0.34	60;452;654;1685	1.11E+00;9.84E-01;1.45E+00;9.44E-01	1216;2247;2449;2841	4.83E-01;7.38E-01;4.26E-01;3.57E-02
Atg16l2	0.0655658	0.528102	4	CAAGAAAAGAAGAGGTCACT;ATTACGTAGATTGCGCTCAG;AAAGTTGAAGTCCGAACCAA;TGAGGGGTCAAAATCCACAC	-0.03;0.01;0.11;0.17	632;1068;1699;1865	3.80E-01;4.88E-01;4.77E-01;7.67E-01	1036;1202;1833;2269	4.21E-01;4.51E-01;4.30E-01;4.27E-01
Adsl	-2.23251	4.15682	4	ATTGTCTCCGACATAGCAGG;AAAGTGTGTGAAACCTAACG;TCACAGGACAGACGTACACA;CCAGTGCGATGCCGTACAAG	-2.62;-2.49;-2.01;-1.81	2821;2848;2887;2890	4.12E+00;2.74E+00;1.75E+00;6.00E-03	11;14;53;80	1.82E+00;3.89E+00;4.64E+00;6.27E+00
Pfas	-1.49759	2.68034	4	TTACCGAAAGTCGGTAACGT;GCCACGGAGGACTCACTCGG;GGATGCCTGAGTGCTCATGA;AAGCCCATCATGTTCAGTGG	-1.86;-1.85;-1.39;-0.89	2620;2743;2824;2829	2.49E+00;1.81E+00;1.01E+00;4.31E-02	72;77;158;281	1.04E+00;2.40E+00;3.22E+00;4.06E+00
Pik3c2a	0.0710584	0.612062	4	GCCTAAGGTAGACTATGTGG;GGAAGGCCCGCATAATCCAG;ACAGTGCAAAGAAACATGTG;AATCTAAGAGCTCTTCAACA	0.03;0.04;0.08;0.13	894;1301;1502;1583	3.89E-01;4.35E-01;5.72E-01;1.05E+00	1318;1399;1600;2007	5.30E-01;4.27E-01;5.21E-01;6.40E-01
Etfa	0.119195	0.766663	4	TGGCGTAGCAAAGGTTCTGG;GGTAGTGCTAGTTCAGAAAA;AGTTACACACACATCTGTGC;TTTGTGAGAACTATCTATGC	0.06;0.08;0.17;0.17	650;668;1286;1411	3.78E-01;7.24E-01;7.12E-01;1.25E+00	1490;1615;2233;2251	6.27E-01;4.37E-01;3.76E-01;4.40E-01
Tbc1d25	0.0492198	0.530888	4	CGTTTGAGGATCTACCACGG;TGTAGACATTCGGCCCTCAG;CATTCGGAGAGCATCATCGA;GGTGGTGAGCAAGTCGTGTA	-0.08;-0.0;0.03;0.25	230;1611;1754;2024	6.06E-01;4.36E-01;4.56E-01;6.25E-01	877;1147;1290;2671	3.86E-01;4.64E-01;7.09E-01;1.43E-01
Psmd2	-1.18155	2.24052	4	CCAGGGTATTGGCAAAACTG;AAAGCCATTTACAAAAGAGG;CAGGAAGAACTGGCGTCATG;AAACTTTCGGAACACGCCCA	-1.87;-1.28;-0.86;-0.71	2569;2611;2719;2833	2.28E+00;1.32E+00;6.86E-01;4.06E-02	68;182;290;332	1.06E+00;1.68E+00;2.45E+00;3.77E+00
A830010M20Rik	0.163536	0.994391	4	GGAATGTGTAGATCTACTGG;GCAGTTGCAAGAATTACCAA;GTCACAAGCAAGGGTACACG;GAGAGTCCAGAATCCGACAC	0.08;0.1;0.2;0.26	197;444;1111;1248	6.57E-01;9.96E-01;8.58E-01;1.47E+00	1653;1790;2457;2704	7.42E-01;4.75E-01;4.30E-01;1.22E-01
Psen1	0.0876053	0.637585	4	TTTCAACCAGCATACGAAGT;TGAGCCATGCGGTCCATTCG;TGCTACTGTAACGTAGTCCA;CTGAGCCAATATCTAATGGG	-0.07;0.12;0.12;0.18	616;982;987;1979	3.82E-01;5.21E-01;9.83E-01;6.64E-01	922;1914;1919;2285	3.94E-01;5.20E-01;4.06E-01;4.14E-01
NO_CURRENT_279	0.0887856	0.377464	1	TGTCCTACCGAATGAACCGT	0.09	1216	0.377	1685	0.236
Hacd3	0.0192678	0.477345	4	GATTGGGGTCACAAGTACCC;CCAGCCAGCGATCAAAGTCA;CTCTGGGTCAGCCTGTACGC;AAATAAAGAACCGCACTGTG	-0.09;-0.07;0.02;0.21	396;1625;1987;2056	4.54E-01;4.38E-01;3.92E-01;5.98E-01	845;914;1276;2505	3.82E-01;5.53E-01;7.20E-01;2.55E-01
NO_CURRENT_57	0.106662	0.429779	1	ATGCCAATGCCGTTGTTAGC	0.11	1078	0.43	1823	0.202
Unc45a	-0.241424	0.868269	4	TGATGTAGTTCTCACAGAGT;GAGTCGCTGAGGAACATTGG;GGTACCCCGGAAATCACCAA;GGGACTCTGTAAGCTCGGAT	-0.62;-0.24;-0.24;0.15	799;2330;2332;2540	3.77E-01;8.25E-01;3.90E-01;2.30E-01	361;569;571;2102	4.76E-01;8.26E-01;1.61E+00;5.59E-01
Wipi1	-0.0204271	0.589912	4	TTCGGCTCAACCGACAGGTG;AGGTGGAAGGCTCTTCTGGG;GGCCTTGGTTCCAATCGCTA;GCTCCACGATATACACGTCA	-0.14;-0.1;0.04;0.12	970;1547;2092;2173	4.04E-01;4.30E-01;3.78E-01;5.02E-01	728;809;1354;1931	3.75E-01;6.15E-01;6.64E-01;7.07E-01
Tomm7	-0.213444	0.945928	4	TGAGCAAAGAAGCCAAACAG;TGACCCAGGTAAATCACGAG;TTTCCTTCAGGATTTACAAG;CTGCAGCAGCTCTTCAAGGG	-0.52;-0.3;-0.07;0.03	1577;2000;2383;2496	6.85E-01;5.61E-01;4.02E-01;2.61E-01	405;518;901;1324	4.48E-01;8.89E-01;1.08E+00;1.36E+00
Tbc1d14	0.11962	0.742481	4	GTGCTGCAGGCCAAGAAACG;TCGACACAGCCTTCAATCAG;TGGAATTGCTCGTGACCATG;GATGTTCAACTCGTTGCCAA	0.03;0.06;0.09;0.3	112;1218;1420;1595	8.62E-01;4.48E-01;6.20E-01;1.04E+00	1306;1481;1683;2789	5.24E-01;4.26E-01;4.84E-01;6.78E-02
Bok	0.0977699	0.631512	4	CTCTCTCTAGGTATCACATG;CCCTGTATTCCGTGGCCGCG;GCCGGGAGTACGTGCACGCG;TCCCAGCGTATACCGGAACG	-0.01;0.09;0.12;0.19	514;961;1231;1791	4.03E-01;5.31E-01;7.54E-01;8.38E-01	1110;1670;1940;2387	4.43E-01;4.46E-01;4.02E-01;3.38E-01
Ruvbl1	-1.88725	3.45531	4	AACACCTTGCCAGTTCCAGG;CACACTCACCAATGGCCCTG;CATCGACAAAAAGCACTCCA;CCAAAAAAGACAGAGATCAC	-2.09;-2.03;-1.78;-1.64	2794;2817;2852;2857	3.74E+00;2.34E+00;1.20E+00;2.60E-02	44;49;84;107	1.24E+00;2.79E+00;4.04E+00;5.76E+00
NO_CURRENT_217	0.186489	0.718888	1	TAATGCGAATGCGACCTCTC	0.19	554	0.719	2347	0.0919
Scoc	0.134415	0.801988	4	TTTAAAGAGTTGGCGTTCGA;GATGGACGGATTGAGCACAG;ATTTCTCTTGAAGATGACAC;TCTAACCTTCAAGTGTGTGT	0.04;0.09;0.19;0.22	344;552;1220;1531	4.88E-01;8.46E-01;7.63E-01;1.11E+00	1370;1681;2349;2557	5.57E-01;4.48E-01;3.93E-01;2.19E-01
Adss	0.136085	0.889817	4	CAGCTTTAGAGGAATACACA;GGAGCGCAGTGGGGCGACGA;TATGGAAAGGATTAAACCGA;TTTCAGGGAGGGAATAACGC	0.1;0.11;0.16;0.18	604;674;1089;1170	3.83E-01;7.19E-01;8.79E-01;1.58E+00	1731;1812;2227;2297	8.06E-01;4.82E-01;3.76E-01;4.05E-01
NO_CURRENT_277	0.155778	0.600267	1	TGGTACCACTCGCCGAATCT	0.16	728	0.6	2173	0.125
NO_CURRENT_157	0.197408	0.782062	1	GCAATTCTGCAACGCACGTC	0.2	479	0.782	2422	0.0782
NO_CURRENT_233	0.233909	0.994051	1	TATGATCGTATGGCCCTTCC	0.23	294	0.994	2607	0.0463
Lrfn5	-1.67677	1.47117	1	GACTACAGTGATGATGTGTG	-1.68	2803	0.0148	98	1.47
NO_CURRENT_42	0.195592	0.771317	1	AGCGATGTTCACGCACAGCG	0.2	491	0.771	2410	0.0804
NO_CURRENT_251	0.131024	0.507191	1	TCGATCGTCGGCGGAGCGGA	0.13	902	0.507	1999	0.162
Parp1	-0.0286549	0.509362	4	GCTGTGATTGAGAAACTCGG;AGCAAGTTGGATGGTACCAG;AATGTCCACCAGGCCAAGTG;TGGCCATAGTCAATCTCCAG	-0.3;-0.01;0.03;0.17	665;1610;1794;2381	3.77E-01;4.36E-01;4.42E-01;3.43E-01	520;1107;1291;2236	4.01E-01;4.76E-01;7.08E-01;4.52E-01
NO_CURRENT_149	0.361628	1.76343	1	GACTCCGGGTACTAAATGTC	0.36	50	1.76	2851	0.0074
Gyg	0.217912	1.49949	4	ACAGATCATCAATATTTGAG;AACAGCACAGGACTACTAGG;CTGGTTATACGTTTCAATGG;CTTACGCTTTAAATGCCGGG	0.08;0.2;0.27;0.32	73;165;490;1291	1.03E+00;1.76E+00;1.80E+00;1.41E+00	1610;2411;2736;2828	7.09E-01;9.29E-01;7.21E-01;4.37E-02
Pkp1	0.107861	0.678195	4	AGATAGGCGGCACATACACC;GACCTCTACTGTGACCCAAG;ACCTTGAGTCACTCCAACCG;AGCCACGCAGTTCTGGACAT	-0.02;0.09;0.16;0.19	505;681;1205;1811	4.06E-01;7.13E-01;7.76E-01;8.18E-01	1090;1696;2220;2396	4.37E-01;4.51E-01;3.76E-01;3.32E-01
Sqstm1	0.0395042	0.628588	4	GTCTTACCTGACTCAGCTGT;GCAACCATCACAGATCACAT;CCAGGCGCACTACCGCGGTG;AAGAAAGCTCACTCACCTAG	-0.0;0.03;0.04;0.08	1253;1513;1571;1746	4.99E-01;4.27E-01;5.35E-01;8.82E-01	1155;1330;1388;1648	4.59E-01;4.32E-01;6.41E-01;9.82E-01
Golga2	0.120092	0.727169	4	GCTGTCGGGAGGACTGTAGT;ACCCATCTGACTCCGGAGTG;CGACCTTAACCGTTCCAATG;CCTGTGGTACCTCAGACACA	0.01;0.02;0.18;0.26	200;585;1626;1689	6.52E-01;8.08E-01;5.09E-01;9.40E-01	1212;1275;2316;2701	4.82E-01;4.38E-01;3.87E-01;1.24E-01
NO_CURRENT_257	-0.11498	0.568636	1	TCTCTTCGCGCCCGCTTTGC	-0.11	2118	0.136	783	0.569
Tmem160	0.043537	0.539228	4	CGCGCGTGGCCCGTGGCCCG;TCCTTCATGCAGAGTGACAT;CTCCGCCCCACACCACGCAC;AGTGTCCGAGCTGGATCGCG	-0.04;0.03;0.07;0.12	1006;1398;1584;1894	4.13E-01;4.27E-01;5.29E-01;7.41E-01	1007;1317;1503;1895	4.13E-01;4.33E-01;5.71E-01;7.40E-01
NO_CURRENT_35	0.180422	0.692283	1	ACGTCGGTCTAGAGTTAAGT	0.18	589	0.692	2312	0.0984
Vps51	-0.411229	1.49547	4	GGACCCAACCGATCTCAATG;GTTGTAGTTCTCATAGACCA;GTGTTAGAGTTCACCGACCG;TAGGGGTACATGCACTACTG	-0.55;-0.55;-0.34;-0.19	2257;2416;2514;2515	1.47E+00;9.36E-01;4.59E-01;2.48E-01	386;387;485;644	4.59E-01;1.10E+00;1.81E+00;2.62E+00
Kat2a	-0.0692231	0.635187	4	GCTCGCCTGGAAGAACGGCG;GGACTCACGGGTCAAAGACG;TACAACTGTTGCACTGACCG;GCTTCGGCCAAACACGTGGG	-0.25;-0.18;0.04;0.11	1031;1530;2244;2341	4.19E-01;4.28E-01;3.77E-01;3.72E-01	560;657;1371;1870	3.91E-01;7.35E-01;6.52E-01;7.63E-01
Casp1	0.0969577	0.65884	4	GAGGGCAAGACGTGTACGAG;TACCATGAGACATGAATACA;TTGTAATGAAGACTGCTACC;AAACATTACTGCTATGGACA	-0.03;-0.01;0.13;0.3	105;929;1781;1877	8.87E-01;5.46E-01;4.47E-01;7.56E-01	1024;1120;1972;2796	4.17E-01;4.72E-01;3.95E-01;6.35E-02
Gabarapl1	0.161887	0.964452	4	TGGTTACCAGTGAGGTCGGA;GGAGAAGGCTCCTAAAGCCA;AGGACCACCCCTTCGAGTAT;GGGTCCCTGATCTGGATAAG	0.06;0.08;0.21;0.3	107;407;1288;1447	8.80E-01;1.06E+00;7.11E-01;1.21E+00	1454;1613;2494;2794	6.04E-01;4.37E-01;4.48E-01;6.47E-02
Stx7	0.15123	0.905325	4	ACTCTCTCTCATGAATGAGT;CTCAGTACCTACCGATACCC;GATACAGAAAGACCGATTAG;CTCAAGACTCACCGGAACTG	0.04;0.12;0.2;0.25	249;470;1016;1512	5.81E-01;9.56E-01;9.52E-01;1.13E+00	1389;1885;2431;2652	5.67E-01;5.08E-01;4.19E-01;1.55E-01
Plekhf1	0.00640608	0.528288	4	GCAGCGCATGCAAATGTCCG;ACATCGAAGAGTGTGTGCGG;GCACAATACTGCCATACACC;AGGCGAGGGGGTACTGACCA	-0.12;-0.03;0.03;0.15	786;1581;1871;2136	3.77E-01;4.33E-01;4.19E-01;5.32E-01	765;1030;1320;2115	3.75E-01;5.02E-01;6.87E-01;5.49E-01
NO_CURRENT_87	0.102936	0.416293	1	CCCGTAGGGGTCGTGGTTTT	0.1	1112	0.416	1789	0.21
Itgb4	0.0883742	0.594443	4	GAGGTGTATAGACAGGTCAG;GGGTCCTTTCACATCAAGCG;TGGCACCATCAGCCTCGTAG;GTGCTCACCGAGAATAACGG	0.01;0.02;0.12;0.2	464;968;1652;1696	4.21E-01;5.27E-01;4.97E-01;9.33E-01	1205;1249;1933;2437	4.79E-01;4.43E-01;4.03E-01;3.02E-01
Cebpb	-0.306232	1.29548	4	GGCTACCAGGCGACGCCGAG;TTACGTGAGCCTCGGCCGCG;GGAGCCGGGCTTCGAACCCG;CGCCGTAGTCGTCGGCGAAG	-0.5;-0.45;-0.15;-0.13	2166;2188;2460;2488	1.32E+00;6.86E-01;4.31E-01;2.66E-01	413;441;713;735	4.44E-01;1.00E+00;1.35E+00;2.39E+00
Gm6055	-0.139636	0.642046	2	TGAGCTCGCTCATGTTCACG;GTGGTCAGGCACCAGGAACT	-0.29;0.01	1683;2380	3.12E-01;1.72E-01	521;1218	5.30E-01;7.54E-01
NO_CURRENT_89	0.182274	0.70047	1	CCCTGATGTGCTATACGCGC	0.18	578	0.7	2323	0.0963
NO_CURRENT_115	0.218537	0.897732	1	CGGGCAATATGATCGTAGGC	0.22	367	0.898	2534	0.0586
NO_CURRENT_229	0.17465	0.668608	1	TAGGCGGACGGTTACATATA	0.17	622	0.669	2279	0.105
NO_CURRENT_224	0.0409942	0.323149	1	TACGTCTGCGCAAATAGAAT	0.04	1523	0.28	1378	0.323
Npepps	-0.0803513	0.823893	4	TCAGCTTCCACATAAATGAG;GTAGTCTTTATAAAAAGGCA;GATGCTATATCATATAGCAA;CAGAGTGCTAGGAAAAGACA	-0.18;-0.13;-0.08;0.07	1388;2037;2153;2240	5.66E-01;5.81E-01;3.75E-01;4.49E-01	661;748;864;1513	3.77E-01;6.58E-01;1.13E+00;1.13E+00
Mfn2	-0.1582	1.18149	4	CCGTGGTAACATCGATCCCA;CCGAGGCAGACGCATCCCAG;ATAAACCTTGAGGACAACTG;GTGGTATGACCAATCCCAGA	-0.18;-0.18;-0.17;-0.1	2075;2235;2245;2247	1.18E+00;7.27E-01;3.77E-01;4.43E-01	654;656;666;826	3.77E-01;7.36E-01;1.43E+00;2.18E+00
NO_CURRENT_63	0.197116	0.780253	1	CAACCTGCCTAGCGACCCGC	0.2	481	0.78	2420	0.0786
Wac	-0.24726	1.33422	4	TCCACTGGTGAACCCACTAG;GGCAGCTTGAGAAATCAGTG;AGAATTATTAAGCTGTAGCG;ACAGCACCCCATCAAACCAG	-0.33;-0.27;-0.21;-0.17	2230;2287;2356;2412	1.42E+00;7.78E-01;3.95E-01;3.20E-01	489;545;614;671	4.11E-01;8.55E-01;1.53E+00;2.55E+00
S100a8	0.245577	1.95741	4	GACATCAATGAGGTTGCTCA;CTCCTCACCTGCACAAACTG;CGAAAACTTGTTCAGAGAAT;CTTGTATATTGGAATAATTG	0.08;0.28;0.3;0.31	86;115;145;1245	9.65E-01;2.06E+00;3.33E+00;1.47E+00	1656;2756;2786;2815	7.44E-01;1.88E+00;8.55E-01;5.17E-02
Lars	-1.48944	2.7644	4	GTAGAACGCCATGTAAATTG;CAACAGCTTGGCTCAAAGTG;GAGTGCTGCAAGATCATCCG;GTAGTAAGGATTCACGTCCG	-1.71;-1.59;-1.48;-1.17	2701;2763;2787;2808	2.93E+00;1.92E+00;8.59E-01;5.60E-02	93;114;138;200	9.34E-01;2.07E+00;3.40E+00;4.66E+00
NO_CURRENT_223	0.106831	0.430182	1	TACGACATCGCATGGTAACG	0.11	1077	0.43	1824	0.201
Akt1	-0.0922679	0.713258	4	ACACACGCTCTCGAGACAGG;ATCTGCCACAGTCTGAATGG;TACTTCCTCCTCAAGAACGA;ACGGTTCTCAGTAAGCGTGT	-0.31;-0.19;0.06;0.07	1390;1406;2250;2388	5.68E-01;4.26E-01;3.78E-01;3.38E-01	513;651;1495;1511	4.04E-01;7.40E-01;5.76E-01;1.13E+00
Supt16	-1.12932	2.26729	4	ACTGGCAGCACAGCTCAACG;AGTGATTGTCTCAACAAGGA;ATGGGAATTGAATTCCGTGA;CTATAATCTCAAGTTCAGTG	-1.59;-1.06;-0.98;-0.9	2622;2651;2675;2785	2.50E+00;1.43E+00;6.13E-01;7.03E-02	116;226;250;279	8.49E-01;1.51E+00;2.63E+00;4.08E+00
Pacs2	0.153153	0.932917	4	TGACGAGAATGATATTCTCG;AAGAACGACGTCCATGACCA;GAGATTGTGTTGCCTCCTAG;TTCCACAGATAACTACTCTG	-0.02;0.15;0.19;0.29	126;553;765;1829	8.17E-01;8.45E-01;1.27E+00;8.01E-01	1072;2136;2348;2775	4.31E-01;6.46E-01;3.93E-01;7.66E-02
NO_CURRENT_283	0.231804	0.979524	1	TTAGCCTTGCCCCGTCATAC	0.23	304	0.98	2597	0.0479
Wdtc1	-0.0948149	0.481808	4	AGAATACTGTGGCCCGATGG;CGGCAAGATGTCTACTAACG;ATAGAGCATAGCGTTGTGCG;GAGCTGCTAGTCAACATGGG	-0.48;-0.2;0.09;0.22	364;1243;2270;2481	4.74E-01;4.44E-01;3.80E-01;2.71E-01	420;631;1658;2537	4.41E-01;7.60E-01;4.95E-01;2.32E-01
Eif3a	-1.40308	2.65031	4	TGCCCGGCAGTCTGTCTACG;TACCATGATATCGCCCAACA;GGCTCGGAGACAGACAATTG;TTAATTAGGCCGATTCGTGT	-1.55;-1.4;-1.39;-1.28	2717;2738;2744;2773	3.03E+00;1.78E+00;7.39E-01;7.78E-02	128;157;163;184	8.12E-01;1.81E+00;3.18E+00;4.80E+00
Stx6	0.199732	1.48286	4	CCTCTGGCACCAGTTGATTG;CCAGATCCCACTCTATGCTG;AAGTACTCGGCAAATTGTCA;AAATCCTAGAAAATTCAACT	0.15;0.21;0.21;0.23	329;398;409;756	5.00E-01;1.08E+00;2.02E+00;2.34E+00	2145;2492;2503;2572	1.28E+00;1.06E+00;4.53E-01;2.09E-01
Ankfy1	0.0188138	0.571349	4	CTAACTAGATGCGAATCCTG;GTTGATGCCATATGTACTCG;AGCTTTATGACTAACCAGAG;GCAGCCAGACTCATTCAACG	-0.17;-0.03;-0.03;0.31	97;1857;1870;2236	9.17E-01;4.97E-01;4.19E-01;4.52E-01	665;1031;1044;2804	3.77E-01;5.01E-01;9.23E-01;5.85E-02
Tpcn1	0.128747	0.808386	4	CTGCCGAACCAGCACCACAA;CAAGCCCCGGATGAGTGCAA;AGAAACACGAGGTAACTCCA;CTGGGAGATGAATTATCAAG	-0.02;-0.01;0.18;0.36	52;582;1786;1820	1.17E+00;8.11E-01;4.45E-01;8.10E-01	1081;1115;2319;2849	4.34E-01;4.73E-01;3.87E-01;3.08E-02
Cul3	-0.102505	0.740211	4	AAGAATCCTTCAATAATGAC;GCAACATCTACAGGCAACGG;TGAAGGAAGATCAGTCTATG;TATTCTGTTGTACATATACA	-0.24;-0.23;-0.06;0.12	1014;1950;2312;2317	4.15E-01;5.36E-01;3.86E-01;3.90E-01	584;589;951;1887	3.87E-01;8.04E-01;1.02E+00;7.47E-01
Gm6978	-1.22599	1.1746	1	AAAATCGGAGCATGTCGTCA	-1.23	2707	0.0299	194	1.17
Wdr6	0.118376	0.743066	4	GCTGCATATCGTCAACTGTG;CTACGTTACCCTCGATCCAG;CAGACGAGGAAGTCACCCGG;CTTAACAAGACCCTCCCCGT	-0.03;0.13;0.16;0.22	352;707;937;1873	4.82E-01;6.90E-01;1.04E+00;7.60E-01	1028;1964;2194;2549	4.18E-01;5.42E-01;3.75E-01;2.24E-01
Rbm26	0.0359273	0.47904	4	GTCATTGCTCCTACTCATCA;GGTGGCGGTGTAAGGATCGG;AGATTGTTAATACCTCTGGG;CTGTATCGGGAGCTTGACTG	-0.14;-0.06;0.12;0.22	341;950;1960;2184	4.90E-01;5.36E-01;3.97E-01;4.93E-01	717;941;1951;2560	3.75E-01;5.40E-01;3.99E-01;2.17E-01
Sav1	0.0166433	0.585082	4	GTGATGAGCCACACTCTCGA;GGAAGTCCTTCTCGTTCAAG;TCTGTGGACTGGACAATGAG;GGACCGTGCCGAATGAATGA	-0.05;-0.03;0.02;0.12	973;1628;1874;1922	4.05E-01;4.39E-01;4.18E-01;7.15E-01	979;1027;1273;1928	4.06E-01;5.03E-01;7.22E-01;7.10E-01
Kif5b	0.146158	1.14267	4	CTTATAGGTTAGTAAGACTG;TGGAAAACGAGCTAAACCGT;CAGAAATAGGAATTGCTGTG;AGAGCAGCATATGACAATAG	-0.14;0.21;0.23;0.29	134;324;397;2185	7.94E-01;1.23E+00;2.06E+00;4.92E-01	716;2504;2577;2767	3.75E-01;1.08E+00;5.05E-01;8.16E-02
Mtm1	0.0452185	0.524808	4	TTACCACTCATACCGACAAG;TCATCATCTGAGGTCCGATA;ACAAGTAATATCTAGACCAT;TCTGACCGGTGCCATTCAAG	-0.08;-0.08;0.16;0.17	633;703;2007;2010	3.79E-01;6.94E-01;3.89E-01;6.37E-01	891;894;2198;2268	3.88E-01;5.64E-01;3.75E-01;4.27E-01
NO_CURRENT_81	0.210063	0.856017	1	CCAGCGGACGGCGAACTCCA	0.21	404	0.856	2497	0.065
Uba5	-0.14052	0.690694	4	GTAATGAACTTGGTCAGACA;ACCTACTATTGCTACAGCGT;GAAGAAAAGCCGATTCATGT;GAAAAAACCCTGAAACGAGA	-0.36;-0.34;-0.14;0.28	154;2170;2414;2427	7.43E-01;6.72E-01;4.12E-01;3.09E-01	474;487;731;2747	4.17E-01;9.31E-01;1.32E+00;9.42E-02
Ptov1	0.0436186	0.493588	4	CCTCGCAAGGAGAAATGTGG;AGCTGAGAGTTTCGGAACAG;GTTCTCGCCCTGGTTCACAT;GTCCAGAGTGTACACCCCCG	-0.1;-0.04;0.14;0.17	648;829;1900;2073	3.78E-01;6.02E-01;4.11E-01;5.84E-01	828;1001;2072;2253	3.80E-01;5.13E-01;3.80E-01;4.39E-01
NO_CURRENT_162	0.154146	0.591409	1	GCCCTCGAGCTCACGATGAG	0.15	743	0.591	2158	0.128
Dnm1l	-1.13307	2.23407	4	CCTTCCCATCAATACATCCA;GCACAAATAAAGCAGGACGG;GTGACCACACCAGTTCCTCT;AATCGTGTTACAATACTCTG	-1.61;-1.15;-1.15;-0.63	2543;2690;2693;2791	2.19E+00;1.57E+00;6.40E-01;6.66E-02	110;208;211;358	8.69E-01;1.58E+00;2.85E+00;3.64E+00
Wdr24	-0.108396	0.956555	4	GCCAATCTCAACCACAGCGT;AGCAGGAAAGAGGGGTCATG;CATCTTGTCACGTCCACCCG;GTGGTGGTTACATGGAACCT	-0.21;-0.13;-0.09;-0.01	1770;2058;2143;2283	8.41E-01;5.94E-01;3.75E-01;4.16E-01	618;758;843;1131	3.81E-01;6.50E-01;1.16E+00;1.64E+00
NO_CURRENT_296	0.220885	0.919573	1	TTGTCAACTTCGGCCAACGC	0.22	349	0.92	2552	0.0555
Herc1	0.115775	0.730818	4	GGAAGTGGACCACCAACTAG;ACCAACTAGAGGAATACCTG;TTGGACTTGCATGAACTAGG;ACTGATTATTGGAATCTCCG	-0.0;0.12;0.15;0.19	536;736;989;1750	3.97E-01;6.67E-01;9.81E-01;8.78E-01	1151;1912;2165;2365	4.58E-01;5.19E-01;3.75E-01;3.54E-01
NO_CURRENT_117	0.27266	1.22687	1	CGGTCGTGACAGACCTGGTG	0.27	172	1.23	2729	0.0264
Trappc8	-1.45079	2.59796	4	GTTCCAAAAGAAGGGCACTT;TGACTATAGGATCTAAACGT;CCACTTCAAATAGACCAATG;GGCGCCAGTCCTATACTCTG	-2.05;-1.55;-1.23;-0.97	2648;2708;2774;2853	2.62E+00;1.64E+00;8.17E-01;2.84E-02	48;127;193;253	1.20E+00;1.98E+00;2.96E+00;4.25E+00
NO_CURRENT_220	0.143605	0.549645	1	TACATGCGGTTGACACGTTC	0.14	818	0.55	2083	0.144
NO_CURRENT_231	0.103312	0.417466	1	TAGTAGGCCGGAGCGCATCC	0.1	1109	0.417	1792	0.209
Gdi1	0.0216136	0.468331	4	ACTCGCTGTACAACTTGATG;CCCCGGCCCATTGATTCAGG;GGTGGTGGGTGTCAAATCTG;GTCTACCGGAAGTTTGACCT	-0.11;-0.07;0.05;0.23	320;1497;2004;2113	5.07E-01;4.27E-01;3.89E-01;5.50E-01	788;897;1404;2581	3.77E-01;5.62E-01;6.31E-01;2.03E-01
Kctd12	0.192762	1.167	4	TCGGGCTCTGCGTAGCCCAG;ACGCCGTCCCAGTCTTTGGA;CCAGAGCAGCGAGTCGGGCA;GACATCGTAGAGCTGAACGT	0.08;0.1;0.22;0.37	43;350;1107;1304	1.25E+00;1.17E+00;8.62E-01;1.39E+00	1597;1794;2551;2858	6.99E-01;4.76E-01;4.84E-01;2.54E-02
NO_CURRENT_180	0.132789	0.515946	1	GGACGGATGGGACGACTAGT	0.13	884	0.516	2017	0.158
Vamp8	0.0111837	0.516014	4	GTGCCGGAAATGACCGAGTT;TTATGACCCAGAATGTGGAG;CCACCTCCGAAACAAGACAG;CTTCAAGACAACGTCCCAGA	-0.11;-0.07;0.1;0.13	940;1135;1991;2112	3.97E-01;4.68E-01;3.92E-01;5.51E-01	789;910;1766;1961	3.77E-01;5.55E-01;4.52E-01;6.80E-01
Rassf4	0.135145	0.991559	4	CTTTCAGCTAAGACACCGAG;AGTGCTGTTAACCCGGACGT;GGGGACTCAGACGACCCATC;CCCAGAAGATACGACGGCAC	-0.26;0.03;0.12;0.65	2;1009;1586;2346	2.56E+00;5.10E-01;5.28E-01;3.68E-01	555;1315;1892;2899	3.92E-01;4.33E-01;4.13E-01;5.99E-04
NO_CURRENT_226	0.225963	0.950515	1	TAGACGTCCACCGACTCTGA	0.23	325	0.951	2576	0.0515
NO_CURRENT_254	0.201186	0.8063	1	TCGGACTATAGCGTGAACGT	0.2	453	0.806	2448	0.0736
NO_CURRENT_191	0.166029	0.636972	1	GGGTCGCACCCCAATAGCTG	0.17	669	0.637	2232	0.114
NO_CURRENT_64	0.38097	1.94388	1	CAAGAGTTAACCTCGACCGG	0.38	33	1.94	2868	0.00482
Lamp2	0.116948	0.70392	4	GAGTGTAGTTGTAGTCGACG;CCTGACAAGGCGACACACGA;GCTGCAGCTGAACATCACTG;CACTTAAAGATGACATCCAA	0.01;0.05;0.17;0.23	318;625;1465;1681	5.09E-01;7.66E-01;5.93E-01;9.48E-01	1220;1436;2276;2583	4.85E-01;4.26E-01;3.81E-01;2.01E-01
Safb	-0.00831927	0.55304	4	CCGTGGCACTGAGCGCACTG;CCTGTTTAGCAGATATGGGA;CAGCGTGGCAGACTGTGTGG;GCATGGCAAGATGATCTCAG	-0.16;-0.04;0.03;0.13	888;1592;1885;2210	3.88E-01;4.34E-01;4.15E-01;4.72E-01	691;1016;1309;2013	3.75E-01;5.07E-01;6.95E-01;6.35E-01
Usp13	0.103836	0.697155	4	GAAGCAGGATCCAGACACAT;TCACCTATGAACTCATGCGG;CTCACCGTTAGATCCAACGC;GCTAAGTGTTTGGCCAAATG	0.06;0.07;0.07;0.21	406;1326;1363;1412	4.48E-01;4.32E-01;6.57E-01;1.25E+00	1489;1538;1575;2495	6.26E-01;4.29E-01;5.33E-01;2.61E-01
Ifng	0.064165	0.556682	4	GTTTCTGGCTGTTACTGCCA;GAACTCAAGTGGCATAGATG;GTCTCTTCTTGGATATCTGG;TGCTGAAGAAGGTAGTAATC	-0.02;0.06;0.09;0.14	868;1225;1442;1843	3.85E-01;4.47E-01;6.07E-01;7.88E-01	1058;1459;1676;2033	4.27E-01;4.26E-01;4.87E-01;6.17E-01
NO_CURRENT_275	0.153925	0.589077	1	TGGGCGGTTCAAAGCGAATT	0.15	747	0.589	2154	0.129
NO_CURRENT_271	0.296571	1.38685	1	TGCCTTCAGTCGACCGTTAC	0.3	119	1.39	2782	0.018
Farsb	-0.764126	1.81924	4	GGAGGTCGTATCTGTTGGCA;TGAATTAATGAACATATACA;TACAGCAAAAGGGCGCACTT;GACTTACCATTTATAATCGG	-1.32;-0.71;-0.6;-0.43	2451;2527;2568;2726	1.90E+00;1.12E+00;4.97E-01;1.08E-01	175;333;374;450	6.98E-01;1.21E+00;2.13E+00;3.24E+00
Mrpl45	-0.278293	1.26969	4	TGAGCGATTGAGAAAGAATG;AAGTACAAGACTGTACGCTG;GGGCGCTCCAACCGTTCCTG;CCACTTACTTGTTTAGACAA	-0.59;-0.21;-0.17;-0.14	2182;2227;2284;2523	1.34E+00;7.20E-01;3.82E-01;2.42E-01	378;617;674;719	4.64E-01;7.74E-01;1.42E+00;2.43E+00
Fnip1	0.0444483	0.475927	4	GCACTCCTGATCAGGCGGAG;CTAGCAGCTACCAGCGACGT;CTGGATTCAGATAATCACAC;GATACTACTGCCAGTCCGTG	-0.1;-0.0;0.07;0.21	410;1350;1749;2089	4.46E-01;4.30E-01;4.58E-01;5.70E-01	812;1152;1551;2491	3.79E-01;4.63E-01;5.46E-01;2.64E-01
NO_CURRENT_163	0.134573	0.521882	1	GCCGACCAACGATGACCACG	0.13	872	0.522	2029	0.155
NO_CURRENT_144	0.0882562	0.377107	1	GAACCTTCGCGCAACTTAAC	0.09	1217	0.377	1684	0.236
NO_CURRENT_232	0.218138	0.893024	1	TATCGAACTGCACACGCAAC	0.22	371	0.893	2530	0.0593
Adrb2	0.150089	0.939301	4	GACCAAGAATAAGGCCCGAG;CCAGGACGATAACCGACATG;AGCTATCGATTGTTACACCG;TGGAGGACCTTCGGAGTCCG	0.1;0.1;0.12;0.27	170;991;1097;1116	7.08E-01;5.17E-01;8.71E-01;1.66E+00	1785;1804;1910;2731	8.54E-01;4.79E-01;4.09E-01;1.04E-01
Lzts1	0.0701436	0.702055	4	AGCTCAATCGATACTCAGAT;CCAAGCTGAGGTCCTACGAG;ATCCTCTGGTCACCCCCGTG;GAGTGGGGAACGCACACAGG	-0.22;0.01;0.09;0.4	25;1192;1698;2299	1.47E+00;4.54E-01;4.78E-01;4.04E-01	602;1203;1709;2876	3.84E-01;4.51E-01;4.73E-01;1.44E-02
Pik3c3	-0.310941	1.34291	4	AGCCTGTAAGAACTCAACAC;ATACACATCCCATATAGTCA;ACAGTCATGTACCTCATCAT;CTCACCAAGGCTCATCGGCA	-0.52;-0.32;-0.27;-0.13	2146;2355;2401;2503	1.28E+00;8.55E-01;4.08E-01;2.56E-01	398;500;546;755	4.52E-01;9.13E-01;1.67E+00;2.34E+00
Stx12	0.0359611	0.620605	4	ACAGCACTCCACAAATCAGC;ATGATGCTGTTGAAGTCCCG;ACCTGCTCTGATGCAGACAA;GAACCAAATGCAGAGCCAGG	-0.09;-0.04;-0.04;0.31	87;1892;1905;2051	9.60E-01;5.10E-01;4.10E-01;6.02E-01	850;996;1009;2814	3.83E-01;5.15E-01;9.60E-01;5.23E-02
Mtmr3	0.100531	0.726334	4	TCGGGACTTTCCCAACGCAG;CAAACATACATTCTATCCGG;ACAGCATCAGATTCCGCACA;GTTCTTGGTAAAGTACAACG	0.05;0.1;0.12;0.13	878;976;1156;1473	3.86E-01;5.24E-01;8.17E-01;1.18E+00	1428;1745;1925;2023	5.89E-01;4.62E-01;4.05E-01;6.26E-01
Ripk2	0.145796	1.04737	4	ACATAAGTGAATAGTACTTG;ACAGCTATGCAGTTATCATG;AGTTACAAATCTGCACCCGA;ACATCGACCTGACACCAGTG	0.13;0.14;0.16;0.16	695;735;847;921	3.75E-01;6.68E-01;1.15E+00;1.99E+00	1980;2054;2166;2206	1.06E+00;5.91E-01;3.75E-01;4.75E-01
Epm2a	0.0576297	0.528064	4	CCGTTGCTGCACATATAATG;GTCACATGTTCCAGTTGGCG;CATTTCATTGGTGTGCCCAG;TGTACCAGAACGTGTCAACG	-0.03;0.03;0.09;0.14	815;1206;1608;1867	3.79E-01;4.51E-01;5.17E-01;7.66E-01	1034;1293;1695;2086	4.20E-01;4.36E-01;4.79E-01;5.73E-01
G3bp1	0.178833	1.10463	4	ACACCTGTGCAACATGTCCG;AGCAACATACCTCAGGAGCA;TCTTCCTTTCTTAGAATCCG;CCACACCAAGATCCGCCACG	0.1;0.12;0.14;0.35	57;840;944;1115	1.13E+00;5.95E-01;1.03E+00;1.66E+00	1786;1957;2061;2844	8.55E-01;5.39E-01;3.81E-01;3.39E-02
NO_CURRENT_52	0.201467	0.808221	1	ATATGAGCCCGACCTCTCGA	0.2	451	0.808	2450	0.0732
Cpt1a	-0.0260942	0.609132	4	CATACTGCTGTATCGTCGCA;CACATTGTCGTGTACCACAG;GAGGAATACATCTACCTGCG;ACGTTGGACGAATCGGAACA	-0.17;-0.11;0.08;0.09	1208;1262;2103;2226	4.80E-01;4.40E-01;3.77E-01;4.60E-01	675;798;1639;1693	3.76E-01;6.22E-01;5.03E-01;9.36E-01
NO_CURRENT_133	0.274381	1.24755	1	CTCGTGTCACTCCTCGGTTC	0.27	164	1.25	2737	0.0251
Rab24	0.088709	0.671905	4	GTCTCCAACGCACATCACCT;GGTCACTCTTAGTGCCACAC;CATCATGGAAGTCTACACGA;ATGAGCAGAATCTATTACCG	0.02;0.09;0.11;0.13	936;1040;1195;1623	3.97E-01;4.98E-01;7.84E-01;1.01E+00	1278;1706;1861;1965	5.11E-01;4.53E-01;4.21E-01;6.77E-01
NO_CURRENT_300	0.115497	0.453798	1	TTTTGGCGACGCATCGCTGG	0.12	1020	0.454	1881	0.188
NO_CURRENT_10	0.267467	1.19056	1	AACGTCACCAACCTCGATCC	0.27	187	1.19	2714	0.0288
NO_CURRENT_28	0.458613	2.55931	1	ACCGTCTCTATTATACGGCA	0.46	8	2.56	2893	0.00105
Pars2	-0.166846	1.15864	4	GTAACCGCTTCCTCATGAGT;CCACGGAGAAGACCAAACCG;GCACTGTATAGGGCATGAGG;CCATGAATTCCAGCTACCAG	-0.29;-0.14;-0.13;-0.11	2109;2162;2169;2374	1.23E+00;6.66E-01;3.75E-01;3.48E-01	527;732;739;792	3.99E-01;6.70E-01;1.31E+00;2.26E+00
Ckap4	0.125071	0.770525	4	AGAGGACATCCGGAGACTGG;GTCGGACTCCATCGTCTGAA;TCTGTCGGACGGGATCCACG;CCGCAGAACCAGGCGCACCG	0.07;0.09;0.13;0.22	374;934;1238;1355	4.67E-01;5.43E-01;7.49E-01;1.32E+00	1546;1663;1967;2527	6.64E-01;4.45E-01;3.96E-01;2.39E-01
Lta4h	0.131493	0.857313	4	TTGGCCCAAGAACTCTGGTG;TGGAGGAATAGGCTACATCG;CCTAGTGACTAACAAGACGT;GAAATTAACGTACACCGCAG	0.04;0.15;0.15;0.18	599;740;784;1504	3.84E-01;6.64E-01;1.24E+00;1.14E+00	1397;2117;2161;2302	5.71E-01;6.32E-01;3.75E-01;4.01E-01
NO_CURRENT_255	0.211905	0.865801	1	TCGTAAAGTCGCAGCGACGT	0.21	395	0.866	2506	0.0634
Eif5b	-0.438108	1.43155	4	GAAGAGTCCTGATTCTGATG;CAAAGCGAAACGGAGGATTG;GACTGCCAGACCTAACTCAG;TCCGTTCCTACCGTAGACAG	-0.66;-0.64;-0.34;-0.12	2122;2413;2544;2550	1.25E+00;9.31E-01;4.79E-01;2.24E-01	351;357;488;779	4.83E-01;1.16E+00;1.80E+00;2.29E+00
Kif23	-1.2901	2.33312	4	CCTGCGACAACTAATGACCG;CCAACCGTACTAAAGCAGAA;AAGATCATATTCAAACAACG;AAATCATACCATCTCCAACG	-2.03;-1.36;-1.25;-0.51	2494;2710;2734;2851	2.03E+00;1.65E+00;7.17E-01;2.96E-02	50;167;191;407	1.18E+00;1.75E+00;2.98E+00;3.42E+00
Traf2	-0.0749345	0.677442	4	CACAGGTTAAGGGAAACTTG;AGTACAAACCTTGTTACTCA;GGAATGGGCAAAGTCCTTCG;AGATAACGCTGCCCGCAGAG	-0.39;-0.22;-0.09;0.39	27;2042;2296;2438	1.44E+00;5.84E-01;3.83E-01;3.02E-01	463;605;859;2874	4.21E-01;7.86E-01;1.14E+00;1.57E-02
Abhd10	0.166811	1.18925	4	CTACGTCATCAAGTATGGAA;TGAGAGCCACCATGCCCGTG;AGGTTAAAAGGCAAAACCCC;AATCCCTGAGTAGTCAAACC	-0.08;0.18;0.27;0.3	122;183;562;2034	8.30E-01;1.68E+00;1.63E+00;6.17E-01	867;2339;2718;2779	3.85E-01;8.36E-01;6.84E-01;7.41E-02
NO_CURRENT_276	-0.00150726	0.402078	1	TGGGTTCCGGCCCCATGTAC	0	1752	0.219	1149	0.402
Ddb1	-1.09844	2.20476	4	GGCCTTTAACATCCGCCTAG;AATGTCGACAGCAACGAACA;CGGAATGTCCTCAACACCGT;ATCTTGGAGTATAAGCAGAG	-1.36;-1.34;-0.92;-0.77	2584;2628;2729;2733	2.34E+00;1.36E+00;7.06E-01;1.03E-01	168;172;273;317	7.12E-01;1.73E+00;2.52E+00;3.85E+00
NO_CURRENT_137	0.222911	0.927104	1	CTTATCCATAATAGGCGGCG	0.22	343	0.927	2558	0.0545
Gm3724	-0.129785	0.591994	1	AGATTGTTGACATAGACAAG	-0.13	2159	0.128	742	0.592
Zranb3	-0.739544	1.29586	4	GGCGGCCGGCTCCACTCCGA;CACGACCCCTTTGCCATCGG;GCCGGCCGCCGATGGCAAAG;TTGTGGATGGAAGACGAGGA	-1.28;-1.01;-0.79;0.13	924;2590;2665;2718	3.94E-01;1.26E+00;5.99E-01;1.13E-01	183;236;311;1977	6.82E-01;1.48E+00;2.36E+00;6.66E-01
Smcr8	0.116654	1.1951	4	TGAGTATTTCACTCAGACCC;GAACCGGATGAGACTCAGGA;ATCCACTACCTCTAATCCTG;TGAAAGACTTGGATTACACA	-0.22;-0.08;0.29;0.48	6;139;2026;2298	2.08E+00;1.91E+00;3.86E-01;4.04E-01	603;875;2762;2895	3.83E-01;5.74E-01;7.84E-01;3.00E-03
NO_CURRENT_3	0.143289	0.548055	1	AAAGACGTGCATTCAGCGAG	0.14	821	0.548	2080	0.144
NO_CURRENT_243	0.228623	0.968243	1	TCATGTTGCGTCGTCCGTTA	0.23	312	0.968	2589	0.0493
Pycard	-0.0367306	0.591898	4	CTATGGGCGCATCCCACGCG;ATGACTGTGCTTAGAGACAT;AGCTACTATCTGGAGTCGTA;CAGCTGCAAACGACTAAAGA	-0.16;-0.13;-0.04;0.19	550;1909;2142;2215	3.94E-01;5.17E-01;3.75E-01;4.68E-01	686;759;992;2351	3.75E-01;6.50E-01;9.78E-01;3.65E-01
NO_CURRENT_120	0.118807	0.463267	1	CGTCACCGCTAGTAATGATG	0.12	998	0.463	1903	0.183
Tecpr2	0.134875	0.81189	4	AGCAGACATCCTGACCCATG;AGCAGATTGGATCCCAACCA;GGATGAAGATGGGAGTCCGT;GTGGCAAAGTCACCATCAAG	0.04;0.12;0.14;0.23	297;806;988;1522	5.28E-01;6.17E-01;9.82E-01;1.12E+00	1379;1913;2095;2604	5.62E-01;5.19E-01;3.78E-01;1.87E-01
Vti1a	0.086499	0.616058	4	GAAGCAAATGGTTGCCAATG;GAAATTCCACCCCAAAGTCG;AGAGGCTGGAAAGGTCGTCT;GTTGATAAAATTACGTGAAG	0.02;0.07;0.07;0.18	566;1348;1352;1651	3.90E-01;4.30E-01;6.65E-01;9.79E-01	1250;1549;1553;2335	4.98E-01;4.30E-01;5.45E-01;3.77E-01
Zc3h12a	0.130591	0.820633	4	GGAGTGGAAACGCTTCATCG;CTGAGACCTGTGGTCATCGA;CAAACACGGTAATATCTGTG;AAGGCAGTGGTTTCTTACGA	0.08;0.08;0.17;0.19	500;659;1266;1285	4.08E-01;7.33E-01;7.27E-01;1.42E+00	1616;1635;2242;2401	7.14E-01;4.40E-01;3.77E-01;3.28E-01
NO_CURRENT_96	0.245167	1.05586	1	CCGGACTTGTTATACTTGAT	0.25	255	1.06	2646	0.0398
Smurf1	0.0891465	0.595979	4	AGTGTGAACTGCGATGAACT;ACCCGAGACAGAATAGGCGG;CAGTGTGTAAATATTGTCCG;ACAGCGACTCCGAAATCCTG	-0.01;0.07;0.1;0.19	529;1106;1379;1766	3.99E-01;4.76E-01;6.47E-01;8.62E-01	1135;1522;1795;2372	4.52E-01;4.28E-01;4.42E-01;3.49E-01
AI314180	0.110547	0.775422	4	ACTCCAGTCAAATATATGAC;TATTGAGTAAGCTTTCTACG;TGTCACTAGAAGCAATCACC;ATATCCTTAGTGAATAAATG	-0.09;0.14;0.19;0.2	487;517;809;2059	4.12E-01;8.90E-01;1.20E+00;5.95E-01	842;2092;2384;2414	3.82E-01;6.15E-01;4.03E-01;3.19E-01
Lamp3	0.180488	1.088	4	AACATCAACACCTACACACA;ACTGGGAGAGCTACACAACT;TCATCTACTGACGATACCAT;GTATAACTAGCTGAGCTGAT	0.0;0.14;0.2;0.39	31;483;866;1723	1.38E+00;9.37E-01;1.13E+00;9.05E-01	1178;2035;2418;2870	4.68E-01;5.80E-01;4.14E-01;1.81E-02
Krt4	0.0423304	0.485066	4	GAGTCCTCTATGAAGCGGTG;AGAAGTCTTTACAACCTCGG;TCTGCTCACGCTCCGCCGTG;GACACTTTGAGCAATGACAA	-0.12;0.05;0.08;0.16	693;1316;1458;2132	3.75E-01;4.33E-01;5.97E-01;5.35E-01	769;1443;1585;2208	3.76E-01;4.26E-01;5.28E-01;4.74E-01
Amot	0.0921555	0.625891	4	CTGATGAGAATCGCAACTTG;GGAGGCAATCTAGTGGACGG;CTGAAGGGCATGGAACACCG;GCTCCGGACACGTTTGGAGA	0.01;0.06;0.13;0.16	673;879;1431;1687	3.76E-01;5.72E-01;6.14E-01;9.42E-01	1214;1470;2022;2228	4.83E-01;4.26E-01;3.86E-01;4.58E-01
Zkscan3	0.104461	0.711301	4	GTACTCATCAGTCTTACCCA;GACAGCTACTAGGCTCACAT;TTCACGGCAATAGAACCGCC;AGGTTCCAGATGATGACGAT	0.06;0.08;0.12;0.16	714;984;1302;1413	3.75E-01;5.20E-01;7.00E-01;1.25E+00	1488;1599;1917;2187	6.25E-01;4.35E-01;4.07E-01;4.90E-01
Ilvbl	0.164252	1.05509	4	AGTGGTAGACACACGCCACG;AGTTGAGCAAGAGATCATCC;GGGACATTGTACCTACCCTG;GATGCCTGGGGAATATCCAA	0.11;0.14;0.16;0.24	280;694;832;1029	5.45E-01;7.01E-01;1.17E+00;1.80E+00	1872;2069;2207;2621	9.40E-01;6.01E-01;3.75E-01;1.76E-01
Vps18	-0.505235	1.68013	4	GGTTGCGCTGAGTAGCACCG;TGGACGGAAGTAGAGATCTG;GGCTAGTGATCCGCTCCGAG;AGGTGCCGAGCGTAACTTAG	-0.61;-0.54;-0.45;-0.43	2450;2461;2507;2534	1.90E+00;1.00E+00;4.55E-01;2.34E-01	367;394;440;451	4.72E-01;1.08E+00;1.93E+00;3.24E+00
NO_CURRENT_164	0.111428	0.441209	1	GCCGCGCCATAATATGCCAT	0.11	1050	0.441	1851	0.195
NO_CURRENT_93	0.0565484	0.303734	1	CCGCGCATTAACGATCAGTA	0.06	1441	0.304	1460	0.298
Map3k5	0.16306	0.982727	4	CTGAACGAAACGGTCCACGA;TGGTCTCCACGATAGACTTG;ATAATCGATAAAGGACCACG;ATGCGTAATGAAACTTCACG	0.08;0.11;0.14;0.32	77;830;1037;1303	1.01E+00;6.01E-01;9.30E-01;1.39E+00	1598;1864;2071;2824	7.00E-01;5.00E-01;3.80E-01;4.62E-02
Pdcd6ip	-0.25727	1.28721	4	CATCGCACTTCTGTGTAAGC;GTACAAGGACACGCTCCCCA;GCTGACAGGTACATTGACTG;GACATACTCATCATAGCGAG	-0.46;-0.24;-0.18;-0.15	2193;2242;2327;2469	1.36E+00;7.34E-01;3.89E-01;2.80E-01	432;574;659;708	4.35E-01;8.20E-01;1.44E+00;2.45E+00
Tlr2	0.0880648	0.716825	4	GGAAAGGGGCCCGAACCAGG;ACTCGCTTAAGTGAAGAGTC;GGAGGTTCGCACACGCTCGG;TCACTACGTCTGACTCCGAG	0.07;0.08;0.09;0.11	1030;1197;1274;1393	4.19E-01;4.53E-01;7.21E-01;1.27E+00	1508;1627;1704;1871	6.38E-01;4.39E-01;4.75E-01;7.62E-01
Kbtbd7	0.112027	0.9724	6	TCAAGTCTTTCTACGACGCG;GAGGCTGCTCCGAAAGAGCG;TACCCTCTCGACACAGCAAG;TGATAGGTTGTACAAGTCAG;GTGTGTGCCAAGCTAGTCAA;CAGCGTGACGATCCACGACG	-0.16;-0.01;0.02;0.18;0.31;0.33	63;92;572;1645;1797;2214	9.32E-01;1.88E+00;1.10E+00;5.36E-01;6.81E-01;7.04E-01	687;1104;1256;2329;2809;2838	4.34E-01;4.95E-01;5.28E-01;6.16E-01;7.94E-01;5.64E-02
Becn1	-0.0962808	0.589924	4	GATCCTAGAGCAGATGAATG;TAGCTTCACTCTGATCGGGG;ACACAGCGGGTGATCCACAT;ATCTTCGAGAGACACCATCC	-0.33;-0.26;0.04;0.16	679;1519;2345;2410	3.76E-01;4.28E-01;3.92E-01;3.22E-01	491;556;1382;2222	4.11E-01;8.41E-01;6.45E-01;4.63E-01
Ywhae	-0.124567	0.803426	4	TAGCAGCTTTGTAAGCCACG;GAGCAGGCCGAGCGATACGA;CTCATTCCAGCAGCTAACAC;AAACGAATGGGGTGCGTTGG	-0.25;-0.2;-0.19;0.14	839;2259;2269;2334	3.81E-01;7.50E-01;3.80E-01;3.77E-01	567;632;642;2062	3.90E-01;7.59E-01;1.47E+00;5.93E-01
Wdfy3	0.134772	0.863783	4	ATGAAGTCTGATGTCATGAG;CCAGTCCGAGTACTGCAACG;ATAGTAGTCACGCTAGAAGG;CCCTCGGACATCGAACCAGA	0.08;0.13;0.14;0.19	528;807;927;1305	3.99E-01;6.16E-01;1.05E+00;1.39E+00	1596;1974;2094;2373	6.99E-01;5.47E-01;3.78E-01;3.49E-01
Eif4g1	-0.209963	1.26459	4	GCTGTCTCAGAATTTAGAGG;GCTACTTAAGAACCATGATG;CAATGGCGTGATCCCATCTG;AGACTACCTGGCATAAACTG	-0.25;-0.24;-0.23;-0.12	2121;2306;2328;2337	1.25E+00;7.98E-01;3.89E-01;3.75E-01	564;573;595;780	3.90E-01;8.22E-01;1.56E+00;2.28E+00
Prkdc	0.0680451	0.627107	4	TGGCCCTTGTAAGTAGACGA;AGAGCCAATTCAGTGACCCG;CATGCAGGGTAAGTAATCGT;ACAGCATTGAACCATTCCGT	0.01;0.08;0.08;0.11	1084;1307;1310;1684	4.35E-01;4.34E-01;6.94E-01;9.45E-01	1217;1591;1594;1817	4.84E-01;4.34E-01;5.24E-01;8.13E-01
Rabgap1l	0.140955	0.906418	4	AGTGATAATGAACTCTCGAG;ACAAAGAATTAGCTATTGAG;GAAGGTAAACACATCACTGT;GGTGTACATGACCGTTGCAG	-0.07;0.04;0.2;0.39	29;447;1503;1993	1.41E+00;9.92E-01;5.71E-01;6.52E-01	908;1398;2454;2872	3.91E-01;4.27E-01;4.28E-01;1.69E-02
NO_CURRENT_47	-0.105599	0.559308	1	AGTGCCGGGGGTGTATACCG	-0.11	2101	0.14	800	0.559
NO_CURRENT_177	0.153983	0.590825	1	GCTTCGACCACGGGTACTGC	0.15	744	0.591	2157	0.129
Eif4g3	0.0532736	0.509178	4	GAAATTAGCTGACTATCATG;ATTCGAGATCCAAATCAGGG;ACGAGCCTAAGGACCGTCGA;AAGCATGAACCGAATTCTGG	-0.06;0.02;0.1;0.15	782;1118;1654;1948	3.76E-01;4.72E-01;4.96E-01;6.92E-01	953;1247;1783;2119	4.00E-01;4.43E-01;4.46E-01;5.45E-01
Gabarap	0.0251462	0.501432	4	AAAGCCCCCAAAGCTCGGAT;CCGAAAGAAATACCCAGACC;ATTGTTGACAAAGAAAAACA;TCAGAGCGGCGCTTCTCGAA	-0.15;-0.13;0.12;0.26	213;997;2148;2194	6.31E-01;5.15E-01;3.75E-01;4.85E-01	707;753;1904;2688	3.75E-01;6.54E-01;4.10E-01;1.32E-01
Irgm1	0.0496637	0.497893	4	GGCCACAGCCCAAACCGTAG;CCAGTGTCCTATCAGAGGTC;TGTTTGGTATGACGTGACAA;CTACGGAATCAAGGAGACTG	-0.05;-0.01;0.09;0.16	686;1181;1788;1921	3.75E-01;4.56E-01;4.44E-01;7.16E-01	980;1113;1720;2215	4.06E-01;4.74E-01;4.69E-01;4.68E-01
Rab3gap1	0.0619829	0.534538	4	CGAACTCTAACCGACCAATG;CGAATCGCAATGCTAACTGG;CACTAGTCGTACTATCCGAG;GTTGATCATACAAAGACACA	-0.02;0.0;0.11;0.15	746;1060;1739;1819	3.75E-01;4.91E-01;4.62E-01;8.11E-01	1082;1162;1841;2155	4.34E-01;4.61E-01;4.27E-01;5.16E-01
Dcaf5	0.109307	0.685152	4	TGACTGGTTAGCGTAGTCGT;AACACCAAAGTATTCTCTGG;AGAATCGGACTCATTGGACA;CAAAATGACCGACCTCCATG	-0.05;0.09;0.17;0.22	378;624;1190;1915	4.64E-01;7.67E-01;7.88E-01;7.21E-01	986;1711;2277;2523	4.08E-01;4.54E-01;3.81E-01;2.42E-01
Obsl1	-0.00421772	0.431031	4	AGACGTGCAGGTATATGATG;GGCGTGACACACGTACACCC;TGTATGTGAGACCCGAGATG;GGCGGGCCAGACCCTAAGCG	-0.27;-0.03;0.1;0.19	555;1152;1875;2354	3.92E-01;4.63E-01;4.18E-01;3.63E-01	547;1026;1749;2346	3.94E-01;5.03E-01;4.58E-01;3.68E-01
Gm6051	0.265432	1.1746	1	GGTCCCCTCGGACATCACTG	0.27	194	1.17	2707	0.0299
NO_CURRENT_30	0.199751	0.794945	1	ACGACGTCCGCTGTGTGTAT	0.2	465	0.795	2436	0.0757
Atp8b1	-1.22599	1.1746	1	AAAATCGGAGCATGTCGTCA	-1.23	2707	0.0299	194	1.17
NO_CURRENT_199	0.17574	0.670707	1	GTCAAGCCGAACGCTGCCGG	0.18	619	0.671	2282	0.104
Rpa3	-0.708451	1.52216	4	TGTTACCACAGTATATCGAC;GGTATAAGATGCACAGAGCA;GTTCAATGTTTAGCTTGACG;TGGCGTTGACGCGCGCTTTG	-1.28;-1.16;-0.32;-0.08	2009;2395;2700;2715	1.10E+00;9.06E-01;6.52E-01;1.15E-01	186;201;506;892	6.77E-01;1.60E+00;1.76E+00;2.05E+00
Atg4b	0.0258364	0.602778	4	CACTTCCTACTGATTCAGAG;AAGGCAAGTCTATAGGCCAG;GCTTCCCTCCAATAACACCC;ACTCACCTCGACCTAAGTGC	-0.07;0.04;0.04;0.09	1227;1500;1543;1977	4.88E-01;4.27E-01;5.50E-01;6.66E-01	924;1358;1401;1674	3.94E-01;4.29E-01;6.32E-01;9.55E-01
Prmt7	0.201627	1.39021	4	CATTAACAAGCACTCCACTG;GACTGCCATCACTCACACAA;TGAGCCTGACAGTCACACAC;GCATAGACAGTTGCCCTGTG	-0.05;0.18;0.27;0.41	21;169;590;1943	1.55E+00;1.74E+00;1.57E+00;6.96E-01	958;2311;2732;2880	4.01E-01;8.04E-01;7.12E-01;1.20E-02
Mtdh	0.151632	0.927045	4	GAAAATCTTACTGTCAATGG;CAGCTGGGCTAGGTCGTCGG;CTACCACTTCTGATTATCAG;ACGGACTGTTGAAGTACCCG	0.08;0.13;0.14;0.25	223;822;901;1294	6.16E-01;6.06E-01;1.08E+00;1.40E+00	1607;2000;2079;2678	7.07E-01;5.61E-01;3.79E-01;1.38E-01
Pik3cg	0.0449506	0.584327	4	ACAGTGAGGTCGGTGTTCCG;GGAGCACATAGTCCCCGTGG;CACCCACCAGGTACTCATCG;GTACGTGTCGCTGTACCACG	-0.29;0.11;0.11;0.25	226;1058;1079;2377	6.12E-01;4.92E-01;8.88E-01;3.46E-01	524;1822;1843;2675	4.00E-01;4.85E-01;4.27E-01;1.40E-01
NO_CURRENT_61	0.243203	1.02943	1	CAAAGTAACTATCTCGTCGA	0.24	271	1.03	2630	0.0424
NO_CURRENT_241	0.147891	0.565321	1	TCATCTACGGTATCGAAAGG	0.15	789	0.565	2112	0.138
Vps16	-0.384477	1.55533	4	TGGAGTATGAGCCACGCTCA;TGCCAGGTAACGATACGTGA;TACTCGGTCGTGGCACAGTG;AGGTGAGAGGGATCCCAATG	-0.44;-0.41;-0.4;-0.28	2363;2444;2446;2459	1.69E+00;9.78E-01;4.25E-01;2.87E-01	442;455;457;538	4.30E-01;9.79E-01;1.88E+00;2.93E+00
Kat8	-1.05856	2.24351	4	CGATTTCATAGTTCCCAATG;CTGACAGAAGTAGATAGGCA;GGGAAAATGCAGCAGTCGAG;GTACGTTTCTCCGATCTCCA	-1.3;-1.0;-0.97;-0.96	2642;2650;2658;2720	2.59E+00;1.43E+00;5.90E-01;1.11E-01	181;243;251;259	6.86E-01;1.45E+00;2.63E+00;4.21E+00
NO_CURRENT_51	0.250813	1.09691	1	ATACGCATAGATCGGTAAGC	0.25	232	1.1	2669	0.036
Naa15	-0.750691	1.86095	4	GCCTGGACTAAATACCCCAG;ATTCAAATGCGAGATCTTGA;GATCACCCTTAGATCATATG;AATGTGTTCCAAGTTTACGA	-1.01;-0.91;-0.58;-0.5	2487;2521;2625;2663	2.01E+00;1.11E+00;5.50E-01;1.48E-01	238;276;380;414	5.95E-01;1.35E+00;2.11E+00;3.39E+00
Ctsk	0.0530247	0.618454	4	AAGCCCAACAGGAACCACAC;ACACTCTCTATACCCCAGAG;AAGTTGTATGTATAACGCCA;CAATACGTGCAGCAGAACGG	-0.17;-0.08;0.12;0.34	62;953;2012;2231	1.10E+00;5.34E-01;3.88E-01;4.56E-01	670;889;1948;2839	3.76E-01;5.67E-01;4.00E-01;3.69E-02
Lrrk2	0.106582	0.728879	4	TTAGTGAGAACCCACACGTG;AAGGAACTCCTAAATAAGCG;GTACTCACATGTAACCGCCA;GCATCTAGGTTGGTGATACG	0.03;0.12;0.13;0.15	753;923;1023;1588	3.75E-01;5.49E-01;9.45E-01;1.05E+00	1313;1878;1978;2148	5.27E-01;5.05E-01;3.94E-01;5.22E-01
NO_CURRENT_266	0.148039	0.566423	1	TGATAAACGATGCGAACTCG	0.15	787	0.566	2114	0.137
Fkbp4	0.174107	1.11051	4	CCTAGGTTTGAGGTACACGA;CACAGAGACACCCATGATCG;ATCCGCAGAATACGGACTCG;ACTCACCTCAAATACAAGTG	0.1;0.16;0.19;0.25	253;516;729;1122	5.76E-01;8.92E-01;1.32E+00;1.65E+00	1779;2172;2385;2648	8.49E-01;6.73E-01;4.03E-01;1.58E-01
NO_CURRENT_108	0.255856	1.12794	1	CGATACGCTATAGAATAGTC	0.26	216	1.13	2685	0.0335
Rab12	0.0159346	0.458014	4	TCAAGACTGTAGAACTAAGA;CGTTCGATGACTTGCCAAAG;ATATACGAGTATGATCCCCT;CCAGCTTATTTCCAACCAGG	-0.13;-0.06;0.03;0.22	339;1591;1944;2168	4.92E-01;4.34E-01;4.01E-01;5.06E-01	733;957;1310;2562	3.75E-01;5.32E-01;6.94E-01;2.15E-01
Hmgb3	-0.128063	0.587916	1	AGGAGAAGTATGAGAAGGTA	-0.13	2152	0.13	749	0.588
NO_CURRENT_264	0.242713	1.02624	1	TGAGAGCAAGGCGCATACGC	0.24	273	1.03	2628	0.0428
Emilin3	0.0851253	0.596045	4	AGGAGCGCTAAGGAGGTCAG;ACAGCCTCTACACCACCGGA;AAAGCCTATAGGTACGACAG;CAGAGCCTCAGATTCCCTTG	-0.08;0.08;0.15;0.19	518;785;1254;2036	4.02E-01;6.31E-01;7.36E-01;6.15E-01	865;1647;2116;2383	3.85E-01;4.42E-01;3.76E-01;3.41E-01
LOC105244908	-1.67677	1.47117	1	GACTACAGTGATGATGTGTG	-1.68	2803	0.0148	98	1.47
Gmps	-1.10264	1.54019	4	AGGGCTATTATCATATCTGG;AATTTCCTGTATGATATAGC;AGAAATGAGTCTGAAGCCCG;TACCAATCTCAGATGAAGAC	-2.38;-1.48;-0.74;0.19	513;2573;2764;2883	4.04E-01;1.22E+00;7.89E-01;1.02E-02	18;137;328;2388	1.61E+00;1.92E+00;2.29E+00;3.38E-01
NO_CURRENT_178	0.269352	1.20233	1	GCTTGTAATCTAAAGACGCG	0.27	182	1.2	2719	0.028
Ikbkg	-0.583737	1.51564	4	GCTCAGGTGACATCATTGCT;AGGCTGCCTTGCGAATGGAG;TGGGTGAAGAATCTTCTCTG;AGCTTGATCTTCGGAGTCAG	-1.35;-0.46;-0.36;-0.17	2217;2422;2470;2731	1.40E+00;9.44E-01;4.36E-01;1.04E-01	170;431;479;684	7.08E-01;1.02E+00;1.82E+00;2.51E+00
Rnf152	0.0782835	0.609665	4	TGTGATACAGAGAAGCCCGG;ATTATTACAGCCCCCGACGA;GGGGTATGCTCGGAAGTGTG;GGACCAGCCAGAAGGACGTA	0.03;0.05;0.07;0.16	689;1373;1462;1594	3.75E-01;4.28E-01;5.95E-01;1.04E+00	1307;1439;1528;2212	5.25E-01;4.26E-01;5.58E-01;4.71E-01
NO_CURRENT_189	0.0357057	0.334322	1	GGGCGGGACGTAATATTATG	0.04	1558	0.27	1343	0.334
Gm18335	-0.12191	0.577603	1	TGAAAAGTCCAAGATTGAGA	-0.12	2134	0.133	767	0.578
NO_CURRENT_20	0.363181	1.7903	1	AATTGTCTGATCGCGCCATA	0.36	47	1.79	2854	0.00694
Pim2	0.0993536	0.650013	4	GAAGGCGTATCACACCCGGA;ATCCTGATCGACCTATGCCG;CCTGACGTCTATCCGTGACG;CAGAGGCTTGGTCAACATGG	0.04;0.05;0.09;0.22	345;1209;1479;1560	4.87E-01;4.50E-01;5.85E-01;1.08E+00	1341;1422;1692;2556	5.42E-01;4.26E-01;4.80E-01;2.19E-01
Cct7	-1.74783	3.08516	4	ATGTAGCCATACCAATTGGG;CTGCAGGATGGACAACATCG;AGGCAATTGTTGATGCCGAG;TTGGCATCAAGAAGGTGCAG	-2.37;-2.34;-1.26;-1.02	2669;2711;2877;2880	2.74E+00;1.65E+00;1.51E+00;1.20E-02	21;24;190;232	1.55E+00;3.41E+00;2.98E+00;4.40E+00
NO_CURRENT_88	0.220226	0.914623	1	CCCTCGGTTGAGCAGCGCGA	0.22	353	0.915	2548	0.0562
NO_CURRENT_9	0.1658	0.636323	1	AACGGTCAAATCCGTGAGGG	0.17	670	0.636	2231	0.114
Clint1	0.103863	0.649649	4	GAGCAGCAGCACATTACACG;TGCCATCAAACAGGTCAACG;TCTTGGTAACAGCAACAAGT;AGCAACGAATGATGATCCCT	-0.01;0.08;0.13;0.21	418;880;1257;1777	4.42E-01;5.72E-01;7.34E-01;8.51E-01	1124;1644;2021;2483	4.48E-01;4.41E-01;3.87E-01;2.70E-01
Tfeb	-0.093897	0.8299	4	CCTCTGTGGATTACATCCGG;CTGTAGTTGAGAGAAGACGC;TGAGATGCAGATGCCTAACA;TGGACACGTACTGTCCACCT	-0.21;-0.14;-0.1;0.07	1344;2074;2179;2282	5.43E-01;6.04E-01;3.75E-01;4.17E-01	619;722;827;1557	3.81E-01;6.78E-01;1.18E+00;1.08E+00
Echs1	0.0541798	0.535955	4	AGTCGGCAAATCGCTAGCAA;GATGACCGGTTTCTTGACCC;ACTTTGCAATGGCCTGATTG;GACAGCCAGAAATCCTCCTG	-0.04;0.04;0.1;0.12	945;1163;1548;1897	3.98E-01;4.60E-01;5.47E-01;7.38E-01	1004;1353;1738;1956	4.12E-01;4.30E-01;4.62E-01;6.85E-01
Strada	-0.0960676	0.869848	4	AAGTCCGATATCTACAGTGT;GAGAGTATGTGACAGTACGA;GATACGGTACTATATTGGGA;CAGGTAGACCTTCCCATCCG	-0.23;-0.16;-0.0;0.0	1729;1747;2206;2305	8.04E-01;4.63E-01;3.75E-01;3.99E-01	596;695;1154;1172	3.85E-01;7.01E-01;8.19E-01;1.58E+00
Xirp2	0.139042	0.87546	4	TGTTCGAGGAATATCCATGG;AAAGTCCTAAGCCTTACATG;GTTGTCTTGACATCCGACGG;ACAGTGACAGACGTACAAGG	0.09;0.1;0.16;0.2	437;676;1165;1194	4.32E-01;7.17E-01;8.09E-01;1.54E+00	1707;1736;2225;2464	7.86E-01;4.60E-01;3.76E-01;2.83E-01
Cdc37	-2.67372	5.28804	4	CTGCTCCATGCGTTCCACCC;CAAAGATGGCTTTAGCAAGG;TGACAGCCAGAAATACCTGT;CAGAATAAACTGCATCACCA	-3.31;-2.7;-2.52;-2.17	2866;2888;2892;2899	5.23E+00;4.03E+00;1.96E+00;5.99E-04	2;9;13;35	2.56E+00;4.29E+00;6.55E+00;7.75E+00
Cyc1	-0.977156	2.14005	4	AGCTACCCATGGTCTCATCG;TAGCTCGAACGATGTAGCTG;GGTGGGAGTGTGCTACACGG;GGTCCCGGCAGCTTCCATTG	-1.19;-0.95;-0.91;-0.86	2612;2624;2637;2702	2.46E+00;1.35E+00;5.64E-01;1.23E-01	199;264;277;289	6.54E-01;1.39E+00;2.51E+00;4.01E+00
NO_CURRENT_79	0.182109	0.69897	1	CATGCCCGTCTGCGCCGCAT	0.18	580	0.699	2321	0.0967
Gfap	0.0421941	0.49146	4	AGAGATTCGCACTCAATACG;GAGAAAGGTTGAATCGCTGG;CCAGTTGTCGACTAGGACCG;TCCAAGATGAAACCAACCTG	-0.1;-0.05;0.14;0.18	615;820;1937;2084	3.82E-01;6.08E-01;4.02E-01;5.74E-01	817;964;2081;2286	3.79E-01;5.29E-01;3.79E-01;4.14E-01
Tgm3	0.0616117	0.518072	4	ACTCAGTGTGTACAATCCGA;CAGACTAATATTATCTCCCA;AGAAAGGCAGTGATAGCGTG;TGGAGTGGTAATTACACCGG	-0.06;0.02;0.07;0.21	386;1327;1658;1954	4.59E-01;4.32E-01;4.95E-01;6.86E-01	947;1243;1574;2515	3.99E-01;4.44E-01;5.34E-01;2.48E-01
Rnf5	0.0565877	0.519538	4	TCGTCCCTCTTTATGGGCGA;CGGATTCTCACCAATACAGG;GTGTAAAGCTGGCATCAGCA;GCTCGCGATTTGGCCCTTCG	-0.05;0.04;0.07;0.16	677;1374;1532;1918	3.76E-01;4.28E-01;5.56E-01;7.19E-01	983;1369;1527;2224	4.07E-01;4.28E-01;5.58E-01;4.61E-01
NO_CURRENT_90	0.199105	0.789377	1	CCCTTAAAGTGACGGACGAA	0.2	471	0.789	2430	0.0768
Ywhab	0.0464931	0.505867	4	TGGGAGTTGGACACCGTGGC;GCATCGAACAGAAAACCGAG;ATGAAGGCCGTAACAGAGCA;AGAGTACCGTGAGAAGATCG	-0.05;0.02;0.08;0.14	867;1268;1653;1936	3.85E-01;4.39E-01;4.97E-01;7.02E-01	965;1248;1633;2034	4.03E-01;4.43E-01;5.06E-01;6.17E-01
NO_CURRENT_77	0.258751	1.14225	1	CATCGTAACACACGTACGAG	0.26	209	1.14	2692	0.0323
NO_CURRENT_110	0.0929693	0.38868	1	CGCCTAGTATCTTCGGGGAT	0.09	1185	0.389	1716	0.228
NO_CURRENT_286	0.127487	0.496256	1	TTATCGCACAACCCCGAAAG	0.13	925	0.496	1976	0.167
Cacybp	0.0638449	0.538846	4	TGAAAAGTCCAAGATTGAGA;TGCACCTGCACGTTCTCAGT;TTACTGTATCAGTCTTGACC;CTTCTGGTAAAAAACCTCAA	-0.12;0.07;0.14;0.17	646;856;1361;2134	3.78E-01;5.85E-01;6.59E-01;5.33E-01	767;1540;2045;2255	3.75E-01;4.29E-01;3.83E-01;4.37E-01
Stk4	0.0161738	0.542926	4	TATCTGATATCATTCGGCTA;CATAATACTTGACTACGTGA;AATACACCGAGATATCAAGG;ATGCTGATATCCATCCAATG	-0.1;-0.03;0.07;0.12	1002;1377;1854;2071	4.12E-01;4.28E-01;4.23E-01;5.85E-01	830;1047;1524;1899	3.80E-01;4.96E-01;5.60E-01;7.36E-01
Plod3	0.112197	0.717622	4	TGATGCCGTCCTTACGAACC;AGAGAGAGATCCTGTCCGGG;TCAGGCATATGTGATCCGCG;TCCATCAGATTGTCCGCCAG	-0.01;0.03;0.2;0.22	370;433;1562;1782	4.70E-01;1.01E+00;5.40E-01;8.47E-01	1119;1339;2468;2531	4.47E-01;4.31E-01;4.35E-01;2.37E-01
Vps29	-2.04381	3.83547	4	GGACACCAAGTTATTCCGTG;GAGATCTGCACATTCCGCAC;GCTGCAGAGGCAGTTTGATG;GGCGACGTCCACATCGTGAG	-2.24;-2.21;-1.94;-1.78	2818;2843;2870;2873	4.07E+00;2.66E+00;1.40E+00;1.63E-02	28;31;58;83	1.43E+00;3.19E+00;4.53E+00;6.20E+00
Csnk2a2	0.187906	1.19861	4	CCAGACCCCAATCAATCAGT;AGCGAGCATGATATTCCGAA;TGATATTTGTTCCACCACGA;TGGTCCCTTGAAGTACCTCG	0.12;0.15;0.2;0.29	133;477;796;1013	7.97E-01;9.46E-01;1.22E+00;1.83E+00	1888;2105;2424;2768	9.56E-01;6.24E-01;4.16E-01;8.10E-02
Bmf	0.177188	1.12843	4	GCCCTGGCATCACAACTCGG;CAGGGTGAAGAACACTCGGG;CACAAGGCAGCATGACACCC;GAAGAGCTGGAGTCGACTGA	0.09;0.11;0.25;0.26	203;242;1053;1226	6.47E-01;1.46E+00;9.14E-01;1.50E+00	1675;1848;2659;2698	7.59E-01;4.94E-01;5.91E-01;1.25E-01
Snapin	-0.143141	1.10948	4	GCTCGACTCTCACGTGCACG;CCTGGAGTTCCTGCGACCCG;AGAACTGTGCCGGATCAATG;GACCAAGACAACTCGTCGCC	-0.19;-0.17;-0.15;-0.07	1980;2189;2222;2253	1.06E+00;6.87E-01;3.76E-01;4.39E-01	648;679;712;921	3.78E-01;7.15E-01;1.35E+00;1.99E+00
Rab39b	-0.0370018	0.671619	4	GAAAAAATCTACCCCCACGG;GGGTCAAGAGAGGTTCAGGT;TACTACAGGAATTCAGTAGG;GAGGCAAGTGACTCGCCACG	-0.14;-0.12;0.03;0.08	1255;1585;2125;2183	5.00E-01;4.33E-01;3.76E-01;4.94E-01	718;776;1316;1646	3.75E-01;6.37E-01;6.90E-01;9.85E-01
Cand1	0.146969	0.938044	4	GACAGGTCAGAATTGAAGGG;TTTATAATGGTAGAAACATG;AGATCCGCTTATCTTGGACA;AGGCGTTGCATCGAACGAAG	0.11;0.11;0.11;0.27	195;1067;1072;1086	6.61E-01;4.89E-01;8.95E-01;1.71E+00	1815;1829;1834;2706	8.83E-01;4.87E-01;4.29E-01;1.20E-01
NO_CURRENT_150	0.0729166	0.335942	1	GAGATTAAATTAACGCCGGC	0.07	1338	0.336	1563	0.268
Gpc4	0.120293	0.719702	4	TATTGCTCAAACATCATGCG;CCCTCTATGAGATCAACGGT;TAAAGATGATTTCAAAACCG;TGAGTTGAAGCGCTACTATG	0.03;0.07;0.16;0.22	332;718;1396;1572	4.97E-01;6.81E-01;6.36E-01;1.06E+00	1329;1505;2183;2569	5.35E-01;4.27E-01;3.75E-01;2.11E-01
Rif1	-0.261121	1.20235	4	ATCTATTCCACAGTTCTCCG;AACCTGAGTTCAAATACAGG;AACGCCGCCTCGAAGACCGT;AGAAATATTACGCACAGGAG	-0.4;-0.36;-0.26;-0.03	1862;2350;2425;2442	9.29E-01;8.49E-01;4.16E-01;2.99E-01	459;476;551;1039	4.23E-01;9.47E-01;1.65E+00;1.78E+00
Mast3	0.0804312	0.595704	4	CTGGTGTAGACGCTCCCGGG;CTCCTCAGCCCACCTACCGG;CTTTATCCACCACCAGATCG;CAGCTTGATATGGCCGAGGG	-0.01;0.06;0.13;0.15	801;939;1429;1779	3.78E-01;5.41E-01;6.15E-01;8.49E-01	1122;1472;1962;2100	4.48E-01;4.26E-01;3.97E-01;5.61E-01
Tigar	0.0710659	0.532672	4	CAGATGTACGGAGTCGCGGA;CCTTCTCCAGCGATCTCACG;GTAGGTAAAGATGCGCGGAA;CGAAACCCAGTCTCCGAAAG	-0.07;0.04;0.12;0.21	421;1024;1559;2001	4.40E-01;5.04E-01;5.42E-01;6.45E-01	900;1342;1877;2480	3.90E-01;4.31E-01;4.17E-01;2.72E-01
Prkaa1	-0.119016	0.7414	4	TGAGAAGTTCGAGTGTTCGG;CCTGTGACAATAATCCACAC;GAAGATTCGGAGCCTTGACG;AATGCAAAGATAGCCGACTT	-0.25;-0.23;-0.19;0.2	475;2255;2308;2340	4.16E-01;7.46E-01;3.85E-01;3.73E-01	561;593;646;2426	3.91E-01;7.99E-01;1.47E+00;3.10E-01
NO_CURRENT_29	0.158483	0.611752	1	ACCTCGTGCAAATCGGTGGC	0.16	709	0.612	2192	0.122
Ubqln4	0.0880862	0.603043	4	TCATGTGGCGCATCAGATCA;TCCCGAGCAGCAGTGAACAT;CGATCAAGCCTCGGTCAAGG;GGATCAATGCGGCTAGCCTG	-0.06;0.01;0.15;0.25	221;762;1701;1973	6.19E-01;6.47E-01;4.76E-01;6.70E-01	928;1200;2139;2680	3.95E-01;4.52E-01;3.75E-01;1.37E-01
Tbc1d15	0.145481	0.864408	4	CGAGTCTCTTGAGAAATACG;CAAAGGAAAGAGCTCATCGG;TATGAAGGCCAAGATAACCC;CAAGCATGGAAATTTCTCCT	0.07;0.09;0.14;0.28	150;862;1199;1340	7.53E-01;5.82E-01;7.81E-01;1.34E+00	1561;1702;2039;2751	6.74E-01;4.52E-01;3.84E-01;9.17E-02
NO_CURRENT_201	0.208931	0.848556	1	GTCGGCCGCTTAACCCTTTC	0.21	411	0.849	2490	0.0662
Ganab	-0.0459949	0.709356	4	CAGACCCATATAGAGCCATG;TGGCAAGCGGTACTTCACTT;ACTCGGTATCGAGGCCGCCG;AAGTCCAAACCTACAGACGT	-0.21;-0.06;0.04;0.04	1507;1520;1955;2280	6.38E-01;4.28E-01;3.98E-01;4.18E-01	621;946;1381;1394	3.81E-01;5.38E-01;6.45E-01;1.27E+00
Npc1	0.15804	1.05677	4	CGGTTCGTAGATATGAACAC;GGGGAAGGTGATCACAAGCG;CATCATGTGGGTCACCTACG;AGGCCTTAGGACTCTTGTGT	0.13;0.13;0.17;0.21	423;651;910;931	4.39E-01;7.40E-01;1.07E+00;1.98E+00	1970;1991;2250;2478	1.05E+00;5.56E-01;3.78E-01;2.73E-01
Srebf2	-0.0627922	0.666379	4	CCTTACTGGCACTTGAAGGG;ACTCCAGTGACAGTACACTG;GATGATCCTCGTCTGCGGAG;CGCAGCGACCGTCTGTACCG	-0.18;-0.17;-0.04;0.14	852;1896;2229;2243	3.83E-01;5.12E-01;3.76E-01;4.47E-01	658;672;1005;2049	3.77E-01;7.21E-01;9.64E-01;6.04E-01
NO_CURRENT_234	0.17663	0.67423	1	TCAACTATGAACCGCCGTGC	0.18	614	0.674	2287	0.103
NO_CURRENT_183	0.31551	1.54858	1	GGATCGATCCGAGGAACGTG	0.32	82	1.55	2819	0.0123
NO_CURRENT_123	0.200523	0.803433	1	CGTTAATAAACGCGGTTTCA	0.2	456	0.803	2445	0.0741
4930427A07Rik	0.0142665	0.628771	4	CGCCAAGTTCGATCGACCTG;TGGGTGACCAGTTGCCCCAG;CTGTCTTGGCTCCTCGCCCG;CAGATCCACCTGTACACGCA	-0.08;0.03;0.03;0.08	1271;1587;1612;2029	5.08E-01;4.33E-01;5.15E-01;6.21E-01	872;1289;1314;1630	3.86E-01;4.36E-01;6.92E-01;1.00E+00
NO_CURRENT_209	0.058517	0.30767	1	GTTACCGTGACGATAAGAAT	0.06	1428	0.308	1473	0.294
Ptpra	0.0847308	0.618627	4	AGAATTAACAGTAGTCACAT;CTGTAACCCTCAGTACGCAG;TGGCCTGGATAGGACAAGCA;AAACACGATTACTAGCAGAG	-0.05;0.1;0.12;0.17	671;958;1099;1942	3.76E-01;5.32E-01;8.69E-01;6.97E-01	959;1802;1943;2230	4.01E-01;4.78E-01;4.01E-01;4.57E-01
Shmt2	0.110613	0.705902	4	CACTCACAAGACACTGCGAG;CAGCTATGATGAGCCGCGGT;GAGAAGGACAGACAGTGTCG;CGGCAGATACTACGGAGGAG	0.01;0.02;0.2;0.21	391;493;1638;1688	4.56E-01;9.23E-01;5.03E-01;9.41E-01	1213;1263;2408;2510	4.82E-01;4.40E-01;4.10E-01;2.51E-01
Map1b	0.233053	1.78032	4	AGTCCTTGGTTAGATCCTCA;TTTGTCTTGGTAAAGACCAG;ATTCACGCTACGTTCACCCA;TTGGGGATGACAATTTGCCT	0.15;0.24;0.26;0.28	152;202;284;773	7.48E-01;1.60E+00;2.47E+00;2.30E+00	2128;2617;2699;2749	1.26E+00;1.33E+00;6.50E-01;9.29E-02
NO_CURRENT_153	0.160098	0.616061	1	GATGCGGGTGGAAAACGTTA	0.16	702	0.616	2199	0.12
Gbf1	-1.00566	2.02496	4	GCATGAGTGACTCGTCCAAG;TGGTCCGTGAGAACTATGTG;ATGGACTACGTCAATCCTCG;ATGGCAAGATCTCTCTACAG	-1.64;-1.27;-0.61;-0.51	2492;2531;2714;2796	2.02E+00;1.13E+00;6.77E-01;6.35E-02	105;187;370;409	8.87E-01;1.66E+00;2.14E+00;3.41E+00
NO_CURRENT_40	0.118597	0.461964	1	AGATAGCGCAATCCCGCATG	0.12	1001	0.462	1900	0.184
Cep170b	0.0704603	0.622913	4	ATAGTCTCAGTGATGCCAGT;TTCACTAAGGAGCCAACCAG;CCCAAGGCTGACAAGCGTCG;ACGCTCTAACACGTACATGT	-0.21;0.05;0.2;0.24	276;486;1472;2277	5.49E-01;9.33E-01;5.89E-01;4.20E-01	624;1429;2415;2625	3.81E-01;4.26E-01;4.13E-01;1.73E-01
Ehmt2	-0.148913	1.04292	4	GATGCATGTCATCACTCATG;GGCTGCATGATGTAGACAGG;ATGGCGGAAAGACAGCCCGT;GGTGAGCTACACGAAAGTCG	-0.28;-0.17;-0.12;-0.03	1878;2120;2228;2360	9.46E-01;6.34E-01;3.76E-01;3.58E-01	541;673;781;1023	3.96E-01;7.20E-01;1.24E+00;1.81E+00
2021-09-09	0.095453	0.624745	4	GAAATCAAGTCGATCACCCA;CTTCGAGTTTAACATCATGG;CCATGGAGTTCGGCTATGTG;GTCCAAAATCAGCCGGAAGT	0.02;0.05;0.12;0.19	548;990;1460;1640	3.94E-01;5.18E-01;5.96E-01;9.91E-01	1261;1441;1911;2353	5.03E-01;4.26E-01;4.08E-01;3.63E-01
Gm7666	-1.42089	1.27771	1	CCAATGCTGGTGTAGATACG	-1.42	2748	0.0234	153	1.28
NO_CURRENT_22	0.214458	0.879199	1	ACAACACGCCGACACGTCTA	0.21	383	0.879	2518	0.0613
Eif2ak4	-0.0634448	0.81092	4	ATTCTGGCAGAGCACGTCAG;TGCGGGACACCATTGACCAG;CGTAGGTGTAGTCTATAGCG;CTGCAAGCAGACACTTCCGC	-0.21;-0.06;0.0;0.01	1690;1732;1958;2276	7.71E-01;4.59E-01;3.98E-01;4.21E-01	625;943;1169;1211	3.80E-01;5.39E-01;8.06E-01;1.52E+00
3110043O21Rik	0.0965086	0.709668	4	ATGACTTCCCCAGTAAGCAT;TGGTGAATCACCCTTGTTGG;GACATCCACATCAATGTGCG;ATTGGTGACAGCTGTCACGA	0.06;0.08;0.12;0.13	905;1008;1256;1452	3.91E-01;5.10E-01;7.35E-01;1.20E+00	1449;1645;1893;1996	6.01E-01;4.42E-01;4.13E-01;6.49E-01
NO_CURRENT_211	0.062696	0.313795	1	GTTTCAGCGCGAGTTGCGCG	0.06	1408	0.314	1493	0.288
NO_CURRENT_175	0.199594	0.794012	1	GCTAGCGTTCAGCCCGATGT	0.2	466	0.794	2435	0.0759
Sec24b	0.275257	2.38506	4	GATACTACGGAGCTTGACTT;TAACCTCAAACACCATCGTG;CAGTACCAACACAAAATTCG;GTGTCTGAAATACAGACACG	0.19;0.28;0.31;0.32	78;96;148;512	1.00E+00;2.22E+00;3.31E+00;3.02E+00	2389;2753;2805;2823	1.75E+00;1.86E+00;9.26E-01;4.68E-02
Chek1	-0.966442	1.96714	4	TCTTCCACCAACTCATGGCA;CAACCCAGTTAGTTACCCAG;AATAGTACTTACTGCAATGT;TACAACAAACCACTTAACAG	-1.85;-0.99;-0.58;-0.45	2466;2519;2656;2826	1.95E+00;1.11E+00;5.87E-01;4.49E-02	75;245;382;435	1.02E+00;1.45E+00;2.10E+00;3.30E+00
Ticam1	0.016666	0.700164	4	GTGCAGTTCAGATATCAAGG;TTCTGAGTGGTCCAAAACAG;AAGATGCCATCGATCACTCG;ACACGAAATTAGCGTTCCAG	-0.01;-0.01;0.03;0.05	1455;1574;1771;1803	6.05E-01;4.32E-01;4.50E-01;8.26E-01	1098;1130;1327;1446	4.39E-01;4.69E-01;6.82E-01;1.21E+00
Trappc11	-0.960917	1.76064	4	GCAGGCCGGGACTTACATCG;AAGATGTCATTGCTTCGGAG;AGAGGAGTACTACTATGCAA;GGCAGAGAACGTCGTACGAG	-2.13;-0.83;-0.81;-0.08	2019;2597;2605;2862	1.11E+00;1.28E+00;5.30E-01;2.29E-02	39;296;304;882	1.29E+00;1.30E+00;2.39E+00;2.07E+00
Fbxl2	0.0358531	0.490766	4	TAGAGTTACGATGTCCAAGA;TTCTCTGTTTAAGGGCCGAG;CTGTGAGAGATGCATCCGTA;CTGGTGTGACCAGATCACAA	-0.06;0.0;0.03;0.18	617;1593;1726;1975	3.81E-01;4.34E-01;4.67E-01;6.68E-01	926;1175;1308;2284	3.95E-01;4.58E-01;6.96E-01;4.15E-01
NO_CURRENT_239	0.210439	0.857093	1	TCACTCAAAGTGCGTAGTCG	0.21	403	0.857	2498	0.0648
Gm9419	-0.117841	0.571418	1	GCTGAAGTGCAGTTCTACCC	-0.12	2123	0.135	778	0.571
Srm	0.019055	0.459334	4	TCTGCCCGCAGTAAAACCTA;CGTGCCCTGGCTCACCCATG;GCCCAGGTGCTGATCATCGG;GGTCCAGTGCGAGATTGATG	-0.14;-0.11;0.12;0.21	417;977;2114;2181	4.42E-01;5.23E-01;3.77E-01;4.95E-01	720;787;1924;2484	3.75E-01;6.30E-01;4.05E-01;2.69E-01
NO_CURRENT_158	0.244095	1.04079	1	GCAGAGCGTAATCGGCATCG	0.24	264	1.04	2637	0.0413
NO_CURRENT_76	0.0968041	0.398315	1	CATCCCCCGACTACGACTAC	0.1	1159	0.398	1742	0.221
Ddb2	0.0755136	0.579863	4	CAATGCTGCTACTCCGTGAA;CGTAGTCCTCCTGTCAAAGG;TGAGGAGGCAAAAAACTGGT;GCAGGGATTCAGGGCCACGT	-0.02;0.04;0.05;0.23	314;1490;1516;1813	5.12E-01;4.26E-01;5.64E-01;8.17E-01	1088;1385;1411;2587	4.36E-01;4.27E-01;6.26E-01;1.99E-01
NO_CURRENT_244	-0.071637	0.505749	1	TCCCGGGAGGTACGGTGTAC	-0.07	1996	0.162	905	0.506
NO_CURRENT_256	0.132188	0.513008	1	TCGTGTCTAGCTATCGAGTG	0.13	890	0.513	2011	0.159
NO_CURRENT_270	0.0757425	0.343803	1	TGCCTACTGTCGTTCCCGCG	0.08	1314	0.344	1587	0.262
Telo2	-0.719814	1.71228	4	CCCAAGAACTCGAGATACGA;CATGCCCAAGCGGCGCACAG;GCTGACCAGACATCTAAGGA;ACGCAGTCTCGGATATACAG	-1.21;-0.78;-0.67;-0.22	2293;2554;2586;2705	1.54E+00;1.18E+00;5.12E-01;1.21E-01	196;315;347;608	6.59E-01;1.25E+00;2.22E+00;2.72E+00
Col18a1	0.0943491	0.817002	4	TGTGATCTATGTGTCAAGTG;CAAATCGATGACCCTCACGT;AGGGTCCTTATGGACGACCT;ACCTCCTATAGAATCTACCG	-0.13;-0.03;0.27;0.27	180;191;1866;2157	6.88E-01;1.65E+00;4.20E-01;5.15E-01	744;1035;2710;2721	3.75E-01;5.00E-01;6.69E-01;1.11E-01
Rab3gap2	0.152633	0.938511	4	AAATCCATCAATCGTCACAA;TTGTGATCTATGCACCACGA;GTACTTACGCACTAGGAATG;ATCCTCAGAAAAGCGCACGG	0.02;0.12;0.22;0.24	260;335;963;1657	5.67E-01;1.20E+00;1.01E+00;9.73E-01	1244;1938;2566;2641	4.95E-01;5.30E-01;4.96E-01;1.63E-01
Casp14	0.11468	0.723646	4	ATGTGCCATGAGTACCACAA;GTAACGGAACATGCGTTCCA;TTTGGTGACACACAGCGTCA;TTCCACGTAGTTCCTCACCG	-0.03;0.12;0.15;0.21	400;737;960;1869	4.51E-01;6.66E-01;1.01E+00;7.64E-01	1032;1941;2164;2501	4.20E-01;5.32E-01;3.75E-01;2.57E-01
Hsbp1	-0.152593	0.958222	4	GAGCAGTCGGATTGACGACC;TGTCAGACCAGATCATCGGA;CACTAGATGACATGAGCAGT;GAGGCTGCCGCTTACCACCA	-0.25;-0.23;-0.19;0.06	1434;2251;2309;2335	5.93E-01;7.42E-01;3.85E-01;3.77E-01	566;592;650;1467	3.90E-01;8.00E-01;1.46E+00;1.18E+00
Ddit3	0.117331	0.865834	4	CTCATCCCCAGGAAACGAAG;TCAGAGTTCTATGGCCCAGG;GGTGCCCCCAATTTCATCTG;GTCCCTAGCTTGGCTGACAG	-0.17;0.1;0.12;0.42	16;1004;1146;2223	1.66E+00;5.12E-01;8.26E-01;4.62E-01	678;1755;1897;2885	3.76E-01;4.65E-01;4.12E-01;9.01E-03
Myh4	0.136322	0.826938	4	CTGAAGGTGTACAACTCCGT;ACAGGTTTCAATATCTGCAG;GAAAGCCAGAGTCTTCAACC;GACCGAATTTGTACTGAGTG	-0.0;0.03;0.19;0.33	68;551;1582;1756	1.06E+00;8.47E-01;5.30E-01;8.72E-01	1145;1319;2350;2833	4.56E-01;4.33E-01;3.94E-01;4.06E-02
Wdr62	0.0486518	0.907614	4	CATGGGCTACCAACATGACA;ACTCATCCATGTGTTAAACG;AGGGTTCCCAGGGCGACGAA;AGTCCCAAAGAGGACAACCG	-0.31;-0.1;0.28;0.33	66;149;2096;2393	1.07E+00;1.85E+00;3.78E-01;3.34E-01	508;805;2752;2835	4.05E-01;6.17E-01;7.58E-01;3.94E-02
Calcoco2	-0.010905	0.491156	4	CCAATCCAGTCCTTGCGTCG;AGCGCTCCACATCCTTGGGA;GATGAAGATGGTTTAGTCCG;TAAGACCTTAGAACACAAAG	-0.18;-0.16;0.14;0.16	724;858;2212;2241	3.75E-01;5.84E-01;3.75E-01;4.48E-01	660;689;2043;2177	3.77E-01;7.06E-01;3.83E-01;4.98E-01
NO_CURRENT_249	0.124753	0.486048	1	TCCTGCGCGATGACCGTCGG	0.12	947	0.486	1954	0.171
Vipas39	0.0584166	0.629431	4	GGAGCGCCAGATCATCATCG;CCCTCAGGTAGAACTAGACC;GAATAGCCTTCGAGACATCG;AGTAGCGGGTCAACCCCTGA	-0.26;0.07;0.21;0.22	377;428;1356;2347	4.65E-01;1.02E+00;6.62E-01;3.68E-01	554;1545;2473;2524	3.93E-01;4.29E-01;4.37E-01;2.41E-01
Tank	0.145561	1.066	4	GCATCACTATAAAGGATGGT;TCTGGAAAAGAATCCGCCAA;ATAGAGTCATTGTCCATAGG;CTTCTCGTGGATTCTAGTCG	-0.1;0.2;0.23;0.25	238;299;489;2078	5.95E-01;1.29E+00;1.80E+00;5.79E-01	823;2412;2602;2663	3.80E-01;9.30E-01;5.27E-01;1.48E-01
NO_CURRENT_59	0.243461	1.03265	1	ATTAGGTGACTGGAACACGT	0.24	269	1.03	2632	0.0421
Ncoa7	0.132851	0.861023	4	GAGAGTGATACTGAACTGAA;AGTTCAACGTTACAGCAGAG;AGGCCTTAAAACCCATCGAG;GGTACACTCTGGGTAAAAGG	0.07;0.14;0.14;0.18	588;810;851;1375	3.86E-01;6.14E-01;1.15E+00;1.30E+00	1526;2050;2091;2313	6.50E-01;5.89E-01;3.78E-01;3.93E-01
Osbpl8	0.0622871	0.533752	4	CATAAAAGGCAGATATTGGT;GCGACACAGACACGTCCGAA;ACTGGAAGTTGTCGCCACTG;ACTCAGACAGGAAATCGGCG	-0.09;0.07;0.12;0.15	748;1019;1366;2055	3.75E-01;5.06E-01;6.55E-01;5.99E-01	846;1535;1882;2153	3.82E-01;4.29E-01;4.16E-01;5.18E-01
NO_CURRENT_145	0.151446	0.577037	1	GACAGTTGACGCGACGGAGA	0.15	768	0.577	2133	0.133
NO_CURRENT_143	0.13431	0.520887	1	GAACCGGCGTGCGTTAGCGG	0.13	874	0.521	2027	0.156
Ctsa	0.02165	0.649861	4	GTGGTGCTTTGGCTTAACGG;CTCCGGCTACCTCAGAGCAT;GGACTCGATATACAGCACGT;CATGACCAGTACAGCCAAGG	-0.02;0.0;0.03;0.08	1278;1601;1741;1841	5.11E-01;4.35E-01;4.61E-01;7.90E-01	1060;1160;1300;1623	4.28E-01;4.61E-01;7.02E-01;1.01E+00
NO_CURRENT_128	0.0607031	0.309804	1	CTACCCGTCTATTACGATCT	0.06	1421	0.31	1480	0.292
Htt	0.0273046	0.559898	4	TAACATACCAGTACTTTCCG;CAAGTAAATCATCCTCACTG;GCTCATAAGACAGTAATACC;ACTCATTACGTCAACAACAC	-0.08;0.01;0.08;0.1	1151;1306;1692;2013	4.58E-01;4.34E-01;4.80E-01;6.35E-01	888;1209;1595;1750	3.88E-01;4.50E-01;5.24E-01;8.78E-01
Snapc4	-0.69825	1.76587	4	ACACGGGAGAAGGCTACCCA;CTCCACTGGCTACTGTGACG;ACAAAGGGCGCCCACGACTG;CGGTGGTAGAACCTTCCTTG	-1.31;-0.52;-0.52;-0.44	2456;2498;2501;2724	1.92E+00;1.07E+00;4.52E-01;1.09E-01	177;400;403;445	6.94E-01;1.07E+00;2.04E+00;3.26E+00
Trim5	-0.182695	0.82822	4	GAAGCCCAAAACCATCGCCA;AGAGGTGGCCCGGGAGTACA;CAGTAATGGCAATGTTTGGA;GAGGGATATCATAGACTCAG	-0.39;-0.37;-0.07;0.1	1143;1984;2432;2439	4.55E-01;5.52E-01;4.19E-01;3.01E-01	462;469;917;1758	4.21E-01;9.58E-01;1.06E+00;8.70E-01
NO_CURRENT_83	0.213565	0.874687	1	CCATTAGTACGAACATTGCG	0.21	387	0.875	2514	0.062
NO_CURRENT_31	0.0292526	0.346787	1	ACGAGGAGAAGTCGAGTATT	0.03	1596	0.259	1305	0.347
Hspa8	-1.42626	1.94407	4	GACAAAAAGTTTCTACCCAG;CTACAGGGTCCAGTGTGCCA;GAAAGCAACATAGCTTGGCG;TGGTGGTATTGCGCTTGATG	-2.8;-1.92;-1.26;0.27	163;2712;2840;2895	7.23E-01;1.66E+00;1.11E+00;3.00E-03	6;61;189;2738	2.08E+00;2.60E+00;2.99E+00;9.99E-02
Mrpl38	-0.295048	1.32593	4	CAATGAAGTGACTCCGACCG;AGGGCACAAAAGTGGCACCG;GCTCGGGCCCATGCCCAACG;TACCCCCACCCAGAGTCAGT	-0.42;-0.37;-0.29;-0.1	2093;2371;2430;2448	1.21E+00;8.75E-01;4.18E-01;2.95E-01	453;471;530;808	4.25E-01;9.55E-01;1.70E+00;2.22E+00
Dda1	-0.250685	1.25418	4	TCTGACGGGTACTCTCGGGT;TCGGCAGGTATACTGAGGGA;CCTTGCACACAGAGTCCGCG;AAAAGACGAACATACTTCTG	-0.45;-0.27;-0.16;-0.13	2150;2209;2353;2463	1.29E+00;7.04E-01;3.94E-01;2.84E-01	438;548;692;751	4.32E-01;8.51E-01;1.38E+00;2.35E+00
Vdac2	-0.443706	1.56504	4	GGAACACCGATAACACTCTG;GTGAAGACGAAGTCATGCAG;AACCAAAGACAGCTGACCCA;GCTTTGCCGAGGTCAGCATA	-0.68;-0.5;-0.31;-0.29	2379;2390;2486;2555	1.72E+00;9.00E-01;4.44E-01;2.20E-01	346;415;511;522	4.86E-01;1.05E+00;1.75E+00;2.98E+00
Zwint	-1.13184	2.16034	4	CCCACGGTAAACAGAACTCG;CTTCAGAAGCCAGAGCATCA;CCTGCAGAAGCGAGTCCTTG;TGAAACTAAGGAGCAGTGGA	-2.12;-0.96;-0.93;-0.52	2497;2633;2641;2860	2.04E+00;1.38E+00;5.69E-01;2.41E-02	41;260;268;404	1.27E+00;1.40E+00;2.55E+00;3.43E+00
Gtf3c3	-1.06923	2.18904	4	TGAAAGATACAACCTCGCAG;ATAAAACGTTCTCCATCAGA;TGTCAGTACTACTTACATTG;ACAAATACATCGCCTGCAGT	-1.43;-1.11;-0.97;-0.77	2583;2646;2683;2754	2.34E+00;1.42E+00;6.25E-01;8.98E-02	147;218;255;318	7.60E-01;1.54E+00;2.61E+00;3.85E+00
Pi4k2a	-0.0388379	0.650645	4	GCTGTCGGTTCGTGTTCTCA;CCGAATCGGCCTGCCACCAA;CACTTTCCGCAAGTACCGGG;GGGTCACTGACCTTTGTACG	-0.17;-0.13;0.07;0.08	1275;1380;2154;2237	5.09E-01;4.28E-01;3.75E-01;4.51E-01	664;747;1521;1626	3.77E-01;6.59E-01;5.62E-01;1.01E+00
Cttn	0.0336919	0.479113	4	CTAAAACCGTGCAGGGATCG;AATTTGGTGTTCAGTCCGAG;CTATGGCGGGAAGTTCGGTG;TCACAAGTGGACTCGGTCCG	-0.14;-0.02;0.14;0.15	775;816;1828;2176	3.76E-01;6.10E-01;4.31E-01;4.99E-01	725;1073;2085;2126	3.75E-01;4.87E-01;3.79E-01;5.40E-01
NO_CURRENT_174	0.290769	1.34182	1	GCTACAGATTTGCGTTCGAG	0.29	132	1.34	2769	0.0201
NO_CURRENT_289	0.139881	0.537086	1	TTCATCCTTCGTAGCGCAGC	0.14	842	0.537	2059	0.149
Tmem74	0.131405	0.794587	4	GTCTTCCGACATCAAAGACA;TGAGTCAGGAGGTCCAGATA;TCCACTCCAAAGCATTGCAT;AAACTTGGTATCAACACCAA	0.02;0.04;0.15;0.32	75;780;1553;1650	1.02E+00;6.34E-01;5.45E-01;9.80E-01	1251;1348;2121;2826	4.99E-01;4.30E-01;3.76E-01;4.49E-02
NO_CURRENT_124	0.0999625	0.406256	1	CGTTATATCTACACTTTGCG	0.1	1138	0.406	1763	0.216
Mapk3	0.130207	0.841456	4	GTATATACTTGAGGCCCCGG;CCACGTGCGCAAGACCAGAG;GACCCTGAGCACGACCACAC;ATGGATTTGGTGTAGCCCTA	0.09;0.11;0.12;0.2	435;1015;1059;1212	4.33E-01;5.08E-01;9.08E-01;1.52E+00	1689;1842;1886;2466	7.71E-01;4.92E-01;4.15E-01;2.82E-01
Pikfyve	-0.890075	2.05446	4	GCTGATTATCGAGCTAGAGG;AGAATCAGTCGAATGACCCA;AAGCAATGGTTGATGGACGT;TACTTGATCCAAGCGAACCT	-1.01;-0.97;-0.96;-0.61	2535;2645;2647;2662	2.16E+00;1.41E+00;5.76E-01;1.49E-01	239;254;256;366	5.94E-01;1.42E+00;2.60E+00;3.60E+00
Vcp	-1.26849	2.42892	4	CAAACCTGATGACATCTCCT;GTATTTACCAAATCGCCGTA;CCAATCGCCTTAAAGAGCGC;ACTGTCTTCACAGACTCATG	-1.68;-1.34;-1.07;-0.98	2654;2678;2728;2805	2.66E+00;1.52E+00;7.04E-01;5.79E-02	96;173;223;247	9.21E-01;1.73E+00;2.78E+00;4.29E+00
Cct2	-2.2697	4.39621	4	CAGCGCCGAAGAGTTGTTCA;TGCGGCTAAGACAGTAACAG;CAGTCTGAGAACCGCTTCCA;GAGAATGGTAGCACCGTCGT	-2.48;-2.44;-2.37;-1.79	2819;2881;2884;2886	4.09E+00;3.62E+00;1.66E+00;8.41E-03	15;17;20;82	1.69E+00;3.72E+00;5.95E+00;6.23E+00
Prkag1	0.0538714	0.494452	4	TTTGACACTTCGCTACAGGT;GCAGCGATGAGACTTCATGA;AGGCGTGGTAGTACGGACCA;TAGACATGAATTCCGGCTTG	-0.12;0.04;0.09;0.2	467;1210;1518;2119	4.19E-01;4.50E-01;5.63E-01;5.45E-01	782;1383;1691;2434	3.76E-01;4.28E-01;4.81E-01;3.04E-01
Stim1	-0.0410998	0.639837	4	TGAGGATAAGCTTATCAGCG;GAGCCGTCAAAAATATGCTG;CAGCAGATCGAGATCCTCTG;GAATACAGGAGCTAGCTCCG	-0.17;-0.09;-0.04;0.14	855;1911;2065;2219	3.83E-01;5.18E-01;3.81E-01;4.65E-01	682;836;990;2046	3.76E-01;5.97E-01;9.80E-01;6.06E-01
Gm6210	-1.91829	1.67707	1	CTACAGGGTCCAGTGTGCCA	-1.92	2840	0.00908	61	1.68
Bnip3	0.0658278	0.61234	4	GCTGAAGTGCAGTTCTACCC;GTGAAAACGGACTTACTTGG;CCAAGAGTTCTCACTGTGAC;TGGCGAGAAAAACAGCACTC	-0.12;0.12;0.12;0.14	860;962;978;2123	3.84E-01;5.30E-01;9.93E-01;5.42E-01	778;1923;1939;2041	3.76E-01;5.23E-01;4.02E-01;6.11E-01
Trp53bp2	0.222097	1.83282	4	AAAAATTGTCGAATGCACCA;TTGACCAAGACGCAACCCAG;TGGCCACCACGACAACCAGT;TCCGTTCGTTATCAGCAACT	0.21;0.22;0.23;0.23	303;307;354;425	5.22E-01;1.27E+00;2.20E+00;3.34E+00	2476;2547;2594;2598	1.97E+00;1.16E+00;5.20E-01;1.91E-01
Lrsam1	0.00765285	0.559579	4	CTCCGACTACGAGAAGCGGA;AGCAGGTTCCCAATAGAGCG;CCTGCAGGAGTCTCTGAATG;TGGGGGGTAGACCATTGCCA	-0.24;-0.15;0.21;0.21	390;430;2195;2321	4.57E-01;1.02E+00;3.75E-01;3.87E-01	580;706;2471;2511	3.87E-01;6.91E-01;4.36E-01;2.50E-01
Mtor	-0.835192	1.9971	4	CCCTGTAAAAGGCTCCATCG;TGCAGTCTGGCTAACCACGT;TGATACGAACTAGCTCGTTG;GCAGCACTTCAAGCAAAGTG	-1.0;-0.94;-0.7;-0.7	2565;2566;2635;2659	2.27E+00;1.21E+00;5.62E-01;1.51E-01	242;266;335;336	5.90E-01;1.38E+00;2.27E+00;3.75E+00
NO_CURRENT_7	0.12299	0.478321	1	AACGCCCCGGATTTCGTTGA	0.12	964	0.478	1937	0.175
NO_CURRENT_230	0.243183	1.02783	1	TAGTAAAAAATTCGCCCTCC	0.24	272	1.03	2629	0.0426
Vps4a	0.110556	0.772902	4	CTTAGACATCAGATCCGAGG;ATGAGAGTGAAGCCGCTCGT;ACTCACATTTGATGGCGTGG;TGGAGAAGCCGAACATACGG	-0.02;-0.01;0.23;0.24	270;293;1793;1844	5.56E-01;1.31E+00;4.42E-01;7.87E-01	1057;1108;2608;2631	4.27E-01;4.75E-01;5.33E-01;1.69E-01
Dcaf17	0.158405	1.02086	4	GTGGTGCAGAGGACGAACCT;GCGAGGTACAACAAAACGGG;AGAGATGAAACTTCAAAGAG;CAGCCAATTATGAGCAGTCA	0.05;0.18;0.19;0.21	399;503;598;1483	4.52E-01;9.09E-01;1.56E+00;1.17E+00	1418;2303;2398;2502	5.83E-01;7.95E-01;4.07E-01;2.57E-01
NO_CURRENT_268	0.224351	0.938652	1	TGCAACGATGGTTACGGTAC	0.22	334	0.939	2567	0.053
NO_CURRENT_50	0.145205	0.557682	1	ATACCTCCGCTACACCGTCT	0.15	803	0.558	2098	0.141
Wipi2	-0.130272	1.12882	4	CACCCGAATCACAGTCCCCT;CTAAGGGACTATCATGAGCT;AAGGGAGAAAAACTTATACC;ACTGCTACTTGGCGTATCCA	-0.16;-0.14;-0.13;-0.09	2066;2156;2177;2211	1.17E+00;6.61E-01;3.75E-01;4.72E-01	690;724;745;835	3.75E-01;6.77E-01;1.30E+00;2.17E+00
Tefm	-0.106147	0.884344	4	TCTTCCAGATAAAAGGACGT;TGGTACTCGAAGAATTGCAT;AGAAGTTTGGGCCGTTTCAG;AGCCCGGGAATCCATTGGAC	-0.27;-0.14;-0.0;-0.0	1762;1763;2186;2358	8.33E-01;4.67E-01;3.75E-01;3.60E-01	543;715;1138;1139	3.95E-01;6.84E-01;8.33E-01;1.62E+00
S100a9	0.0695487	0.531509	4	TTGATGGAAGGTGTCGATGA;GGAGGACCTGGACACAAACC;GAAGGAATTCAGACAAATGG;CCTCATAAATGACATCATGG	-0.08;0.04;0.13;0.2	484;922;1540;2039	4.13E-01;5.49E-01;5.51E-01;6.12E-01	862;1361;1979;2417	3.84E-01;4.29E-01;3.94E-01;3.17E-01
NO_CURRENT_215	0.0952504	0.394583	1	TAACTCTAATGCGTTCCAAG	0.1	1169	0.395	1732	0.224
Eif5	-1.8578	3.20548	4	TCACAACCAAAATATTTGGT;AAGCTGCAAGACATGTTGGA;GATGCCCCGTTTGATTGCTA;ATACTCACCACAGCATGTGG	-2.83;-1.91;-1.57;-1.12	2685;2781;2837;2896	2.83E+00;2.03E+00;1.09E+00;2.40E-03	5;64;120;216	2.16E+00;2.56E+00;3.58E+00;4.52E+00
NO_CURRENT_92	0.0330704	0.3392	1	CCGAGCCGAATTGGGCGTGT	0.03	1573	0.266	1328	0.339
Ywhah	0.0218109	0.551053	4	TAGCATTGAGCAGAAAACCA;TTCGAAGGCTTCCTTATACG;GGTGTTCTACCTGAAAATGA;CGCGCTCACCGCCTTCATGG	-0.06;-0.04;0.08;0.11	1044;1308;1888;1966	4.23E-01;4.34E-01;4.14E-01;6.76E-01	935;1013;1593;1857	3.96E-01;5.08E-01;5.25E-01;7.75E-01
Eif4g2	-0.250933	1.14191	4	TAGACTCTACACCCACATTG;AGAGTTGCGAGAGCACCATT;GTTCAGATAGTCAGTCACAA;AGTCGAAGGATATGCCACCT	-0.42;-0.36;-0.22;-0.01	1789;2290;2423;2449	8.58E-01;7.81E-01;4.16E-01;2.94E-01	452;478;611;1112	4.26E-01;9.44E-01;1.53E+00;1.67E+00
Snap29	0.176835	1.18607	4	CATAAATACAAGTAAAGACC;GATGGTAGACAAGATGGATC;ATGTATGAATCGGAGAAGAT;AGCATTAAGAGTGTGTTTGG	0.07;0.2;0.21;0.22	340;388;485;1334	4.91E-01;1.09E+00;1.81E+00;1.35E+00	1567;2416;2513;2561	6.78E-01;9.36E-01;4.59E-01;2.16E-01
Atg14	0.164242	0.980705	4	GATTAGCCTACCAAACAACG;CGGCGAGTGGTGTTGCACAG;CACAGACCCATCTTCCAGAG;CTGCGTGGCGTAGCCCAGCG	0.08;0.12;0.16;0.3	120;675;1017;1283	8.36E-01;7.18E-01;9.51E-01;1.42E+00	1618;1884;2226;2781	7.15E-01;5.07E-01;3.76E-01;7.28E-02
NO_CURRENT_58	0.208062	0.845398	1	ATGTTGCAGTTCGGCTCGAT	0.21	414	0.845	2487	0.0667
Fkbp5	0.0933377	0.670647	4	AAGAGTGGGGACTAGTGACG;CAATGCTGAGCTTATGTACG;CGATCCCAATCGGAATGTCG;GGATACTCAAACCCAAACGA	-0.04;0.02;0.07;0.32	76;1339;1668;1886	1.01E+00;4.31E-01;4.90E-01;7.48E-01	1015;1233;1562;2825	4.15E-01;4.45E-01;5.40E-01;4.55E-02
NO_CURRENT_228	0.0507066	0.307062	1	TAGCTGTTTACGCCGACCTG	0.05	1471	0.295	1430	0.307
Acaca	-0.696029	1.84799	4	AATGCATGCGATCTATCCGT;GCCATTCATTATCACTACGT;TTGATTCATAGGTACCGAAG;CCTTCACGCCACCTTGTCAG	-0.82;-0.78;-0.7;-0.49	2482;2561;2587;2601	1.99E+00;1.19E+00;5.13E-01;1.89E-01	300;314;340;419	5.25E-01;1.25E+00;2.25E+00;3.37E+00
NO_CURRENT_287	0.277065	1.261	1	TTATCGTACTAGTACGTACA	0.28	159	1.26	2742	0.0243
Sh3bp4	0.0784275	0.556077	4	GGAGATGAAGGTCTCCGCCG;GTAGTTTAATGGCTGCACGT;GCAGGACGGAGAGTTCCGAA;TGAAGTCGGACAGCTCATTG	-0.02;0.01;0.1;0.22	363;1098;1686;1842	4.74E-01;4.78E-01;4.83E-01;7.89E-01	1059;1215;1803;2538	4.27E-01;4.49E-01;4.39E-01;2.32E-01
Fyb	-1.42089	1.27771	1	CCAATGCTGGTGTAGATACG	-1.42	2748	0.0234	153	1.28
Nipsnap1	0.0289366	0.527475	4	CCACAAGGTGGATCCTCGGA;GAAGCCGAGACCCCGTGCTG;CAACTGGAACACGTGGTACG;TCCTCAGCTCATAGATATTG	-0.08;0.03;0.04;0.13	914;1499;1615;2040	3.92E-01;4.27E-01;5.14E-01;6.11E-01	861;1286;1402;1987	3.84E-01;4.37E-01;6.32E-01;6.57E-01
Trim17	0.0533718	0.503549	4	AGAGTGCATCCAGATGAGCT;ACAAGGTCTTGATAGCCGCG;GCGGAGAGAACGCATCCTGG;GGACATAAAATATCTACGGG	-0.15;0.01;0.15;0.2	469;797;1679;2191	4.19E-01;6.23E-01;4.86E-01;4.87E-01	710;1222;2104;2432	3.75E-01;4.47E-01;3.77E-01;3.06E-01
Nup205	-0.991539	1.84971	4	TCCTCGTCTAGACTGTATCA;ACCACCAATCTACAAGACCC;TGATACATCAGACTAAAGCC;ACCACAACAGGCGTCCACTG	-1.91;-1.02;-0.92;-0.12	2135;2629;2666;2836	1.27E+00;1.37E+00;6.00E-01;3.88E-02	65;235;272;766	1.08E+00;1.48E+00;2.53E+00;2.32E+00
NO_CURRENT_181	0.0720992	0.334322	1	GGAGTTCAAGCGTAACTTCG	0.07	1343	0.334	1558	0.27
NO_CURRENT_140	0.132762	0.515455	1	CTTGACACCTCGTCCGCATC	0.13	885	0.515	2016	0.158
NO_CURRENT_119	0.194251	0.764297	1	CGTCAATGTGTCCGGACGGT	0.19	499	0.764	2402	0.0818
NO_CURRENT_6	-0.0138324	0.421005	1	AACCTCGTCTCATGTACGAA	-0.01	1801	0.207	1100	0.421
Myh2	0.102669	0.692938	4	TCACCTTCAAACCAGCCGAT;GCAAGAAAAGAAACTTCGCA;GGATCCACTTTGGCACTACG;GTTTGTTCTTACTCTGAACA	0.03;0.09;0.14;0.15	745;864;1180;1613	3.75E-01;5.81E-01;7.97E-01;1.02E+00	1288;1721;2037;2156	5.15E-01;4.57E-01;3.84E-01;5.15E-01
Pa2g4	0.0705683	0.597673	4	TCCAGGTTTGACCAGTCGTA;GTGACCAAGTATAAGATGGG;TTATTTACGGAAATGCTGGT;CAGGACTATATACTCAAGGA	0.0;0.06;0.09;0.12	971;1172;1417;1722	4.04E-01;4.58E-01;6.22E-01;9.06E-01	1179;1484;1729;1930	4.69E-01;4.26E-01;4.65E-01;7.08E-01
NO_CURRENT_294	-0.0285886	0.446201	1	TTGAAGTAGGGTCGGATTGA	-0.03	1863	0.192	1038	0.446
NO_CURRENT_269	0.243583	1.03426	1	TGCCCTGCGTCCGCTACGTC	0.24	268	1.03	2633	0.0419
NO_CURRENT_290	0.150821	0.575907	1	TTCCCCGCCCGTGCGGTCAT	0.15	770	0.576	2131	0.134
NO_CURRENT_265	0.278571	1.26927	1	TGAGCCTTTGTGGACCGCGG	0.28	156	1.27	2745	0.0239
Zfyve1	0.16556	1.14077	4	AGCGCCTTCGAAACCATGAG;TGTAAGAACAGCATGAACCA;TAGACACAGAAGGACTCTTG;CATGGAAAATAATAACTGCA	-0.05;0.21;0.21;0.3	114;416;429;1933	8.55E-01;1.04E+00;1.96E+00;7.05E-01	968;2472;2485;2787	4.03E-01;1.02E+00;4.43E-01;6.91E-02
Ufm1	0.0162154	0.529004	4	ACAAGTGCGATTATTACTAA;ACACTTTGTACGGCAGCCGC;ATAATCGCACTTGTAGCTGC;CTTTAAAATCACGTTGACGT	-0.21;-0.14;0.17;0.25	233;666;2175;2286	6.02E-01;7.26E-01;3.75E-01;4.14E-01	615;726;2235;2668	3.82E-01;6.75E-01;3.77E-01;1.45E-01
Dram1	-0.0138755	0.569082	4	GCACCGCCATCATGGACCAC;ACCTGATATAGGGGAGAAAG;TCCCACCAATCCAAGCGCCA;CGGACGACCAAGTCACCAGG	-0.12;-0.09;-0.04;0.19	525;1901;2044;2124	4.00E-01;5.14E-01;3.83E-01;5.41E-01	777;857;1000;2376	3.76E-01;5.85E-01;9.69E-01;3.46E-01
Foxo3	0.0882734	0.643235	4	CCGGCCATGTCCGTCAGCCG;CCTGGCGGGCTTATGCAGCG;AACAAGTACACCAAGAGCCG;GCAGCATGGCCGAATCCTCG	0.04;0.05;0.12;0.15	802;981;1476;1552	3.78E-01;5.22E-01;5.87E-01;1.09E+00	1349;1425;1920;2099	5.46E-01;4.26E-01;4.06E-01;5.62E-01
Net1	0.0470824	0.658765	4	AAAGATGTGACCCGAGCTAG;CATATATGAATTGTCCCGAG;CTACTGCAGTAACCAGCTGG;ACTTGACGAGGCGACTTCGA	0.03;0.04;0.04;0.08	1290;1529;1545;1578	5.16E-01;4.28E-01;5.49E-01;1.06E+00	1323;1356;1372;1611	5.32E-01;4.29E-01;6.51E-01;1.02E+00
NO_CURRENT_218	0.117945	0.460232	1	TAATTCGCAACTCGGATCAT	0.12	1005	0.46	1896	0.185
NO_CURRENT_105	0.20398	0.819933	1	CGACTATTGCCGTCCATCTC	0.2	439	0.82	2462	0.0711
NO_CURRENT_216	0.250109	1.09133	1	TAATAAACTATGTCCCGCCG	0.25	235	1.09	2666	0.0365
Lrpprc	0.0816973	0.586109	4	AGCTGATAGACTACTGTCGG;GAATAGCCGAAGCATCTAAG;GAAAGACCTTCCGATCACAG;CCGAACTGAGTCTCGCCGAG	-0.08;0.0;0.16;0.25	257;713;1720;2031	5.71E-01;6.85E-01;4.69E-01;6.19E-01	870;1181;2188;2644	3.85E-01;4.56E-01;3.75E-01;1.61E-01
NO_CURRENT_86	0.178268	0.679209	1	CCCGGCAGACTAACTAGCGC	0.18	607	0.679	2294	0.102
Trappc12	0.0732843	0.567667	4	TATCTCCAAAAAATGTACTG;TGGACCGGAGGAATGACGCA;AGAACGAGCCCACATCGGAA;AGGGCAGCAGTCGACCTGTG	-0.01;0.04;0.11;0.15	758;1051;1537;1780	3.75E-01;4.94E-01;5.53E-01;8.48E-01	1121;1364;1850;2143	4.47E-01;4.29E-01;4.25E-01;5.26E-01
NO_CURRENT_134	0.0318976	0.341167	1	CTCTAATAAACCGCACAAGC	0.03	1579	0.264	1322	0.341
NO_CURRENT_190	0.3519	1.72204	1	GGGGGGTCTAATACCGATTG	0.35	55	1.72	2846	0.00816
NO_CURRENT_80	0.237259	1.00603	1	CCAACATCGGGGCGCATAAT	0.24	286	1.01	2615	0.0449
Eif4e	-1.64478	2.96176	4	GAAGATGAGAAAAACAAACG;GACTACAGTGATGATGTGTG;GGACGGGATTGAGCCTATGT;GTTGTTAATGTTAGAGCTAA	-2.08;-1.68;-1.66;-1.16	2698;2800;2803;2855	2.91E+00;2.18E+00;9.17E-01;2.72E-02	46;98;101;203	1.22E+00;2.20E+00;3.80E+00;4.63E+00
NO_CURRENT_147	0.108978	0.434641	1	GACGAAAGGTCCTACGAAGT	0.11	1066	0.435	1835	0.199
Ddx39	-0.450774	1.57591	4	GGTGTCCCCACCACAACATG;AGGAGGCTTACCTTAACACT;ACATCATACACTGCTTCTCG;GCAGTATTACGTCAAGCTCA	-0.65;-0.53;-0.35;-0.28	2361;2421;2504;2547	1.68E+00;9.43E-01;4.54E-01;2.26E-01	354;397;480;540	4.81E-01;1.08E+00;1.82E+00;2.92E+00
Tmem59	0.110971	1.2624	4	ACCAGATTCACATTCCAGCT;CCCCTTGCACACCTACCCGA;TTGACTATGGCGCTGGCCGG;GAGATGCATTCTTGGCATCA	-0.2;-0.12;0.36;0.4	26;49;2129;2267	1.46E+00;2.79E+00;3.76E-01;4.28E-01	634;772;2852;2875	3.79E-01;6.40E-01;1.20E+00;1.50E-02
NO_CURRENT_8	0.115364	0.452947	1	AACGGGCGCAATACCCTTTT	0.12	1022	0.453	1879	0.188
Enpp1	0.0989593	0.647108	4	GATTACCGTGATCTGAAATG;ATGTGAAAGCATCGATACCC;TACAACGCAAGTTGCCACTG;GGTGACCGCTAATCATCAGG	0.02;0.02;0.16;0.2	488;680;1656;1662	4.12E-01;7.14E-01;4.95E-01;9.68E-01	1239;1245;2221;2413	4.93E-01;4.43E-01;3.76E-01;3.20E-01
NO_CURRENT_100	0.284372	1.30404	1	CCGTCGAGCAATCCCGCCAA	0.28	144	1.3	2757	0.022
Sh3glb2	0.0290175	0.463882	4	GCCGATAGAATGTAATTACG;GAGACTTGACGAACTCATGG;ACTGGAAAACGATTTCGGTG;GCCCTCGAGAGTCACCAATG	-0.14;-0.04;0.13;0.16	690;875;1883;2187	3.75E-01;5.74E-01;4.15E-01;4.90E-01	714;1018;2026;2211	3.75E-01;5.06E-01;3.86E-01;4.72E-01
Fbxw7	-0.060177	0.628057	4	GTATGTCACAGATTCTAACG;ACGTTAGTGGGACATACAGG;GTGTTGCTGAACATGGTACA;ACTGTAGGCATGTGATCACA	-0.24;-0.1;-0.08;0.18	579;2035;2086;2324	3.87E-01;5.80E-01;3.79E-01;3.85E-01	577;815;866;2322	3.88E-01;6.11E-01;1.13E+00;3.86E-01
NO_CURRENT_195	0.411752	2.20713	1	GGTTAAAAATTAAGCGGTCC	0.41	18	2.21	2883	0.00255
NO_CURRENT_165	0.246387	1.061	1	GCGACGTGTATCGATCACTC	0.25	252	1.06	2649	0.0393
Birc2	0.0363517	0.48561	4	AATCTTGTCAAATTGGACAA;GGCTGAACAGGAACACTAGG;CATTCGTCACCTCTGGAACG;GAAGAAAATGCTGACCCTAC	-0.17;0.02;0.14;0.15	776;835;1635;2221	3.76E-01;5.98E-01;5.05E-01;4.64E-01	680;1266;2066;2125	3.76E-01;4.40E-01;3.81E-01;5.40E-01
NO_CURRENT_56	0.13005	0.50288	1	ATCTTAACCAGCGCATCCCG	0.13	911	0.503	1990	0.164
Pfkp	0.0192104	0.434288	4	GAAGTATTCCTACCTCAACG;CAATCTGTGCGTGATCGGCG;AGAACCGAGCCCGAAAAAAG;TTAGATCAAAGAAATCGGCT	-0.2;0.01;0.07;0.19	502;1322;1716;2268	4.07E-01;4.32E-01;4.70E-01;4.27E-01	633;1185;1579;2399	3.79E-01;4.55E-01;5.31E-01;3.30E-01
NO_CURRENT_26	0.232616	0.988182	1	ACCATGATGTCACCGCCGCA	0.23	298	0.988	2603	0.0469
NO_CURRENT_1	0.0999217	0.405493	1	AAACGAGGCTGTTCGTACAC	0.1	1140	0.405	1761	0.217
NO_CURRENT_78	0.0821608	0.360651	1	CATCTATGAGACGTGCGTAC	0.08	1264	0.361	1637	0.248
Usp30	0.0982469	0.642295	4	CCAGCCACTTGACAAACGCA;GTCCTGCCAAGAAGTCACCG;AGGATCAGTACGTACCCAAG;CAAGTCACTTGCCACACGAG	-0.1;0.08;0.14;0.27	189;819;1295;2072	6.71E-01;6.08E-01;7.05E-01;5.84E-01	829;1606;2082;2712	3.80E-01;4.36E-01;3.79E-01;1.16E-01
Wbp11	-0.520212	1.62167	4	CTCTAGATCTTCCCCCTCGG;TTCAGAATCATCCGAGTCGT;GAACAAAAAACAGCGCATGA;CAGTGAGCGCGACAACACTG	-0.74;-0.66;-0.41;-0.28	2362;2445;2552;2575	1.68E+00;9.79E-01;4.85E-01;2.07E-01	326;349;456;539	5.02E-01;1.17E+00;1.88E+00;2.93E+00
NO_CURRENT_37	0.0731413	0.336267	1	ACTTCCCGCGGTTCCGTTGA	0.07	1337	0.336	1564	0.268
NO_CURRENT_155	0.22001	0.910948	1	GATTGAGAAGCCGCGGTATC	0.22	356	0.911	2545	0.0567
Dsc1	0.112177	0.680702	4	GTGATGGAGGTACGAGACAT;ATCTTCAACCTTAAACAGCA;CCGATCTTGCACAGGAACAC;CAACACCCCCCACTCGAAGG	0.0;0.06;0.17;0.22	375;643;1423;1738	4.66E-01;7.48E-01;6.19E-01;8.90E-01	1163;1478;2258;2526	4.62E-01;4.26E-01;3.79E-01;2.40E-01
Nsun4	-0.0518885	0.650091	4	GAGGTCACTTACCCTATCAT;GCTCTGAGAGAAGACTAACA;CTTGAGGCACATAACTGTGA;TGGACTTCACGCCGGTCCCG	-0.23;-0.12;0.07;0.08	1280;1387;2126;2313	5.12E-01;4.27E-01;3.76E-01;3.93E-01	588;775;1514;1621	3.86E-01;6.38E-01;5.65E-01;1.01E+00
Htra2	0.120542	0.718251	4	GTACGAGTGAGGCTGCCTAG;AAACGGATCAGGATTCGTAG;GGGACTCCCTCAAAACAACG;ATGAAATTGTACTGGCTCCG	0.02;0.05;0.17;0.24	289;636;1457;1646	5.36E-01;7.55E-01;5.98E-01;9.85E-01	1255;1444;2265;2612	5.00E-01;4.26E-01;3.79E-01;1.82E-01
NO_CURRENT_260	0.0818747	0.359621	1	TCTTGACTCCGACTTCGGGC	0.08	1267	0.36	1634	0.249
NO_CURRENT_71	0.30969	1.49392	1	CAGAAACTCTTACCGAGCGC	0.31	93	1.49	2808	0.014
Usp10	0.0189726	0.504109	4	GCAGAACTGCACACCGACGA;AAGTCATCGAACCTAGTGAG;GGAAAGCAACTCTAACGCAG;GGAACGGACTGTCAGGGACA	-0.32;0.02;0.1;0.27	166;1158;1630;2397	7.17E-01;4.62E-01;5.07E-01;3.31E-01	504;1271;1743;2735	4.06E-01;4.39E-01;4.60E-01;1.02E-01
NO_CURRENT_109	0.254929	1.11998	1	CGCCAATGGTGGCCGACTCG	0.25	220	1.12	2681	0.0341
NO_CURRENT_85	0.121478	0.473839	1	CCCGCCTGGCGATTCACGGG	0.12	974	0.474	1927	0.178
Snap23	-1.40741	2.47797	4	TTACCTCAATGGCTAAACCC;CAACTAAATCGCATAGAAGA;AATAAATAAAGACATGAGAG;TGACCATTTGTAATCCGGCT	-2.22;-1.57;-1.39;-0.46	2467;2740;2779;2871	1.95E+00;1.79E+00;8.33E-01;1.75E-02	30;122;161;434	1.40E+00;2.01E+00;3.20E+00;3.30E+00
Usp7	-0.00707736	0.710007	4	GTGTAAGTTCGATGATGACG;AGATGTATGATCCTAAAACC;AGGAAATGACATGTACGACG;GATTTCGCACAAAACACGGA	-0.05;-0.04;-0.03;0.08	1279;1852;1882;1923	5.11E-01;4.95E-01;4.16E-01;7.14E-01	978;1019;1049;1622	4.06E-01;5.06E-01;9.18E-01;1.01E+00
Tbl2	0.147452	0.928797	4	CATCTGGTTAGTGTTGATCG;AGGGCTGAAGCGTACCAAGG;AAAGCGCCCATCATCAACAT;GCTTGGTCATCTTAAAAACA	-0.02;0.13;0.23;0.25	241;315;920;1816	5.91E-01;1.25E+00;1.06E+00;8.14E-01	1085;1981;2586;2660	4.35E-01;5.51E-01;5.12E-01;1.50E-01
Dnm2	-0.912129	1.53522	4	TGATGACACCGATGGTCCGT;GATCAGGAATTGTCACCCGG;GCACCTTAGTGATGCCTGGG;AGGTCCACGCATTTCAGACA	-1.65;-1.56;-0.48;0.04	1515;2479;2775;2797	6.43E-01;1.03E+00;8.20E-01;6.29E-02	104;126;422;1386	8.90E-01;1.99E+00;1.98E+00;1.28E+00
Golga3	0.131906	0.802403	4	AACTCAGCATCGATCCATCA;AAAGCAGCTTACGTCGACGC;GCAGAGAAACATCCTCAGCA;CTGCGTACCAGTGTTCCTCG	-0.03;0.12;0.19;0.24	277;549;943;1853	5.48E-01;8.50E-01;1.03E+00;7.79E-01	1048;1958;2352;2624	4.24E-01;5.39E-01;3.94E-01;1.74E-01
NO_CURRENT_278	0.185627	0.71421	1	TGTATAGTCATCGCCGTAAT	0.19	560	0.714	2341	0.093
NO_CURRENT_12	0.200273	0.798697	1	AACTCCTCATCGTACGCTAA	0.2	461	0.799	2440	0.075
Rraga	-0.0142953	0.61538	4	GATCAGCTGATAGACGATGC;AAAGATGATCGACCTCATGC;GCGGGCGAGACAAACGCCTC;GTTCCCCAAGAATCGGACGT	-0.09;-0.06;-0.05;0.15	757;1938;1972;2067	3.75E-01;5.30E-01;3.95E-01;5.89E-01	834;929;963;2144	3.81E-01;5.46E-01;1.01E+00;5.25E-01
NO_CURRENT_242	0.193299	0.756534	1	TCATGCGCCTCGTAATACCT	0.19	508	0.757	2393	0.0835
Phf23	-0.0654094	0.581845	4	GAAGTATGCGTCAATGATGT;AAGTTGAAAAAGGCAGATCG;TTACATCCCCCCTAGCAAAG;GATAGTTCGAAGGTCCGACG	-0.31;-0.11;-0.04;0.19	509;1899;2104;2386	4.05E-01;5.13E-01;3.77E-01;3.39E-01	515;797;1002;2392	4.03E-01;6.23E-01;9.67E-01;3.35E-01
Map3k7	-0.278268	1.01568	4	GGGACTTACTGGATTCAGGC;GCCCAAAGCGCTGATTCACA;AAACCCTTCGATGAGATCGG;CTCCACACTGCTCCCACGAG	-0.82;-0.19;-0.09;-0.0	1759;2069;2252;2604	8.31E-01;6.01E-01;3.78E-01;1.87E-01	297;649;832;1142	5.28E-01;7.42E-01;1.17E+00;1.62E+00
Nup93	-1.28963	2.44169	4	CTTTAGCTCAAACAGCACCA;TCGACTGACGACTTGTGATG;GTATCATCGAGAATCAATGC;ATCCAGAGAGCTTCGCCCAG	-1.76;-1.38;-1.04;-0.98	2655;2672;2737;2813	2.66E+00;1.50E+00;7.23E-01;5.29E-02	88;164;229;246	9.56E-01;1.77E+00;2.75E+00;4.30E+00
Actl6a	-2.13881	3.54137	4	CCTTCTCTAGTGGAACACCA;ACTGCGATTCCAGTCCACGA;AGCCGTGGGGAAATCAACCT;GAAAACGTACTGTTCGTCGT	-3.83;-2.74;-1.27;-0.72	2571;2713;2894;2900	2.29E+00;1.66E+00;2.08E+00;-0.00E+00	1;7;188;330	2.86E+00;4.52E+00;3.00E+00;3.78E+00
Atg7	0.113047	0.704805	4	TGGGGTCCATACATCCACTG;CCTAGCCACATTACACCCCA;GAGAGCATCCCTCTAATCCG;AACTCCAACGTCAAGCGGGT	0.02;0.1;0.14;0.19	538;814;1149;1643	3.97E-01;6.11E-01;8.24E-01;9.88E-01	1258;1752;2087;2363	5.02E-01;4.64E-01;3.79E-01;3.56E-01
Map1s	0.0956071	0.634455	4	GGTGGCTCCAACAACTCGAA;GGCCCATTCTGTGATACACG;GGCTGAATGCCGGGACACGA;GGGCTCACCCCACTCAACTG	0.03;0.05;0.1;0.2	438;1161;1481;1575	4.32E-01;4.61E-01;5.84E-01;1.06E+00	1326;1420;1740;2463	5.34E-01;4.26E-01;4.61E-01;2.84E-01
LOC102640172	-0.406593	1.05796	2	TGAGCAAAGAAGCCAAACAG;TGACCCAGGTAAATCACGAG	-0.52;-0.3	2383;2496	5.33E-01;1.30E-01	405;518	6.19E-01;1.50E+00
U2af2	-1.03489	2.09451	4	GAAGCCGAGATCGAAAGCGC;CTCACCAGGCACATAAACAG;ATGCAGTACAAGGCCATGCA;CATGGCGGGGAGAACGACTG	-1.45;-1.43;-0.74;-0.52	2499;2576;2755;2758	2.04E+00;1.23E+00;7.65E-01;8.73E-02	143;146;325;402	7.70E-01;1.87E+00;2.30E+00;3.44E+00
NO_CURRENT_213	0.21617	0.883759	1	TAAAAGTGGTGCGTCGTCGT	0.22	379	0.884	2522	0.0607
Rubcn	0.082752	0.651584	4	ATGTAGACGCTGACATCCGG;ATGTTTAGAAGACCATCAGA;TCTTACCTTCTCCACGTGAA;CACTCTGACTAGCCCCCTAG	-0.11;0.04;0.07;0.33	69;1362;1506;2107	1.05E+00;4.29E-01;5.70E-01;5.55E-01	794;1395;1539;2832	3.77E-01;4.27E-01;5.52E-01;4.12E-02
Mlf2	0.02337	0.666018	4	CCCAGATCCGGGAGACACGG;GAACGACATGATCGGGAACA;ATGAGCCGCATGTTGTCAGG;TCCATGAAACCGCCGGACTG	-0.02;0.01;0.03;0.07	1367;1566;1695;1834	5.55E-01;4.31E-01;4.79E-01;7.97E-01	1067;1206;1335;1534	4.30E-01;4.51E-01;6.77E-01;1.11E+00
NO_CURRENT_82	0.267266	1.18824	1	CCATCGGTTCGACTTACCGC	0.27	188	1.19	2713	0.0289
NO_CURRENT_238	0.258004	1.13606	1	TCACCCGCGTATACGACCTG	0.26	212	1.14	2689	0.0328
Esd	0.141382	0.971342	4	TGCCCCAAGAACACAGCACA;GACCACAAGGCCGTGCTCTG;AATGTACTCTTACGTCACCG;CTAGGTGGCTGCAATATCAA	-0.08;0.17;0.22;0.26	207;351;647;2038	6.40E-01;1.17E+00;1.46E+00;6.13E-01	863;2254;2550;2694	3.84E-01;7.45E-01;4.83E-01;1.28E-01
NO_CURRENT_154	0.141178	0.541232	1	GATTCATTATCGGCATACGG	0.14	834	0.541	2067	0.147
Rab1b	-0.06187	0.632437	4	CCTACGCCAACGTGAAACAG;CAGGCACGACTTGCCCACGC;ATTCGAACCATTGAGCTGGA;CACTTCCAGCTACTATCGCG	-0.29;-0.08;0.01;0.11	1034;1717;2022;2372	4.20E-01;4.56E-01;3.86E-01;3.49E-01	529;879;1184;1867	3.99E-01;5.72E-01;7.93E-01;7.66E-01
Dip2b	0.0873856	0.642552	4	GTGCCCGCAGGTGATATGTG;GAAGTGTCGAGACTTACACT;AGCTTCATAAGCGAGCAGAG;CAGTTACAGATGACGCCCAG	-0.09;0.12;0.13;0.18	569;899;952;2057	3.89E-01;5.61E-01;1.02E+00;5.97E-01	844;1949;2002;2332	3.82E-01;5.35E-01;3.90E-01;3.79E-01
Becn2	0.156878	0.971878	4	TAGTTGCATCAGAAGATGGT;TAAGCGGTACTGCTGACTCA;CAGCGGCTACCCTTGCATGA;AAATTGTTGATAACGCCCAA	0.05;0.13;0.22;0.24	288;355;938;1495	5.37E-01;1.16E+00;1.04E+00;1.15E+00	1406;1963;2546;2613	5.76E-01;5.42E-01;4.81E-01;1.81E-01
NO_CURRENT_197	0.259064	1.14433	1	GTAGCTTCATGTCCGGTCGG	0.26	208	1.14	2693	0.0322
Irak1	0.101829	0.681682	4	CCCACCGAACTGGCACCAGT;TGGGCAAGAAGCCATAAACA;GGTGCGTGAGGATGTGAACG;ACAGAAGGGCCAGCAAAACG	-0.02;0.03;0.08;0.31	89;1246;1621;1808	9.51E-01;4.43E-01;5.11E-01;8.21E-01	1093;1280;1655;2812	4.38E-01;4.38E-01;4.96E-01;5.36E-02
Trp53	0.156314	1.06853	4	GTGTAATAGCTCCTGCATGG;GAAGTCACAGCACATGACGG;AACAGATCGTCCATGCAGTG;TCCACCCGGATAAGATGCTG	-0.07;0.2;0.2;0.29	130;468;472;1976	8.06E-01;9.59E-01;1.84E+00;6.67E-01	925;2429;2433;2771	3.94E-01;9.55E-01;4.19E-01;7.91E-02
Nlrp6	0.130968	0.77761	4	GAGGTCGGATATTCGAGATG;TTTGCCTTCTTCATGCCGTG;CACGCCATGCCGCTACAGGG;TAGAAGCTGAGCGAACTCCG	0.05;0.07;0.13;0.28	162;916;1324;1498	7.25E-01;5.52E-01;6.84E-01;1.15E+00	1403;1577;1985;2739	5.75E-01;4.32E-01;3.93E-01;9.93E-02
Map3k6	0.0802816	0.590184	4	ATGATGGCCGAGTAGTCCTG;GCTGGACTCCTTCTACAACG;GCCCCGGAAATCATCGACCA;TGGCCGAGACAGGCACACGA	-0.09;0.1;0.1;0.21	408;1114;1117;2068	4.47E-01;4.74E-01;8.52E-01;5.88E-01	833;1784;1787;2493	3.81E-01;4.73E-01;4.44E-01;2.63E-01
Gsto1	0.0156588	0.644536	4	TCAGCGTCCTCTGAGCGAAG;GAACGAATTCAAAAAGCTAG;ATACCTTAGAGAATGACTCA;ATTCGGTGACCAAGTGACCC	-0.08;0.02;0.06;0.06	1404;1450;1634;2016	5.75E-01;4.26E-01;5.05E-01;6.32E-01	885;1267;1451;1497	3.88E-01;4.40E-01;6.01E-01;1.15E+00
Nefm	0.0787397	0.592769	4	CCGCTACGCCAAGCTCACCG;GGTCCAACACAAATTTGTGG;CAGTTGGAAAATGAACTTCG;GTCTCCCGTGAAGTCTCCTG	-0.12;0.09;0.15;0.2	482;772;1189;2140	4.14E-01;6.40E-01;7.89E-01;5.28E-01	761;1712;2129;2419	3.75E-01;4.55E-01;3.76E-01;3.15E-01
Dnajb1	-0.0222554	0.619087	4	GGCTCGCTTGATCTCGTCGT;AGATGAAAATCTCCCACAAG;GGAACGTCCAAAGTTCATGT;ACTCAGCAAACATGGCATGG	-0.15;-0.07;0.04;0.1	1155;1550;1988;2201	4.59E-01;4.30E-01;3.92E-01;4.79E-01	700;913;1351;1746	3.75E-01;5.54E-01;6.66E-01;8.82E-01
NO_CURRENT_187	0.203835	0.818945	1	GGCTTTACGTAAGGAGCGTA	0.2	440	0.819	2461	0.0713
NO_CURRENT_121	0.178266	0.678494	1	CGTCGCATGTTGTTGCTCAT	0.18	608	0.678	2293	0.102
Anxa1	0.112596	0.717902	4	GCTGTAAAATCATACAAAGG;GTGCAAGGCAGCAACATCCG;GCTCCTGCTGGTCAGAATTG;GTACTTACAGGAGAATGGAA	0.04;0.11;0.12;0.19	520;1010;1092;1554	4.01E-01;5.10E-01;8.76E-01;1.08E+00	1347;1809;1891;2381	5.45E-01;4.81E-01;4.13E-01;3.43E-01
NO_CURRENT_167	0.0901679	0.382132	1	GCGAGTTATTTCGCTATAGG	0.09	1203	0.382	1698	0.232
NO_CURRENT_55	0.19996	0.796817	1	ATCGCCTAGCCCAAGCGACG	0.2	463	0.797	2438	0.0754
NO_CURRENT_186	0.195142	0.768671	1	GGCGGGTTAGGCCCCGTTTT	0.2	494	0.769	2407	0.0809
NO_CURRENT_193	0.376167	1.87133	1	GGTCTAGATAATCTTACCGA	0.38	39	1.87	2862	0.00573
Agl	0.108593	0.666263	4	TGAGTGGGAAAGCCGGCTAA;ACTGGTCTACCGGTACGGAG;TGGATGATCGACTACGTGAG;AGAAATGGCCTTATCCGCAG	-0.04;0.07;0.17;0.24	279;655;1385;1895	5.46E-01;7.36E-01;6.43E-01;7.40E-01	1006;1516;2246;2622	4.13E-01;4.27E-01;3.77E-01;1.75E-01
Napg	0.0880871	0.631951	4	CATGGGCAACAGCTTCCCGG;AAGAATACCTTATAACAAGT;GTACCTGGAGAACGGCACCC;CCAGACTGCTGGTACGAGGG	0.02;0.07;0.11;0.15	790;1039;1319;1665	3.77E-01;4.98E-01;6.88E-01;9.65E-01	1236;1582;1862;2111	4.92E-01;4.33E-01;4.21E-01;5.52E-01
Mt3	0.138593	0.970015	4	GGGGCTCACCAGTAGGACAG;GCACTTGCATTTGTCCGAGC;CACACTTCTCACATCCGGCA;TCGGACAAATGCAAGTGCAA	-0.04;0.04;0.07;0.48	5;1336;1557;1891	2.16E+00;4.31E-01;5.43E-01;7.43E-01	1010;1344;1565;2896	4.14E-01;4.30E-01;5.38E-01;2.40E-03
NO_CURRENT_172	0.253567	1.10637	1	GCGTGGTACTCACATCGCGA	0.25	227	1.11	2674	0.0352
Camkk2	0.137378	0.865364	4	TCATCCTTAAGTATCCACTT;ACGTGGTGTGACTCTACTGT;CATCTTGCGACCAGAAAGCG;GCCTTGCTGTCTAACACCGT	0.01;0.15;0.19;0.2	476;533;793;1680	4.16E-01;8.70E-01;1.23E+00;9.49E-01	1221;2108;2368;2425	4.86E-01;6.26E-01;3.98E-01;3.11E-01
Nod1	0.0453328	0.493932	4	ACGGGCGTCCTCAACGAGCA;AGATGACAAAGTGAGCACCC;TCGTCAATACTGACCCAGGT;CAGCAGAAAGACATCGGTCA	-0.07;-0.02;0.12;0.15	760;999;1826;1990	3.75E-01;5.14E-01;4.32E-01;6.55E-01	911;1075;1902;2141	3.92E-01;4.86E-01;4.11E-01;5.27E-01
NO_CURRENT_247	-0.00942511	0.413956	1	TCCTATAATTGAGCGAACGG	-0.01	1783	0.211	1118	0.414
NO_CURRENT_75	0.235709	1.00452	1	CATATACTCTTGCGCTAGAC	0.24	287	1	2614	0.0451
Pip4k2a	0.114742	0.76288	4	GGGGGGTCAACCATTCGGTA;CATCAAGACCATTACCAGTG;GTATATAGTGGAATGTCATG;TCCTATATACAGATAGCCGG	0.08;0.08;0.09;0.21	427;1204;1265;1270	4.37E-01;4.51E-01;7.28E-01;1.44E+00	1631;1636;1697;2474	7.25E-01;4.40E-01;4.78E-01;2.76E-01
Ift20	-0.0332434	0.718864	4	ACTGAACAAGCTCCGAGTGT;AGGACATCTTGGGCGAGGCA;AGAGGTCACCCAGCAGACTG;CAGCAAGTTCCGAGCACCAA	-0.21;0.02;0.03;0.04	1556;1618;1660;2285	6.70E-01;4.37E-01;4.94E-01;4.14E-01	616;1241;1283;1345	3.82E-01;4.44E-01;7.14E-01;1.34E+00
Ina	-0.0468458	0.76172	4	GTTCGCCAACCTAAACGAGC;GAAGGCGCAGCAGCGCGACG;GGCTAAACCAGACCTGACTT;GCTCGGCCACCTCCTCGTCG	-0.16;-0.04;-0.04;0.06	1446;1889;1907;2213	6.00E-01;5.09E-01;4.09E-01;4.70E-01	688;994;1012;1455	3.75E-01;5.16E-01;9.56E-01;1.20E+00
Sec61a2	0.149761	0.901271	4	GACAGCAAACACGAACACTG;CCATTGTGTATGTCATGACG;GTTATTCTTGCATCCAACAG;AGTCCCACTACCATTAACAC	0.05;0.12;0.13;0.3	103;941;954;1496	8.94E-01;5.40E-01;1.02E+00;1.15E+00	1405;1947;1960;2798	5.76E-01;5.34E-01;3.97E-01;6.22E-02
Polr3a	-1.96124	3.45926	4	ACGGACGGTCTGATACACAG;GATTTAGAGGTAATCTGTCA;AAGTACCCGACATGAAAGCA;CTAGTGATGACAATCCAGTG	-3.0;-2.09;-2.09;-0.66	2553;2856;2858;2898	2.22E+00;2.88E+00;1.26E+00;1.20E-03	3;43;45;348	2.38E+00;2.90E+00;4.86E+00;3.69E+00
Sigmar1	0.107092	0.702349	4	GAGCTGCGGAGGCTGCACCC;TGGGTATTTGTGAACGCGGG;AGAGGGCACCACGAAAAGTG;ACACTGACCCGAATGGCCAT	0.04;0.09;0.13;0.17	649;892;1239;1524	3.78E-01;5.65E-01;7.48E-01;1.12E+00	1377;1662;2009;2252	5.60E-01;4.44E-01;3.88E-01;4.40E-01
Mcmbp	-0.625123	1.61168	4	GATGTTGGATGATCCGGTAG;TTTAATCTAGGAGGCCTCGG;CCTGAGCGTACTGAATAGTG;AGCTTGGTTCGCATTGACAT	-1.05;-0.8;-0.45;-0.19	2262;2465;2593;2673	1.48E+00;1.01E+00;5.19E-01;1.42E-01	228;308;436;639	6.09E-01;1.27E+00;1.94E+00;2.63E+00
NO_CURRENT_38	0.272239	1.22435	1	ACTTTACATCATGTCGTCGT	0.27	173	1.22	2728	0.0266
Usp33	0.168438	1.03256	4	ACAGTGTCTGACGTGCGATA;GGAGGGCTTGCTGATAACCG;AAATACTTGTTATATGAACG;ATAACACCATACTCGAAGAG	0.09;0.13;0.19;0.26	201;527;913;1200	6.50E-01;8.77E-01;1.07E+00;1.53E+00	1701;1988;2374;2700	7.81E-01;5.54E-01;4.00E-01;1.24E-01
Copa	-1.32527	2.38213	4	CACCAGAAATATCCCAAACG;CTCTCTCTGACACATCACCT;CTTGCGGTTACAGATCACAA;GCAAGCGGCACCTACCGTCA	-2.16;-1.54;-0.87;-0.74	2574;2614;2771;2864	2.30E+00;1.32E+00;8.09E-01;2.17E-02	37;130;287;327	1.31E+00;1.96E+00;2.46E+00;3.80E+00
NO_CURRENT_250	0.217525	0.890689	1	TCCTGCGTTCCACTCGTACT	0.22	373	0.891	2528	0.0596
NO_CURRENT_39	0.295999	1.37961	1	AGAAATCCAGTCCCGCCTAA	0.3	121	1.38	2780	0.0184
NO_CURRENT_295	0.166754	0.640884	1	TTGAATCCGAGGCGCCGATG	0.17	663	0.641	2238	0.113
NO_CURRENT_176	0.288619	1.33206	1	GCTCATACTGATGAACGTCC	0.29	135	1.33	2766	0.0205
Arg1	0.119923	0.765314	4	AGTATGACGTGAGAGACCAC;TGACCTATGTGTCATTTGGG;AGATGTACCAGGATTCTCCT;AATAAACTTACTGTTCCCCA	0.07;0.1;0.11;0.2	443;1083;1124;1371	4.30E-01;4.83E-01;8.46E-01;1.30E+00	1530;1777;1818;2458	6.53E-01;4.71E-01;4.34E-01;2.87E-01
Stx8	0.0303889	0.492264	4	AAGAGGTGAAAAGACACCGA;CCTGGCATCGTTTAAGAATG;GAGGAGCCGGAGGAGACCAG;TGACCGCAGAACACAACTGG	-0.08;-0.01;0.03;0.17	639;1567;1778;2008	3.79E-01;4.31E-01;4.48E-01;6.39E-01	893;1123;1334;2262	3.89E-01;4.71E-01;6.77E-01;4.32E-01
NO_CURRENT_43	0.115392	0.453372	1	AGCGTATCTTATGTACCGCT	0.12	1021	0.453	1880	0.188
NO_CURRENT_33	0.151694	0.579305	1	ACGGAACCCGATCGGAACGG	0.15	764	0.579	2137	0.133
NO_CURRENT_273	0.265511	1.17684	1	TGCTTAGGGCCCTTCGGCGG	0.27	193	1.18	2708	0.0297
NO_CURRENT_48	0.207539	0.840184	1	AGTTTACGTGGTCCGATGTC	0.21	419	0.84	2482	0.0676
Atg4a	0.157532	0.955117	4	CAGGCTTACCTGTCTTAAGG;CTCCACAAAAGATTGGAACT;GGTGATGTACCTACCAATCG;AAAACAGCACAAATGGGTGT	0.04;0.06;0.22;0.31	85;365;1427;1544	9.69E-01;1.14E+00;6.16E-01;1.10E+00	1357;1474;2536;2816	5.50E-01;4.26E-01;4.74E-01;5.11E-02
Slc17a9	0.0734291	0.768142	4	GATTCGAGAGAATGTCAGGA;GACTCTAGCTCACCAGACAG;GCCTACGCCCCCAGTCACCA;TTGGTTACCGATCCCCAAGG	-0.13;-0.1;0.25;0.28	160;243;2091;2160	7.30E-01;1.45E+00;3.78E-01;5.12E-01	741;810;2658;2741	3.75E-01;6.14E-01;5.90E-01;9.80E-02
Cisd2	0.121141	0.740969	4	CCAGAAGCGCAAGTACCCCG;GCAGCTGCACCTTCACGATG;GGAAGAATGGGCGCACTGCG;CGAACCCGGTGATGCTGTCG	0.03;0.1;0.15;0.2	449;769;1108;1600	4.27E-01;6.42E-01;8.61E-01;1.03E+00	1301;1793;2132;2452	5.22E-01;4.76E-01;3.76E-01;2.92E-01
NO_CURRENT_67	0.286839	1.31318	1	CACCTATTCCCCTCCGCAAC	0.29	141	1.31	2760	0.0215
NO_CURRENT_299	0.167208	0.644172	1	TTTTAGTAGGTCAACGCTGT	0.17	658	0.644	2243	0.112
NO_CURRENT_41	0.162067	0.62292	1	AGCACTAGGATCGCGGCCTT	0.16	691	0.623	2210	0.118
Gm8283	0.127536	0.496726	1	TTGTGGATGGAAGACGAGGA	0.13	924	0.497	1977	0.166
Atg4c	0.12964	0.901666	4	CCAGCCACAGTCTGTCGTCA;CGATTGGTATGGACCAGCGG;TGCGGAATGAGGCTTATCAC;CGTTTGAAGCTTCACTTTCG	-0.11;0.15;0.22;0.25	224;362;749;2108	6.14E-01;1.15E+00;1.29E+00;5.54E-01	793;2152;2539;2677	3.77E-01;6.58E-01;4.76E-01;1.39E-01
NO_CURRENT_4	0.074884	0.342483	1	AACATGTTAAGTCGCGTTAT	0.07	1318	0.342	1583	0.263
NO_CURRENT_36	0.134808	0.522879	1	ACTGCGCGTATAGGACGCAA	0.13	870	0.523	2031	0.155
NO_CURRENT_94	0.111994	0.44453	1	CCGCGCCGTTAGGGAACGAG	0.11	1042	0.445	1859	0.193
NO_CURRENT_2	-0.0314908	0.449983	1	AAACTCATACGTAGCGAATC	-0.03	1872	0.19	1029	0.45
Asph	0.159269	1.04708	4	TAGGGAAATGTCATACCTGG;ACTACCTTAAAAAACGACCT;AATCGAGGATACTTACCATG;GCGTGTTTAATACCTGCATG	-0.06;-0.06;0.17;0.59	3;672;1953;1956	2.38E+00;7.21E-01;3.99E-01;6.85E-01	945;948;2229;2898	3.98E-01;5.37E-01;3.76E-01;1.20E-03
NO_CURRENT_34	0.072444	0.334969	1	ACGGATTGCTGACGCTATCA	0.07	1341	0.335	1560	0.269
Trim65	0.0371232	0.671587	4	TTCCTGCGAAAAGTCGTGTC;AGAGAAGAGCCTCCCCAAGG;GTCCCGGCGCGGAGTCACGG;CGAGTTCTTCTGTCGCACGG	0.01;0.04;0.04;0.07	1382;1538;1561;1708	5.63E-01;4.29E-01;5.40E-01;9.20E-01	1193;1340;1363;1519	4.74E-01;4.31E-01;6.57E-01;1.12E+00
Iigp1	0.118957	0.84492	4	AGGTGTTCACACAGTTAAGG;ACACCCCAATATACCCAATG;ATTCTACTTCGTGAGAACCA;TCCTTAATTCAATCAAATTG	-0.06;-0.02;0.15;0.41	17;767;1846;1969	1.64E+00;6.44E-01;4.26E-01;6.73E-01	932;1055;2134;2884	3.96E-01;4.93E-01;3.75E-01;9.62E-03
Atg13	0.0909834	0.607385	4	ACAGTTCGAGTTGGAACAGT;TACCCAATCTGAACCCGTCG;GATAATCCCCATGATAGGTG;TGTGGGGCGATCTATGTGTG	-0.05;0.04;0.1;0.27	177;1125;1534;1927	6.94E-01;4.70E-01;5.55E-01;7.11E-01	974;1367;1776;2724	4.05E-01;4.29E-01;4.48E-01;1.09E-01
Tfcp2	0.111811	0.787385	4	GGATGGGGAATTGTTGACGT;ACCTTGATTGAGGTACGTCA;ATCTCGTTCTCATTATCGGG;GTATCGATCTGCACTCGGAA	-0.04;0.0;0.09;0.4	23;1230;1736;1903	1.51E+00;4.46E-01;4.63E-01;7.32E-01	998;1165;1671;2878	4.11E-01;4.60E-01;4.89E-01;1.32E-02
Sirt2	0.0801665	0.582857	4	GTAGCGTGTCACTCCTTCGA;TGCAGAAAAGAATACACGAT;AGACACGCTGGAACGAGTGG;ACCGAAAAACACGATATCTG	-0.02;0.03;0.07;0.25	236;1392;1617;1837	5.98E-01;4.27E-01;5.13E-01;7.94E-01	1064;1284;1509;2665	4.29E-01;4.37E-01;5.68E-01;1.47E-01
Htr2b	0.0826088	0.630167	4	TGATAATACCCACCATTGGT;AGTCTGTCTCTAATCCAGAA;ACATCGAGGAATAACCAGGC;CACCTCAACGCCTAACACGG	-0.02;0.09;0.12;0.13	887;956;1182;1825	3.88E-01;5.33E-01;7.95E-01;8.05E-01	1076;1719;1945;2014	4.32E-01;4.56E-01;4.01E-01;6.34E-01
NO_CURRENT_263	0.219781	0.907304	1	TGACCCTCTTAATCTCCGGT	0.22	359	0.907	2542	0.0572
NO_CURRENT_267	0.187757	0.725205	1	TGATCAACGTCGGTGGACGG	0.19	546	0.725	2355	0.0904
NO_CURRENT_168	0.22644	0.955893	1	GCGCGCGTGGATCACCCGCA	0.23	321	0.956	2580	0.0508
NO_CURRENT_291	0.00316034	0.391622	1	TTCGATATAGGGGACGGCGG	0	1724	0.226	1177	0.392
Mid2	0.169607	1.08495	4	CTGCAAAAAACATTGCCGAG;AATTCTCTCACTCGACATGG;GGTGAATACTGCTATGCATG;GTTATCTCGCTGAATCACCG	0.1;0.16;0.17;0.25	240;657;697;1131	5.92E-01;7.35E-01;1.38E+00;1.64E+00	1770;2204;2244;2661	8.41E-01;7.00E-01;3.77E-01;1.49E-01
Pip4k2c	0.0879349	0.588942	4	TCTGGCAGCAACATCACTGG;TTTCGTACAGCAGAAAGTGA;CTTCCTTGATGACCAGAGTG;TCCTTGAACTTGAAATGACT	0.0;0.03;0.11;0.21	385;1047;1619;1740	4.60E-01;4.96E-01;5.12E-01;8.88E-01	1161;1282;1854;2516	4.62E-01;4.37E-01;4.23E-01;2.47E-01
Klhdc10	0.0857892	0.600472	4	AGGTAAGAAGAAAATACGGT;GGGCTCTACTCAGCTGTCGG;TGGCACCAGATGGGTACAGA;AACAACCTGTTAGTGTTCGG	-0.05;0.02;0.18;0.2	445;603;1676;1941	4.29E-01;7.88E-01;4.87E-01;6.98E-01	960;1225;2298;2456	4.02E-01;4.47E-01;3.84E-01;2.89E-01
Gm12223	0.0652238	0.517976	4	AGTCATTCGCAGATGTAGGC;TGATGAAGGACCCTCTCTGA;TCAACGTTCTGGTTAAACGG;GAATTGCAGCTCTATTGTCA	-0.07;0.03;0.1;0.21	426;1157;1580;2005	4.38E-01;4.62E-01;5.31E-01;6.42E-01	896;1321;1744;2475	3.89E-01;4.33E-01;4.60E-01;2.75E-01
NO_CURRENT_185	0.175402	0.670006	1	GGCCAGTGTGGCCGTTACGC	0.18	620	0.67	2281	0.104
Slc27a4	0.0938693	0.650742	4	CCACTGTCTTGACACCTCAA;CAAACGGATAGGGTACACAA;TGACTTCAGGAAACATCGTG;TCTACACATCGGGCACCACG	-0.01;0.1;0.13;0.16	725;932;1142;1774	3.75E-01;5.44E-01;8.30E-01;8.54E-01	1127;1759;1969;2176	4.49E-01;4.66E-01;3.96E-01;4.99E-01
Atg9a	-0.124023	0.773974	4	AGATAAACTTGATAAGCCGG;AAGGCCGAGTACAAACGTGG;CTCGGCTTGCTGGTACACTG;CTTCATCCCAGACCAGCACA	-0.36;-0.22;0.03;0.06	1443;1606;2288;2428	5.98E-01;4.36E-01;3.82E-01;3.09E-01	473;613;1295;1458	4.17E-01;7.78E-01;7.05E-01;1.20E+00
Gdi2	-0.227688	1.336	4	GAATTACTTACTAGATGCCA;GATCAGAACCCATACTATGG;GTGGTTGGTGTAAAATCCGA;ACTCACCTTGCAAATCCTTG	-0.28;-0.22;-0.21;-0.2	2271;2279;2291;2367	1.50E+00;7.70E-01;3.83E-01;3.53E-01	534;610;622;630	3.98E-01;7.81E-01;1.51E+00;2.66E+00
Fez1	0.0425508	0.595078	4	GATGTGCCATACAGACACTG;TCGGAACTACAACGCCAAGA;TAGGGCTGAGACACATGTCT;TAGCAGGACTGAATCTGCCT	-0.04;0.06;0.07;0.08	1284;1320;1419;1912	5.14E-01;4.33E-01;6.21E-01;7.24E-01	989;1482;1581;1617	4.08E-01;4.26E-01;5.30E-01;1.02E+00
Usp11	0.150843	0.87957	4	CAGTGGGAGGTGTACGTGAA;GGTGACTGGTCGGATTGAGC;TGGTGCAACACTTGTATGCG;AGCTCACCCTTCATGCCTAG	0.06;0.09;0.17;0.29	131;667;1223;1430	8.03E-01;7.25E-01;7.61E-01;1.23E+00	1471;1678;2234;2770	6.15E-01;4.47E-01;3.76E-01;7.97E-02
Atg12	0.0124491	0.575197	4	AATGAGTCCTTGGATGGTCC;GAAACTGCAGCCGAGGACGG;TGCAGTTTCGCCCGGAACGG;GCCGGCTCCTACAGGAGCCG	-0.05;-0.04;-0.02;0.16	705;1827;1910;1919	3.75E-01;4.87E-01;4.09E-01;7.18E-01	982;991;1074;2196	4.07E-01;5.17E-01;8.93E-01;4.83E-01
Acyp2	-0.0882543	0.534515	1	ATGAGCACATCTATAACCTG	-0.09	2054	0.15	847	0.535
Dcaf11	0.0994905	0.644472	4	GATGGACGAGAAGTACTAGG;CCTCTTCCTCACTACGACGC;CATAGCGACAGTCGTACAGT;TGTGGGATCGACGAACCATG	0.03;0.07;0.11;0.19	531;1052;1368;1602	3.98E-01;4.94E-01;6.54E-01;1.03E+00	1299;1533;1849;2370	5.21E-01;4.29E-01;4.25E-01;3.51E-01
Epg5	0.0700319	0.55344	4	CTGAGACCTCATTTAACCAG;TGGACCGACAGCGTGCCGAA;ACAGTGCCAAAAGTCGACTG;AGTGTTGAATAACCCTTCAG	-0.13;0.07;0.09;0.25	256;1198;1333;2161	5.72E-01;4.52E-01;6.78E-01;5.11E-01	740;1568;1703;2645	3.75E-01;4.31E-01;4.76E-01;1.60E-01
NO_CURRENT_46	0.299229	1.39794	1	AGTCACTAGGCGCTCTCGCG	0.3	116	1.4	2785	0.0176
Ambra1	-0.231063	0.790075	4	TAGAATCTATGCCCCCACCG;GGGTATAAATGCGTTCCCAG;AAGCACGGCATCGATTAAGG;GATGTTATGGTTCACATGTG	-0.63;-0.35;-0.08;0.13	893;2017;2420;2542	3.89E-01;5.70E-01;4.14E-01;2.29E-01	359;481;884;2008	4.77E-01;9.40E-01;1.10E+00;6.39E-01
Tjp2	0.106765	0.680906	4	CCTCTCAGTCATGACGACCG;AAGATGGCAACCTTCATGAG;GCTTATGAACCCGACTACGG;TATGGGGCCAAACAGAACCA	0.01;0.1;0.12;0.19	535;959;1100;1702	3.97E-01;5.32E-01;8.68E-01;9.26E-01	1199;1801;1942;2366	4.76E-01;4.78E-01;4.01E-01;3.54E-01
Ptpn22	0.169856	1.11059	4	GCCTTCGCTAGTTCAAACTC;ACAGGTATCACAATTCAAAG;AAACTGCGGGTGTAACAACA;CAAACCAGCATAGCAAACAA	0.13;0.14;0.16;0.25	237;683;836;935	5.96E-01;7.11E-01;1.17E+00;1.97E+00	1966;2065;2218;2664	1.04E+00;5.98E-01;3.76E-01;1.48E-01
Kbtbd6	0.0683363	0.713899	4	TCAAGTCTTTCTACGACGCG;AAGGCGGCGAGCCAGAAAGG;AGAAGAGCAGGACTACCTAG;CAGCGTGACGATCCACGACG	-0.16;-0.09;0.19;0.33	63;498;2061;2214	1.09E+00;9.16E-01;3.81E-01;4.69E-01	687;840;2403;2838	3.75E-01;5.95E-01;4.09E-01;3.76E-02
1600014C10Rik	0.01602	0.527733	4	GGCCGTCAAGCACTCTGGAA;ACCAACCAAGCCACCGACGA;GGCCCACCAGGAATAGCTGT;TGTGCTCCATTTCCCAGGAG	-0.1;0.0;0.0;0.16	687;1727;1743;2090	3.75E-01;4.58E-01;4.60E-01;5.69E-01	811;1158;1174;2214	3.78E-01;4.62E-01;8.02E-01;4.69E-01
Mta2	-0.0461185	0.55613	4	TGCGTCCCGAGATATCACTC;GATTTATTGGAAGAAATACG;TCTGCCACACTTACTAAGTG;GCAGATTGATCAGTTTCTCG	-0.22;-0.17;0.02;0.18	612;1622;2220;2297	3.82E-01;4.38E-01;3.76E-01;4.05E-01	604;681;1279;2289	3.83E-01;7.13E-01;7.17E-01;4.11E-01
Map4	0.110807	0.685521	4	GTGGAAGCAAATGAGTCACA;GGGATGTCGTATCATTGCCT;CAAGGGCAGTGCAAGATCGG;TGGAGAGTGCACCACATCAG	-0.02;0.1;0.13;0.23	310;906;1094;1836	5.16E-01;5.58E-01;8.74E-01;7.95E-01	1065;1807;1995;2591	4.29E-01;4.80E-01;3.91E-01;1.96E-01
Gsk3b	0.167777	1.08658	4	TATCTGTTCTCGGTACTACA;CGTACCTTGACATAGATCAC;CTGTATCAGGATCCAACAAG;ACTGTAACATAGTCCGACTG	0.11;0.14;0.19;0.23	327;501;841;1046	5.01E-01;9.12E-01;1.16E+00;1.77E+00	1855;2060;2400;2574	9.22E-01;5.95E-01;4.08E-01;2.07E-01
Mapk14	0.00481542	0.524109	4	GAGAAACTGAACGTGGTCGT;TACAAAGACGGGGCATCGTG;TTCGGCTGACATAATTCACA;TGGATGTGTTCACACCCGCA	-0.15;-0.02;0.06;0.13	909;1425;1814;2203	3.92E-01;4.26E-01;4.36E-01;4.78E-01	698;1087;1476;1992	3.75E-01;4.82E-01;5.87E-01;6.53E-01
Nipsnap2	0.126561	0.87107	4	TTGTCAGAAAGGTCGATCCA;ACCTGAGTTCGTATATATTG;GTGTTACCAAAGATCCACGA;GTTTATTCATGACCTCCGTG	0.11;0.11;0.11;0.18	610;1035;1065;1091	3.82E-01;5.00E-01;9.02E-01;1.70E+00	1810;1836;1866;2291	8.78E-01;4.90E-01;4.20E-01;4.10E-01
Vprbp	-0.813189	1.89438	4	GCACCACAGTGAGAATAGCA;CATCACTCAAAAGTGCACCC;CGGACCCCTCGGATTGCCAA;GAACTCAGCAACTAAACCTG	-1.13;-0.95;-0.73;-0.44	2458;2572;2638;2687	1.92E+00;1.22E+00;5.65E-01;1.33E-01	214;263;329;443	6.29E-01;1.39E+00;2.29E+00;3.27E+00
Cep78	0.0329499	0.464456	4	GAAACAGTTCTGCGGTCCGG;AGGGGCCAAGGCTTTACTGG;AAGAAACCAGATGCGCCTGG;GGCCGACAAGCGCGTCAGTG	-0.09;-0.02;0.05;0.19	532;1486;1822;2053	3.98E-01;4.26E-01;4.33E-01;6.00E-01	848;1079;1415;2369	3.82E-01;4.85E-01;6.24E-01;3.52E-01
Optn	0.10989	0.723774	4	GATCGTGTACTCACTTCCAA;CCTGGACACATTCACCCCTG;CATGCGCTCCGAAATCAAGA;CAGCTCAAACTCAACTCCGG	-0.09;0.12;0.18;0.22	331;609;965;2045	4.98E-01;7.82E-01;1.01E+00;6.07E-01	856;1936;2292;2570	3.83E-01;5.29E-01;3.83E-01;2.10E-01
Med15	-0.12191	0.577603	1	TGAAAAGTCCAAGATTGAGA	-0.12	2134	0.133	767	0.578
NO_CURRENT_53	0.171253	0.656218	1	ATCATGCCTTCGCATTAACC	0.17	640	0.656	2261	0.108
Atpif1	-0.114143	0.890503	4	GAGGATCGGTACTTCCGGTG;ATGAAGGTCCTGCAAACCCG;CAGTCGGATAGCATGGATAC;AAGAACAGCTGGCTGCCCTG	-0.29;-0.12;-0.07;0.02	1649;1985;2127;2369	7.39E-01;5.53E-01;3.76E-01;3.52E-01	532;774;916;1252	3.98E-01;6.39E-01;1.06E+00;1.46E+00
Gm34967	-0.275119	0.728399	1	AGAGATGCAACAGGACTCGG	-0.28	2359	0.0897	542	0.728
Psmd1	0.0826088	0.630167	4	TGATAATACCCACCATTGGT;AGTCTGTCTCTAATCCAGAA;ACATCGAGGAATAACCAGGC;CACCTCAACGCCTAACACGG	-0.02;0.09;0.12;0.13	887;956;1182;1825	3.88E-01;5.33E-01;7.95E-01;8.05E-01	1076;1719;1945;2014	4.32E-01;4.56E-01;4.01E-01;6.34E-01
Fnbp1	0.0724228	0.556357	4	CATGACGTCACAGATCACGG;CTTCCGGAGCCTAAAGCGTG;ATAGGCTTCTACGACCAGCT;GTCCATGAAGACGTACGCAG	-0.06;0.05;0.07;0.23	300;1386;1464;1962	5.25E-01;4.27E-01;5.94E-01;6.79E-01	939;1437;1515;2601	3.97E-01;4.26E-01;5.65E-01;1.89E-01
Foxo1	0.118868	0.734943	4	GGCGGTGCAAACGAATAGCA;ACAGGTTGCCCCACGCGTTG;GGAGAGTGAGGACTTCGCGC;CAAATGCTAGTACCATCAGT	-0.01;0.04;0.13;0.32	83;882;1539;1790	9.79E-01;5.70E-01;5.52E-01;8.39E-01	1111;1362;2019;2818	4.44E-01;4.29E-01;3.87E-01;4.99E-02
Gm13601	0.139042	0.87546	4	TGTTCGAGGAATATCCATGG;AAAGTCCTAAGCCTTACATG;GTTGTCTTGACATCCGACGG;ACAGTGACAGACGTACAAGG	0.09;0.1;0.16;0.2	437;676;1165;1194	4.32E-01;7.17E-01;8.09E-01;1.54E+00	1707;1736;2225;2464	7.86E-01;4.60E-01;3.76E-01;2.83E-01
Plk2	0.140408	0.885056	4	TAGCTATCAAGTGCTTAGCA;CGAACAAGAAATCTTGCACA;TTATAGTCGACCCCACGACG;CAGATCTGGAACGTCCGCAG	0.09;0.1;0.18;0.19	511;564;1153;1235	4.04E-01;8.32E-01;8.20E-01;1.48E+00	1666;1748;2337;2390	7.52E-01;4.63E-01;3.91E-01;3.36E-01
NO_CURRENT_17	0.249735	1.084	1	AATACCGTACCGACTCAGTG	0.25	239	1.08	2662	0.0372
Trip13	0.0452145	0.489166	4	TGAACTAGGAATTTACCTGA;GGATAGCCTCGTGTATGATG;ACTACTCGGATAGCATCTGA;TATCATCTTAGGTACCGGTA	-0.13;0.06;0.07;0.18	565;1384;1401;2167	3.90E-01;4.27E-01;6.32E-01;5.06E-01	734;1500;1517;2336	3.75E-01;4.27E-01;5.64E-01;3.76E-01
Nod2	0.131132	0.804039	4	GCTGGGACAACAGACCTGCT;AGATGCCGACACCATACTGG;CCGACCCATCGTAAGTACTG;GCAGAGTCTGGACTGACGTG	0.02;0.05;0.21;0.24	278;389;1485;1636	5.47E-01;1.09E+00;5.82E-01;9.95E-01	1265;1416;2512;2623	5.05E-01;4.26E-01;4.58E-01;1.74E-01
NO_CURRENT_188	0.193403	0.75739	1	GGGACGCTCATCGAGTGACG	0.19	507	0.757	2394	0.0833
NO_CURRENT_135	0.375467	1.86034	1	CTGCACGGCACGACATCCAA	0.38	40	1.86	2861	0.00588
Hsd17b4	0.0244673	0.545178	4	TGGGCGCCATCGTCAGAAAG;ACCAAACCGTACCAGTCACG;TGCAGTGAACGACTTAGGAG;TCTAACATAGGCTCTTCACG	-0.06;-0.0;0.03;0.14	848;1620;1764;1961	3.82E-01;4.38E-01;4.52E-01;6.80E-01	940;1137;1281;2053	3.97E-01;4.67E-01;7.16E-01;6.00E-01
Vangl1	0.122084	0.743377	4	TGTCATCAGGATGACAACTG;GACAAGTAGTCCAAGGAACG;GTAGAAGCGGGACTCTCCGT;CCCTCACAAATGGCGCCACA	0.0;0.12;0.15;0.21	382;761;1012;1721	4.62E-01;6.48E-01;9.56E-01;9.07E-01	1180;1889;2140;2519	4.69E-01;5.09E-01;3.75E-01;2.45E-01
Hgh1	-0.0287944	0.656175	4	GTGCACGCCGAGCTACAACG;ACAGATTCTTCGGTGCGCAG;ACATCACAAGTGGTTACTTG;GGCCACCGCAAGGTCGACCA	-0.11;-0.08;-0.05;0.13	933;1928;2028;2115	3.96E-01;5.26E-01;3.86E-01;5.49E-01	786;873;973;1968	3.77E-01;5.76E-01;9.99E-01;6.74E-01
NO_CURRENT_118	0.149318	0.571418	1	CGTAACCGGAGATAATATTA	0.15	778	0.571	2123	0.135
Ddx20	-1.43321	2.51065	4	AATTGCTGTTCAGATACACT;TTGTCTTCAAGACGTCCCGT;CGGCCCGCCGATGTCGTGTG;CGGCTTCGAGAGACCCTCTC	-2.57;-1.69;-0.88;-0.59	2522;2619;2807;2889	2.12E+00;1.34E+00;9.34E-01;6.61E-03	12;94;282;379	1.79E+00;2.23E+00;2.48E+00;3.54E+00
Xpo1	-0.997791	2.00318	4	TAGTCGCATGGCTAAACCAG;GTGACATTGTTGGAGCGAGT;GCTACTCCCTAATCAAGTGT;TCCCATTCGAGTATGCAAGT	-1.94;-0.85;-0.8;-0.4	2443;2595;2608;2842	1.88E+00;1.28E+00;5.33E-01;3.51E-02	59;293;306;458	1.12E+00;1.31E+00;2.38E+00;3.21E+00
Gtf3c1	-1.69248	3.1015	4	CAGTAAGCCAGGATACCTAG;CATGCTGTGAGGGTCGAAGG;GCTTCTACCATTGTACATCG;AACTACGAAGACCCAAAGGT	-1.96;-1.68;-1.65;-1.48	2762;2798;2804;2844	3.40E+00;2.16E+00;9.21E-01;3.39E-02	57;97;103;139	1.13E+00;2.21E+00;3.77E+00;5.30E+00
Gm4992	-0.229666	0.786161	2	GAAGCCCAAAACCATCGCCA;CAGTAATGGCAATGTTTGGA	-0.39;-0.07	1984;2439	3.64E-01;1.50E-01	462;917	5.72E-01;1.00E+00
Plk3	0.0291195	0.530149	4	CGAGTCTGGTATAGCCTACG;GATGTGAAAAGCGAACGATA;CTGTGGCACTCCCAACTACG;GCTGACCGGGAGCCGATCAG	-0.12;-0.02;-0.01;0.27	185;1787;1832;2128	6.79E-01;4.74E-01;4.30E-01;5.38E-01	773;1069;1114;2716	3.76E-01;4.88E-01;8.55E-01;1.14E-01
Tsc2	-0.501474	1.66182	4	TTATTGAAGGCCATTGTACA;CACAGGGTGATAATGAACAG;AAGACCCTTGAGCGGCTCCG;TGAACCACATGGCTATGACG	-0.6;-0.59;-0.48;-0.33	2407;2480;2525;2529	1.79E+00;1.04E+00;4.66E-01;2.38E-01	372;376;421;494	4.68E-01;1.12E+00;1.98E+00;3.08E+00
Rbfa	0.151639	0.920753	4	ATCCGCCTGAGGGTCCTGAA;GGAGGTCTACGACCTGAATG;CAAACCCCATCACCTCATGT;CCGAGTGTACTGGAAGACGG	0.02;0.08;0.23;0.28	146;319;1317;1641	7.63E-01;1.24E+00;6.89E-01;9.90E-01	1260;1584;2582;2755	5.03E-01;4.33E-01;5.09E-01;8.92E-02
Map3k15	0.135204	0.808209	4	CTAGTGAACCTGTCGACCAG;TCATACCTGGATATCACGGT;GCTCTCTTACGATCTAAATG;GTATGACCATGATGCGAATG	0.01;0.11;0.19;0.23	301;539;1043;1706	5.24E-01;8.62E-01;9.24E-01;9.22E-01	1195;1858;2362;2600	4.75E-01;4.97E-01;3.97E-01;1.90E-01
NO_CURRENT_127	0.287413	1.32252	1	CTAATACACCCGGACGGTAC	0.29	138	1.32	2763	0.021
NO_CURRENT_102	0.717813	7.71462e-16	1	CGAATGCACAGGCTCGCGGT	0.72	1	3.46	2900	7.71e-16
NO_CURRENT_114	0.226029	0.953195	1	CGGCGATAACAGCGACATCG	0.23	323	0.953	2578	0.0511
Wdr11	0.133335	0.816854	4	TTACCAATGCAGTTATAGCA;GCATAACCTTACGTGTCCGG;GAGAACTATCACCATAACAT;CATTCGGATGGCAAACTGAG	-0.01;0.02;0.15;0.38	38;752;1666;1805	1.30E+00;6.55E-01;4.91E-01;8.24E-01	1096;1235;2149;2863	4.39E-01;4.45E-01;3.75E-01;2.23E-02
NO_CURRENT_222	0.055617	0.301629	1	TACCCCTTGAGGGGCGCATA	0.06	1448	0.302	1453	0.3
Dynll1	-0.170737	1.05286	4	CGGCCCATATCAAGAAGGTG;AGAGATGCAACAGGACTCGG;CAACATCGAGAAGGATATTG;ACAAGAAGTACAACCCTACC	-0.28;-0.28;-0.1;-0.03	1851;2081;2359;2368	9.18E-01;6.08E-01;3.96E-01;3.52E-01	533;542;820;1050	3.98E-01;8.58E-01;1.19E+00;1.77E+00
Gys1	0.0614179	0.545894	4	CCGGACCAATAATTTCAACG;CAACGCCCAAAATACACCTG;TTGGGACACCTGCAACATCG;ATCCCAGATCACCGCAATCG	-0.02;0.04;0.04;0.18	602;1509;1536;1810	3.84E-01;4.27E-01;5.53E-01;8.19E-01	1091;1365;1392;2299	4.37E-01;4.29E-01;6.38E-01;4.04E-01
Glg1	0.205552	1.41497	4	CATTCAAAGCTCGATCAATG;TCCTGCTTGGTGGATCATCG;GTGGAATGCAGAGACATCGT;GTCTAAATGAAAGTCATCCG	0.14;0.17;0.24;0.27	179;266;644;857	6.90E-01;1.38E+00;1.47E+00;2.12E+00	2044;2257;2635;2722	1.14E+00;7.48E-01;5.62E-01;1.10E-01
Hif1a	0.265805	2.10376	4	TGAACATCAAGTCAGCAACG;AGTAAGAAAATTTCATATCG;CAAGATGTGAGCTCACATTG;ATAACGTGAACAAATACATG	-0.01;0.21;0.41;0.46	9;19;394;1806	1.91E+00;3.62E+00;2.06E+00;8.23E-01	1095;2507;2882;2892	4.39E-01;1.08E+00;1.61E+00;4.80E-03
NO_CURRENT_98	0.274184	1.23968	1	CCGGGCGCCGTATCCCCTAC	0.27	167	1.24	2734	0.0256
Vamp7	0.127443	0.753598	4	AAAGATACACAATCCTGTCT;AATAAACTAACTTACTCACA;CTTGCCAAACATGCTTGGTG;TAAGAGCCTAGACAAAGTGA	0.02;0.06;0.13;0.3	117;897;1424;1642	8.45E-01;5.62E-01;6.18E-01;9.89E-01	1259;1477;2004;2784	5.02E-01;4.26E-01;3.89E-01;7.10E-02
Sars	-1.8988	3.40549	4	AATATGCACTGCGTACCTTG;CACCTCAGAGCAGCCCATCG;GAAGGTTCCCAATCTCGCGG;TCCCACGACTTATTGTCATG	-2.71;-2.38;-2.01;-0.49	2484;2849;2882;2893	2.00E+00;2.75E+00;1.61E+00;4.20E-03	8;19;52;417	1.96E+00;3.62E+00;4.67E+00;3.37E+00
NO_CURRENT_221	0.224006	0.933481	1	TACCCCTCTGCGATGCCGGT	0.22	338	0.933	2563	0.0536
Fyco1	0.0833409	0.595596	4	AGCTGAGAAGGATCGAATGG;CTGTGGCGGGCCATGCACCT;ACGTGTACAGCAGCTAGACA;TCAACTGTATGAGCTGACTG	-0.13;0.08;0.14;0.24	282;831;1276;2151	5.43E-01;6.01E-01;7.20E-01;5.19E-01	750;1625;2070;2619	3.75E-01;4.38E-01;3.80E-01;1.77E-01
Atg10	0.156031	1.04934	4	AGATGGGAGACCGTTAGCTC;TTCATGAGTGCTATAAGCCG;GGAGAATTTAGAGCTACCAA;AGGGAGACATGTGAGCACAC	0.12;0.14;0.16;0.2	442;706;861;949	4.30E-01;6.91E-01;1.13E+00;1.94E+00	1952;2040;2195;2459	1.03E+00;5.83E-01;3.75E-01;2.87E-01
Cox15	-0.058412	0.563678	4	AGGCGGTACTGACTGACCCG;GATGCCAGTCTACCATTGAG;GTGTTCTGGACGCCACCCTA;AGAAAGGGTTGGCTCAACCG	-0.32;-0.08;0.01;0.16	719;1707;2015;2400	3.75E-01;4.53E-01;3.88E-01;3.29E-01	501;886;1194;2182	4.07E-01;5.68E-01;7.85E-01;4.94E-01
Prkag2	0.108716	0.721246	4	AAGAACATAAGATTGAAACG;GCGTTTATATGCGATTCATG;GGGACGAGGAAGCATAGATG;TGCAGACTTACAGTTCTCAA	0.06;0.08;0.14;0.16	704;812;1311;1451	3.75E-01;6.13E-01;6.94E-01;1.20E+00	1450;1590;2089;2197	6.02E-01;4.34E-01;3.78E-01;4.83E-01
Map1a	0.0510274	0.524662	4	AGAGGTCATAGGTACTCGTG;ATGTCATAAAGTGTCCACCA;GAGGGTCTTACGGACCTCAG;TGTGGGGAGAGGTTTGACCG	-0.15;0.09;0.11;0.16	717;1076;1234;2192	3.75E-01;4.86E-01;7.52E-01;4.87E-01	709;1667;1825;2184	3.75E-01;4.45E-01;4.32E-01;4.93E-01
Slc25a22	-0.091937	0.809166	4	GTGTCTTAGCCAGGTCGATG;TGATTCAGGTTGGCAAACAG;TGCCAGCATCTCCTTAGGCA;ATACATGCCGAAGTAGCCCT	-0.26;-0.09;-0.08;0.07	1395;2021;2060;2352	5.70E-01;5.72E-01;3.81E-01;3.64E-01	549;841;880;1506	3.94E-01;5.94E-01;1.11E+00;1.14E+00
NO_CURRENT_151	0.139749	0.53657	1	GAGGACCTAGGTTCCCGGAT	0.14	843	0.537	2058	0.149
NO_CURRENT_14	0.223394	0.928372	1	AAGCGAGCCGCAGACCGTTT	0.22	342	0.928	2559	0.0543
Sec22b	-1.18989	2.32865	4	GCTTCCAAGGTACATCGGGT;AATCTTACCAAACTCGATGA;TCTACATTGATAGCCGTGCT;CTGCTCGTCCTCCTGCATCG	-1.44;-1.43;-0.96;-0.93	2632;2639;2749;2757	2.55E+00;1.40E+00;7.51E-01;8.79E-02	144;152;262;269	7.68E-01;1.83E+00;2.58E+00;4.14E+00
Wdr75	-1.16191	2.19206	4	GGAAGACGGAATCTTCCGCG;CAATGCAATCTTCCTTCGGG;AAAGTCACAAGTCCAAGCAA;TCAATAGAAGATCCTAATCG	-1.84;-1.61;-0.69;-0.51	2493;2560;2792;2823	2.02E+00;1.19E+00;8.76E-01;4.68E-02	78;109;341;408	1.00E+00;2.11E+00;2.24E+00;3.41E+00
Sf3a1	-1.18414	2.26896	4	GCGACGTACTGACATCTTTG;CATTATTTACCCTCCCCCGG;CCAAATTTCAGGAACGTGAG;GGATACTCAAGTACAGGACA	-1.6;-1.44;-1.12;-0.58	2520;2684;2756;2788	2.11E+00;1.55E+00;7.68E-01;6.85E-02	113;145;217;381	8.59E-01;1.87E+00;2.81E+00;3.53E+00
Cul2	-0.108038	0.965336	4	GCTGGTAAACTCATAACCAC;CAAAGGAGTTAATAACCCCA;GCAGAAACATATCCATGACG;AGATATCTATGCTTTATGTG	-0.17;-0.16;-0.12;0.01	1694;2131;2207;2216	7.75E-01;6.42E-01;3.75E-01;4.68E-01	685;694;770;1207	3.75E-01;7.01E-01;1.26E+00;1.52E+00
NO_CURRENT_68	0.277665	1.26374	1	CACGCCTTCGTCAACCCTAT	0.28	158	1.26	2743	0.0242
Hmox1	0.116002	0.74926	4	CAGGTAGCGGGTATATGCGT;GCTGTGTGGCTGGCGTGCAA;TCGTGCTCGAATGAACACTC;TTCATGAAGAACTTTCAGAA	-0.06;0.03;0.18;0.32	74;606;1605;1974	1.02E+00;7.85E-01;5.19E-01;6.69E-01	927;1296;2295;2827	3.95E-01;4.36E-01;3.83E-01;4.43E-02
NO_CURRENT_112	0.246926	1.06446	1	CGGATCCGGTACGGTCAGTT	0.25	250	1.06	2651	0.039
Rpa1	-1.19329	2.17407	4	TGTGAAATCAAACTGAACTG;GTGGTGACCACAACTCTGTG;CACCTGGAGTAATTCCCGGG;CAGCTGAACACCCTGGTCGA	-2.16;-1.39;-0.87;-0.35	2419;2615;2741;2865	1.82E+00;1.33E+00;7.32E-01;2.11E-02	36;160;286;482	1.32E+00;1.79E+00;2.46E+00;3.12E+00
Mlst8	-0.182361	0.872245	4	TATGTCTGGAACCTGACAGG;GGTCGCTGGATGTATACAGG;TGGAGTTGAGATCATACATG;CCTGCCAAAAGCGCACCGTG	-0.51;-0.19;-0.08;0.06	1439;2014;2260;2495	5.96E-01;5.68E-01;3.79E-01;2.61E-01	406;641;887;1462	4.48E-01;7.50E-01;1.10E+00;1.19E+00
Rbmx	-0.00626557	0.540265	4	CGAGAAACGAATAAGTCAAG;ATCTCTTCCACGGGACACAG;TCATTTGAAAGTGGTAGACG;GGACCTCTGCCAGTAAAACG	-0.24;-0.06;-0.03;0.3	104;1847;1952;2333	8.90E-01;4.93E-01;3.99E-01;3.78E-01	568;949;1054;2797	3.90E-01;5.36E-01;9.13E-01;6.29E-02
Trp53inp1	0.117953	0.718185	4	ACAGCATAGACAGACATGCT;AATGATGAATATAACTCAAG;TGGATTAACCACTATCAAGG;GTTTGAGTCCTGTCCAATGG	0.04;0.07;0.15;0.21	424;751;1331;1541	4.39E-01;6.56E-01;6.79E-01;1.10E+00	1360;1570;2150;2477	5.51E-01;4.32E-01;3.75E-01;2.74E-01
Flcn	-0.0471224	0.611324	4	AGATGGGGCCTTCACGACCA;GTGTCGAAGAGACTTGAAGC;GTGACTGACGTACTTAATAG;GTTGTCATCACTGGTCAAGG	-0.21;-0.14;-0.13;0.29	125;2163;2180;2281	8.20E-01;6.66E-01;3.75E-01;4.17E-01	620;721;738;2776	3.81E-01;6.79E-01;1.31E+00;7.60E-02
Srpx	0.0875414	0.611546	4	CTCACACCGAGAGTTAAAGT;GACTCACCACTAGAAGACGA;TACATGAAGTGTTCCAGCGA;AGTCACATGTATGGACAACA	-0.08;0.08;0.16;0.19	547;710;1252;2023	3.94E-01;6.88E-01;7.38E-01;6.26E-01	878;1649;2191;2354	3.86E-01;4.42E-01;3.75E-01;3.63E-01
NO_CURRENT_136	0.30547	1.4624	1	CTGGGGCCGCTGAACCGCCG	0.31	100	1.46	2801	0.0151
NO_CURRENT_280	0.293373	1.35519	1	TGTCTATGTTTGGCCACGCA	0.29	128	1.36	2773	0.0194
Clec16a	0.029171	0.452325	4	TATAGAAATGACGTACAAGG;GGATGTCGTTGAGATAGTGC;AGCCCACTGAGACACTCGAG;CCTTACAGAGCGATGTCTCG	-0.2;-0.0;0.1;0.21	402;1121;1751;2264	4.50E-01;4.72E-01;4.57E-01;4.30E-01	637;1150;1780;2499	3.79E-01;4.64E-01;4.47E-01;2.59E-01
NO_CURRENT_298	0.247722	1.07146	1	TTTCAGTTGTCGCGCGACTC	0.25	246	1.07	2655	0.0383
Pfkl	0.164387	0.999052	4	GGAGATACCAGTGCGCACTG;AGCCCTGCACCGCATTATGG;CTGTAAGGCCTTCACTACGA;CCGTATGGGCATATATGTGG	0.07;0.14;0.19;0.25	228;515;824;1364	6.09E-01;8.93E-01;1.18E+00;1.31E+00	1537;2077;2386;2673	6.57E-01;6.06E-01;4.03E-01;1.42E-01
Gosr1	-0.116699	0.81761	4	ACTTTACGGCAATACGGGAA;GCTGTAGGTCATATAAAAGC;GCTCGTACAGAGTTTACTGA;TGGCTTGATCCATTTAATAG	-0.24;-0.2;-0.13;0.1	1104;2149;2274;2320	4.41E-01;6.56E-01;3.80E-01;3.88E-01	581;627;752;1797	3.87E-01;7.64E-01;1.29E+00;8.32E-01
NO_CURRENT_25	0.227858	0.961339	1	ACACGACCGACCGGTGGAAT	0.23	317	0.961	2584	0.0501
Rcn2	0.0439255	0.492647	4	ATAGGAGTTCGTCATCCAAG;AACTCTTCAAGACTCAGACC;CTCTGGATGACACAGAAGAG;GAGTATGATAAGAACAGCGA	-0.13;0.06;0.09;0.15	771;1183;1426;2147	3.76E-01;4.56E-01;6.17E-01;5.23E-01	754;1475;1718;2130	3.75E-01;4.26E-01;4.70E-01;5.36E-01
NO_CURRENT_210	0.0238556	0.357229	1	GTTGCGTGTGTCCGTACAAA	0.02	1627	0.251	1274	0.357
3110002H16Rik	-0.0641925	0.663851	4	ATATTTGACATCAGGCTACG;ATGGTTGAGTTTATCAAACA;ATCGTCTTCATAACTGACCA;GAACTTGGGAAGCTTCGACA	-0.2;-0.15;-0.06;0.15	781;1968;2190;2265	3.76E-01;5.44E-01;3.75E-01;4.30E-01	636;711;933;2120	3.79E-01;6.87E-01;1.04E+00;5.45E-01
Fez2	0.100253	0.690672	4	GAACTGTAACGCGAGCCCGG;GAGAGCCGGTCTGACTGTGT;GAACTCGAGTTCATCTCGCA;GAGAGGCTCTTCGTTGACAC	-0.1;0.12;0.16;0.22	348;711;948;2097	4.85E-01;6.87E-01;1.03E+00;5.64E-01	804;1953;2190;2553	3.78E-01;5.37E-01;3.75E-01;2.22E-01
Atm	0.108643	0.696259	4	ATAATTCATGCTGTCACCAG;TGCAAGATACACATGAATCG;GAGAGCACACGGATTGCTCA;GAGTATAAATAACATCGCGA	-0.04;0.09;0.19;0.2	480;537;1213;1898	4.14E-01;8.65E-01;7.69E-01;7.37E-01	1003;1688;2364;2421	4.12E-01;4.49E-01;3.97E-01;3.14E-01
Gm32916	-0.406593	1.05796	2	TGAGCAAAGAAGCCAAACAG;TGACCCAGGTAAATCACGAG	-0.52;-0.3	2383;2496	5.33E-01;1.30E-01	405;518	6.19E-01;1.50E+00
Soga1	0.188256	1.2232	4	TCGTTATCTTCAGCTCGGTA;GGAGCTGGATCGTCCCAGAG;GGACGACATGAAGGACCACG;CTGCTCCAGGACGAGCGTCG	-0.03;0.19;0.23;0.37	45;313;559;1859	1.23E+00;1.26E+00;1.64E+00;7.73E-01	1042;2342;2588;2856	4.22E-01;8.39E-01;5.14E-01;2.66E-02
NO_CURRENT_49	0.156552	0.603861	1	ATAACTTACTCGTTACGACT	0.16	722	0.604	2179	0.124
Rubcnl	0.119648	0.739126	4	CCCTGTAGGACAATATCGAA;AAGACGCCAGCAGGTTACGT;GCTCCTATAACTCTTCAAAG;GTAAGTATGATTTGGCATCG	0.06;0.07;0.14;0.2	457;823;1359;1399	4.23E-01;6.06E-01;6.60E-01;1.27E+00	1502;1542;2078;2444	6.34E-01;4.29E-01;3.79E-01;2.97E-01
Dock1	0.074654	0.596069	4	AGTGTGAATTCCACTCCACC;CAAGGTGTTACGGACCTACG;TTAAGGGTCTCAAACCAGCG;ACAGGACGGTCATTTCCATG	-0.02;0.08;0.11;0.13	895;1054;1287;1840	3.89E-01;4.93E-01;7.11E-01;7.91E-01	1061;1614;1847;2006	4.28E-01;4.37E-01;4.26E-01;6.41E-01
Trp53inp2	0.0178317	0.445882	4	CCCCTCTGCAGTAAAACAGG;TGGCTCATCATCGACCTACA;TGAAGACTCCAACTGTCCGG;CCAGCTCTCATCCATCAAGG	-0.18;0.01;0.08;0.17	660;1263;1713;2248	3.77E-01;4.40E-01;4.72E-01;4.43E-01	653;1188;1638;2241	3.77E-01;4.55E-01;5.03E-01;4.48E-01
Dhrsx	-0.142872	0.738726	4	CTGCGCGTAGGCTGCGTACG;GCATCGGGCGTAGCACCGCG;GGGTCGGCCACACACTACGT;GCGGGCGAAGCCTCGGACGG	-0.39;-0.23;-0.08;0.13	873;2018;2314;2440	3.86E-01;5.70E-01;3.86E-01;3.00E-01	461;587;883;2028	4.22E-01;8.06E-01;1.11E+00;6.22E-01
NO_CURRENT_70	0.144734	0.556602	1	CACGGGCAGCGATCTAGTTG	0.14	805	0.557	2096	0.141
NO_CURRENT_219	0.294997	1.36898	1	TACATCGAACAACCAACCGA	0.29	124	1.37	2777	0.0188
Dffa	0.253821	1.80746	4	CAACGCCACAAACTTCGTAT;AGGGGTGAAGTGGAAGAATG;CCTGAGCCAGCTCTGCACAT;CAGCCGCGATCAGCACGGCG	0.13;0.18;0.3;0.4	24;113;577;886	1.49E+00;2.08E+00;1.60E+00;2.06E+00	2015;2324;2788;2877	1.10E+00;8.18E-01;8.62E-01;1.38E-02
NO_CURRENT_21	0.15862	0.612365	1	AATTTTTTCGGAATCTAGCG	0.16	708	0.612	2193	0.121
LOC100534353	-0.0882543	0.534515	1	ATGAGCACATCTATAACCTG	-0.09	2054	0.15	847	0.535
NO_CURRENT_24	0.122974	0.477421	1	ACACCCGTGTATGCACCGGG	0.12	966	0.477	1935	0.176
Prkaa2	0.0809372	0.90402	4	GGATGTAAAACACACCCCCT;GTGATGAATAGTCTGTATAG;TCCATAAAAGAACCTGATGG;ACAGCTCCAGATATCGACCT	-0.32;0.04;0.26;0.35	58;198;1542;2403	1.12E+00;1.62E+00;5.50E-01;3.27E-01	498;1359;2703;2843	4.08E-01;4.29E-01;6.57E-01;3.45E-02
Lonp1	-0.454281	1.47609	4	CCCATCTACTTGAGCGACAT;TCATTCGCAACTTGTCTCCG;GGCAGCGACGAGACCTCCGA;AGATTGGCCGAGGCTACCAA	-0.69;-0.65;-0.33;-0.15	2196;2409;2548;2558	1.36E+00;9.26E-01;4.82E-01;2.18E-01	343;353;492;705	4.89E-01;1.16E+00;1.79E+00;2.46E+00
Pdpk1	-0.769685	1.81408	4	GTGCAAATTCTCCCAAGTGA;ATGTATAATCTATCAGCTCG;CATTTGATGAGACCTGTACC;GGAATGCCAGGGGACGAACC	-1.03;-0.94;-0.86;-0.24	2325;2613;2636;2670	1.60E+00;1.32E+00;5.63E-01;1.44E-01	231;265;288;576	6.04E-01;1.38E+00;2.46E+00;2.81E+00
Ylpm1	-0.0759131	0.481251	4	GAGGAAGGGGGATAGTACGA;AAATGGGGAACGATCCCTCG;GGGGTCGATCCAAAAGACAC;TGAGAATACGGAACAAACGG	-0.52;-0.06;0.13;0.15	779;889;1967;2500	3.76E-01;5.67E-01;3.96E-01;2.58E-01	401;934;2012;2122	4.51E-01;5.43E-01;3.88E-01;5.43E-01
NO_CURRENT_131	0.279167	1.27771	1	CTCGTATAGTATTGCGTGGT	0.28	153	1.28	2748	0.0234
Clta	0.110035	0.742904	4	AGCTGGAAGAGTGGTATGCG;ATGGCTGCGTAACTGTCTGT;CCCCGCTCTAGGAAACGGGG;CAATTCTCGGAAGCAAGAAG	0.05;0.11;0.11;0.16	678;1038;1062;1461	3.76E-01;4.99E-01;9.05E-01;1.19E+00	1440;1839;1863;2223	5.96E-01;4.91E-01;4.21E-01;4.62E-01
Hk1	0.0391073	0.466926	4	CTCCCGGGATTATAACCCAA;CCGACAATCCAAAATAGACG;CTACTGGTAAAGATCCGTAG;CGTAGCCGCCATTGAAACGT	-0.14;-0.01;0.09;0.22	360;1229;1792;2172	4.76E-01;4.46E-01;4.43E-01;5.02E-01	729;1109;1672;2541	3.75E-01;4.75E-01;4.89E-01;2.30E-01
Lmx1b	0.00229103	0.79307	4	GAAAGCTCTTCGCTGCTGTG;GGAGACATGAAGCCGGCCAA;CAACGAGTCGTCCTGGCACG;CCGCATGACGAACTCGGTAG	-0.02;0.01;0.01;0.01	1682;1700;1718;1830	7.65E-01;4.52E-01;4.70E-01;8.00E-01	1071;1183;1201;1219	4.31E-01;4.56E-01;7.79E-01;1.51E+00
NO_CURRENT_245	0.174943	0.669306	1	TCCGAACAGGCGCGTTTCTC	0.17	621	0.669	2280	0.104
NO_CURRENT_156	0.0740769	0.340182	1	GCAAAAAGCGGACACGCGAC	0.07	1325	0.34	1576	0.265
NO_CURRENT_146	0.204577	0.822912	1	GACCATACGCCTCGTATGCC	0.2	436	0.823	2465	0.0706
Hadha	0.0839995	0.687564	4	TATTAATTATGGCGTCAAAG;TTAAAGACACCACAGTGACG;GCCGTTATAAAGCCCCATCA;AAGGACAATTGAATACCTAG	0.03;0.09;0.1;0.11	1070;1103;1214;1563	4.31E-01;4.77E-01;7.68E-01;1.07E+00	1338;1687;1798;1831	5.40E-01;4.49E-01;4.41E-01;7.99E-01
Trabd	0.145265	0.978686	4	ACTAGCTGGGTCACTGTACG;AGGAAACTCCCCAATCATCT;GGATTGGTCGGTCACCCAGG;CCATGCTCAAGATGGACGAG	-0.09;0.06;0.25;0.36	46;231;1432;2064	1.22E+00;1.49E+00;6.13E-01;5.91E-01	837;1469;2670;2855	3.81E-01;4.26E-01;6.06E-01;2.72E-02
Seh1l	-0.900805	1.94606	4	TGGTATAGTAAGGGTCTACG;GAATCAAACGATAAACTTCG;CTCCAGCGATCAGAGCGTCA;CAAACGCGATATCATGGACG	-1.43;-1.15;-0.53;-0.5	2489;2505;2692;2753	2.01E+00;1.08E+00;6.39E-01;9.04E-02	148;209;396;412	7.58E-01;1.57E+00;2.06E+00;3.40E+00
Mefv	0.0865354	0.60339	4	ACCAAAAGGAAGGATCAGAG;TCTGAATGGAAGGACTACGG;GGCCACTCTAAGATCCCCCG;AAGGAGGGTACCTTCACAAG	-0.0;0.05;0.07;0.23	311;1397;1459;1753	5.15E-01;4.27E-01;5.97E-01;8.75E-01	1148;1442;1504;2590	4.57E-01;4.26E-01;5.71E-01;1.97E-01
Ctnnd1	0.118822	0.756793	4	CTGATTATGGTACTGCCCGT;CTTATGCTACCGCAATGACA;GATTGTGGAAACCTACACCG;CTCCTCAATTCGGGTCACCC	0.07;0.09;0.12;0.19	534;951;1187;1370	3.98E-01;5.35E-01;7.91E-01;1.30E+00	1531;1714;1950;2367	6.53E-01;4.55E-01;3.99E-01;3.53E-01
NO_CURRENT_116	0.224163	0.936059	1	CGGGTTATAGATAGTCGTCG	0.22	336	0.936	2565	0.0533
Flnc	0.0291209	0.547408	4	CAAGTCGGCTGACTTCGTGG;GGGACGTCGGGATACAGTCG;GCGATGAGCTTACCAGCACG;GGTGCTGATCCAAAACAACG	-0.07;0.01;0.07;0.11	1045;1389;1711;1982	4.23E-01;4.27E-01;4.72E-01;6.62E-01	919;1190;1512;1856	3.93E-01;4.54E-01;5.66E-01;7.76E-01
Cln3	0.107712	0.706454	4	AATCGAGATGAGCTGTTGTG;GGACCCTGGAGGGGAAAACG;ACACTCCGACTATCCAACCG;CAGGAGTTTGATGACAAGGG	0.05;0.06;0.16;0.17	661;733;1414;1492	3.77E-01;6.69E-01;6.24E-01;1.16E+00	1409;1487;2168;2240	5.78E-01;4.26E-01;3.75E-01;4.49E-01
NO_CURRENT_207	0.167323	0.645494	1	GTGTATGACGAGAAGCGAAG	0.17	656	0.645	2245	0.111
Snd1	0.0556817	0.513464	4	GAGTATGGGATGATCTACCT;CTGCCGGTATCTGATCACTG;GTGGTCGGATGCTTGACAGG;TCAGGCATTGAATGTCCCAG	-0.04;-0.03;0.12;0.17	645;983;1848;1906	3.78E-01;5.21E-01;4.25E-01;7.30E-01	995;1053;1918;2256	4.10E-01;4.93E-01;4.07E-01;4.36E-01
Frem1	0.0940724	0.617091	4	TGTGAACTGCACATGTCGAG;TCACCTATTATAATTGAAGG;TACAGGTTTGAATCTCCTAG;TGGTGAATCGTAAGTCAGAG	-0.03;0.05;0.16;0.19	544;696;1454;1858	3.95E-01;7.00E-01;6.00E-01;7.74E-01	1043;1447;2205;2357	4.23E-01;4.26E-01;3.75E-01;3.60E-01
Svip	0.00118485	0.59497	4	TTTGGACATCCAGTCAGTGG;GTGCGGACTCCGCGGGACAA;CCGTCTACTCACCGGGCTCG;AGCAGAAAGAAGGCAGAAGG	-0.13;0.01;0.02;0.11	1064;1673;1712;2145	4.29E-01;4.46E-01;4.72E-01;5.24E-01	756;1189;1228;1837	3.75E-01;4.54E-01;7.57E-01;7.94E-01
Diablo	0.0935451	0.662404	4	GCCAACCGCTGTCATCCAAG;TCAGTAACGAAGCATTGATG;AGGTTCACTCACCTCAACTC;GATTGCTTCAATCAGCGCGT	0.05;0.07;0.09;0.17	662;1215;1376;1475	3.77E-01;4.49E-01;6.49E-01;1.18E+00	1426;1525;1686;2239	5.88E-01;4.28E-01;4.83E-01;4.50E-01
NO_CURRENT_104	0.166686	0.64023	1	CGACGACCTTGGATTGGCAG	0.17	664	0.64	2237	0.113
Ccar2	0.190863	1.19134	4	AGAGACAGGTTGACACAGCG;AGACCTGGATCCGACTTGGG;GTGAAGGCCGCATACAACCC;ACTCGAAGAAACGCAAACAG	0.08;0.17;0.19;0.33	70;542;635;1315	1.05E+00;8.58E-01;1.49E+00;1.37E+00	1586;2266;2359;2831	6.92E-01;7.57E-01;3.96E-01;4.19E-02
Pgm2	0.167643	1.13658	4	CGGCCGCTTCTACATGACCG;GTCAGGAGAGCATGATTTCG;CGCATAGACGCCATGCACGG;CAGCCAGCCATAATCCAGGA	0.13;0.15;0.16;0.22	347;682;759;881	4.86E-01;7.12E-01;1.28E+00;2.07E+00	2020;2142;2219;2554	1.11E+00;6.50E-01;3.76E-01;2.21E-01
Gm10232	-1.22599	1.1746	1	AAAATCGGAGCATGTCGTCA	-1.23	2707	0.0299	194	1.17
Gcn1l1	-0.457754	1.64322	4	CTGCAACAGTGTGTCACCTG;CGATGACGTGATCTATCACG;TGAGATGCCCTACCACAGCG;CAGCTTAACACCCCCAAGAG	-0.55;-0.47;-0.44;-0.38	2435;2454;2475;2511	1.86E+00;9.93E-01;4.38E-01;2.50E-01	390;426;447;466	4.57E-01;1.03E+00;1.91E+00;3.18E+00
Aup1	0.103394	0.665434	4	GATGACATTCAATGGCACAT;GAGGCATCTGACACCGTCTG;AGGCCACCAATGGCCGAGAA;TGCGCTCCGTGTACAACAGG	-0.04;0.11;0.15;0.2	441;798;1090;1904	4.30E-01;6.22E-01;8.78E-01;7.31E-01	997;1811;2103;2460	4.10E-01;4.81E-01;3.77E-01;2.86E-01
NO_CURRENT_159	0.0954567	0.395327	1	GCAGGTAGGCTCGATACTTG	0.1	1167	0.395	1734	0.223
Vps4b	-0.195833	0.914511	4	GGAAAGCGGACACCTTGGAG;TGGATTCTGCAATTAGGCGA;ATGCCTTACATTTAACAACA;CATACCCCTTCTCATCAACT	-0.47;-0.33;-0.0;0.02	1659;1748;2411;2473	7.47E-01;4.63E-01;4.11E-01;2.77E-01	428;490;1153;1242	4.37E-01;9.27E-01;8.20E-01;1.47E+00
Acbd5	0.113671	0.683352	4	AGTGTATGAAACCAGATTTG;TTCTACAAACAGGCAACTGA;TCTTCCACTTTCTCAGTCAT;AAAGCTACCTTTATAGCCAT	0.02;0.07;0.15;0.22	357;791;1357;1663	4.78E-01;6.27E-01;6.61E-01;9.67E-01	1238;1544;2110;2544	4.93E-01;4.29E-01;3.77E-01;2.28E-01
NO_CURRENT_261	0.222531	0.923322	1	TGACAACCGCGGTACCTCTA	0.22	346	0.923	2555	0.055
Vps13c	0.109286	0.762007	4	TGTGGAGTTTCTGATGACCG;CTGTCCTTTAGAGTCTGACG;AATCAATATCGACAGAAACA;AGGGTGACACCAAATGAAAG	0.08;0.1;0.1;0.16	684;1129;1171;1297	3.75E-01;4.69E-01;8.04E-01;1.40E+00	1604;1730;1772;2217	7.05E-01;4.59E-01;4.50E-01;4.67E-01
Gfpt1	-1.49665	2.71877	4	TGTGGCACAAGTTACCACGC;GGAGAGAGGAGCCTTAACTG;TCTGTTGTGAACACAATGAG;AAGCTGCGGTCTTTCCCGTG	-1.86;-1.85;-1.66;-0.62	2537;2799;2827;2830	2.17E+00;2.17E+00;1.03E+00;4.25E-02	71;74;102;364	1.04E+00;2.44E+00;3.79E+00;3.61E+00
Prkci	0.132899	0.989753	4	CGGGTGAAAGCCTACTACCG;ACTTGTATCCTTGTCGTCCG;TTTACCGGAGAGGGGCACGC;TTTGCTTCGAGTTATAGGGA	-0.17;0.09;0.1;0.51	4;1113;1219;2224	2.26E+00;4.74E-01;7.64E-01;4.61E-01	677;1682;1788;2897	3.76E-01;4.48E-01;4.44E-01;1.80E-03
Mcm2	-1.61058	2.91509	4	AACCAGCTGATCCGTACCAG;CCACGTAGAACGCGCCACAG;GGGCATGAAGACATCAAGAG;GGGATGCCGCTGAACGTACG	-1.93;-1.67;-1.47;-1.37	2736;2760;2802;2841	3.17E+00;1.90E+00;9.13E-01;3.57E-02	60;99;141;165	1.11E+00;2.19E+00;3.37E+00;4.99E+00
NO_CURRENT_297	0.268323	1.19758	1	TTTAGTCAGACGAGCCGGAT	0.27	184	1.2	2717	0.0283
NO_CURRENT_198	0.160445	0.61668	1	GTAGTGCGTGTGATGTCGGG	0.16	701	0.617	2200	0.12
Vdac1	-0.231875	1.00551	4	AAGAGGGAGCACATCAACCT;TGGAACACAGACAACACCCT;TTCCAGGCTGCCGTTCACTT;CGGCGAGAATGACGAATCAA	-0.48;-0.32;-0.18;0.05	1478;2239;2398;2478	6.19E-01;7.31E-01;4.07E-01;2.73E-01	423;503;662;1423	4.39E-01;9.09E-01;1.44E+00;1.24E+00
NO_CURRENT_44	0.0408889	0.32378	1	AGGGCAATCGCGTGCCCAAC	0.04	1525	0.279	1376	0.324
NO_CURRENT_169	-0.0767913	0.513008	1	GCGGGACCCCCGGTATAGTC	-0.08	2011	0.159	890	0.513
Ulk1	0.118985	0.741705	4	TTGTCTACCAGTGTCTGACA;GGGACGCACAACATGGAAGT;GGCAGTGTACGGTTCCGAGG;ACTAAAGCACGAAAACATCG	0.04;0.11;0.11;0.22	376;1057;1085;1517	4.66E-01;4.92E-01;8.83E-01;1.13E+00	1384;1816;1844;2525	5.64E-01;4.83E-01;4.26E-01;2.41E-01
Plk1	-0.969927	1.75307	4	CCACTAGCAAGGTATACCTG;CTAGCACACCAACACGTCGT;GCTGGCGAAAGAAATTCCGG;GAGCGATTGAAAACCTTGGT	-2.17;-1.01;-0.62;-0.07	2002;2539;2661;2867	1.09E+00;1.15E+00;5.94E-01;1.99E-02	34;240;362;899	1.34E+00;1.46E+00;2.17E+00;2.04E+00
Tbc1d2b	-0.0172846	0.709077	4	GCGAGTCAAACACGAACCAG;GTCGCCGTTCCCTCGAGCAA;AGGTGGGCGAGCTCAACGAG;CCAGTTTGCTCAGAGGAACA	-0.09;-0.07;0.03;0.05	1469;1564;1983;2048	6.14E-01;4.31E-01;3.93E-01;6.05E-01	853;918;1337;1432	3.83E-01;5.51E-01;6.75E-01;1.23E+00
Nans	0.161977	1.05083	4	TCGTGCCCGGAATACCCGAT;TATACTTCGAAGCATTCATG;ATTCAGCCACGACCAGTACA;GCACCCGTGCTTCATCATCG	0.09;0.16;0.19;0.21	412;540;715;1188	4.45E-01;8.61E-01;1.35E+00;1.55E+00	1713;2186;2361;2489	7.91E-01;6.85E-01;3.96E-01;2.66E-01
Idh3a	-0.244397	0.778401	4	ACCATCCGAGAGAACACGGA;GTTGTTCCGAGCGTACTCGA;CTAGGCACCTATTCAGTGGG;CTTCAATTGAGACACATGGC	-0.7;-0.29;-0.23;0.24	274;2310;2375;2563	5.51E-01;8.03E-01;4.00E-01;2.15E-01	338;526;591;2627	4.92E-01;8.79E-01;1.57E+00;1.72E-01
NO_CURRENT_235	0.245253	1.05756	1	TCAATAGTTCTGCGCGAATT	0.25	254	1.06	2647	0.0396
NO_CURRENT_288	0.115963	0.45465	1	TTCAACGACGGAAGACGCGC	0.12	1018	0.455	1883	0.188
Afg3l2	-0.0111712	0.580437	4	TGAAATCCTTGTCATCCCAT;GTTCGTGTGACCTTTACACC;GCCTGCCAGGATGACCACAT;AAAAGCGATAATGAGTACGG	-0.2;-0.01;0.07;0.09	1202;1329;1802;2266	4.78E-01;4.32E-01;4.39E-01;4.29E-01	635;1099;1572;1699	3.79E-01;4.78E-01;5.35E-01;9.29E-01
Clptm1l	0.158434	0.96889	4	CCTACGACAAGATCTCATTG;CAAACCCCCAGGATTCAGCT;CAGGGGACAGCTCACGTGAA;TGAGTGTTTACACCACCACA	0.0;0.15;0.2;0.28	147;450;792;1728	7.60E-01;9.87E-01;1.23E+00;9.00E-01	1173;2109;2451;2754	4.66E-01;6.27E-01;4.27E-01;8.98E-02
Mapt	0.098984	0.756801	4	AGACGTGACTGCGCCCCTAG;GCGAAGATCGCCACACCTCG;AGCAACGTCCAGTCCAAGTG;ATGGTGACTTAGGGGGAGTG	-0.11;0.16;0.17;0.17	629;641;721;2100	3.80E-01;7.50E-01;1.34E+00;5.61E-01	801;2180;2260;2272	3.78E-01;6.80E-01;3.79E-01;4.24E-01
Psmc2	-0.636185	1.5687	4	AATGCCGGATTACCTAGGTG;CGTACAGAAATACGTCGGCG;GATAATCAACGCTGATTCGG;AACATCACTGTATGTGACGT	-1.0;-0.84;-0.6;-0.11	2106;2528;2606;2660	1.23E+00;1.13E+00;5.31E-01;1.50E-01	241;295;373;795	5.91E-01;1.30E+00;2.13E+00;2.25E+00
Mfsd8	0.0465187	0.539358	4	AGCAATGTATGATCGGACAA;GGATATGTACGCCTGGACCC;TGGACCGAGAATAAAGCCCA;GAGCATCGTGTGGATGACTT	-0.01;-0.01;0.08;0.12	975;1313;1767;1769	4.05E-01;4.33E-01;4.51E-01;8.59E-01	1132;1134;1588;1926	4.51E-01;4.68E-01;5.27E-01;7.11E-01
Tkt	-0.923176	2.08839	4	CGTGGACGGACACAGCGTGG;CAGCGCTGCAGCATGATGTG;CCCACAGATAGCCACCCGGA;GCCGCGAAAGTACTGCAGAA	-1.06;-1.06;-0.81;-0.76	2581;2599;2674;2677	2.33E+00;1.29E+00;6.12E-01;1.39E-01	224;227;302;320	6.14E-01;1.51E+00;2.40E+00;3.84E+00
A230070E04Rik	-0.124889	0.581013	1	CCGCTACGCCAAGCTCACCG	-0.12	2140	0.132	761	0.581
Nudc	-0.807049	1.80013	4	TGGTGGTGGACATCCAGCGG;CTCCTTGATCTGTGGCCCCG;ACTGCAACTGGAGATTGACC;ATGGCGCAGCAGCACGAGGG	-1.73;-0.75;-0.37;-0.37	2433;2434;2579;2809	1.86E+00;9.62E-01;5.06E-01;5.54E-02	92;322;467;468	9.38E-01;1.23E+00;1.86E+00;3.17E+00
NO_CURRENT_236	0.197626	0.78297	1	TCACAACCCCCGACTATCGC	0.2	478	0.783	2423	0.078
Vars	-1.94886	3.63707	4	TGCAAAGCGGCACCACCATG;GTGTCAGCACCAAATCCCCG;CAGTGACTCACGTATCGGAA;TTCTTCGTGGAGCCTAACAA	-2.18;-1.96;-1.89;-1.77	2816;2835;2845;2868	4.04E+00;2.55E+00;1.14E+00;1.93E-02	33;56;66;85	1.36E+00;2.67E+00;4.36E+00;6.16E+00
Taok1	0.0318794	0.599542	4	ATGTACATACCTCCCTGACA;GAAATAGCAGCAATTACACA;TGTGCGTACTAATGAAGTGG;CTTGTGACGAGACACCTGAG	-0.01;0.0;0.02;0.12	996;1674;1742;1776	4.10E-01;4.47E-01;4.61E-01;8.52E-01	1125;1159;1227;1905	4.49E-01;4.61E-01;7.58E-01;7.30E-01
NO_CURRENT_284	0.0861683	0.370028	1	TTAGGACGTGCTTCCGAGGG	0.09	1237	0.37	1664	0.241
Copg1	-1.16181	2.24715	4	TGGTCAAATAGCACATGCGG;TCGCTTTATCTACAACCGTG;CTCTCGATGAAGTCAAACAG;AAGCAGAAGGCTCTCAACGC	-1.58;-1.58;-0.79;-0.7	2564;2589;2783;2784	2.26E+00;1.26E+00;8.45E-01;7.10E-02	117;118;312;337	8.45E-01;2.04E+00;2.36E+00;3.75E+00
Chmp4b	-1.00161	2.00905	4	CACGGCACCAAAAATAAACG;CTGGAACTCGATGGTTGACA;ACGGAGGTGCTCAAGAACAT;CAGCACATACATGTTGTCGT	-1.57;-1.43;-0.57;-0.43	2453;2518;2752;2782	1.91E+00;1.11E+00;7.58E-01;7.22E-02	119;149;383;448	8.39E-01;1.85E+00;2.10E+00;3.25E+00
NO_CURRENT_208	0.271446	1.21936	1	GTTAATATTGTGGCCCGCAC	0.27	175	1.22	2726	0.0269
NO_CURRENT_240	0.330393	1.64948	1	TCATATTAGACAATCTCCGC	0.33	65	1.65	2836	0.00969
NO_CURRENT_138	0.362255	1.78116	1	CTTCACGCCTTGGACCGATA	0.36	48	1.78	2853	0.0071
NO_CURRENT_171	0.0571006	0.305244	1	GCGTGGAGTTCGTCGCTCTT	0.06	1436	0.305	1465	0.297
Map1lc3a	0.0124676	0.469352	4	CCATGTTAACATGAGCGAGT;GTGATCATCGAGCGCTACAA;CGCAGCCGACCGCTGTAAGG;CCTGCAACTCAACCCCACGC	-0.23;-0.07;0.09;0.26	214;1173;1986;2307	6.29E-01;4.58E-01;3.92E-01;3.98E-01	594;915;1728;2687	3.85E-01;5.53E-01;4.66E-01;1.33E-01
Gm7899	-1.91829	1.67707	1	CTACAGGGTCCAGTGTGCCA	-1.92	2840	0.00908	61	1.68
Gm8337	-2.7968	2.68425	1	GACAAAAAGTTTCTACCCAG	-2.8	2895	0.000749	6	2.68
Nek7	0.179786	1.11037	4	TGACTCTTCGAGAATGCATG;ATTTCCAAACGGTTCTCTCA;GATCATTATTTACCTTAAGG;TGAAAAACCGACCAAGCCCA	0.08;0.14;0.22;0.29	143;361;865;1300	7.70E-01;1.15E+00;1.13E+00;1.39E+00	1601;2036;2540;2758	7.02E-01;5.81E-01;4.76E-01;8.73E-02
NO_CURRENT_141	0.157625	0.607485	1	CTTTATTCCGTTGCATGTCG	0.16	716	0.607	2185	0.123
Hsp90b1	-0.359717	1.39136	4	TATTCATCAAACAGACCTCG;AAGACCACTCAAATCGAACA;GAGTCTCACGGGAAACATTG;TCCACAGACAGAGACTGTTG	-0.62;-0.41;-0.25;-0.15	2202;2342;2447;2536	1.37E+00;8.39E-01;4.25E-01;2.33E-01	365;454;559;699	4.73E-01;9.81E-01;1.64E+00;2.47E+00
NO_CURRENT_54	0.389839	2.01524	1	ATCGATATTGATAAACGCGA	0.39	28	2.02	2873	0.00406
Hat1	0.0106789	0.619297	4	TCAGACAAATCATTCCACCT;ACTGCCAATTACCTTACACG;ACAGTTCCTAGTCAGACAGG;CTTTAGATGAATATTCAACA	-0.07;-0.0;0.02;0.1	1148;1664;1745;1999	4.57E-01;4.45E-01;4.59E-01;6.47E-01	902;1156;1237;1753	3.90E-01;4.62E-01;7.50E-01;8.75E-01
NO_CURRENT_99	0.190066	0.738122	1	CCGTATACGTATCTATGCCG	0.19	530	0.738	2371	0.0875
Dleu2	0.147917	0.928254	4	AGTTTCGAGACTTGGCGCCG;AGTTATGCAAACCTATGACC;AGCCCTCCAGTTACTCACGA;GGAATGTGCGGAATTCCCTG	0.07;0.15;0.17;0.2	434;638;794;1372	4.34E-01;7.53E-01;1.23E+00;1.30E+00	1529;2107;2263;2467	6.52E-01;6.25E-01;3.79E-01;2.81E-01
NO_CURRENT_103	0.149378	0.571977	1	CGACACTTGGGCTGACGCGC	0.15	777	0.572	2124	0.135
NO_CURRENT_166	0.248382	1.07323	1	GCGAGGTATTCGGCTCCGCG	0.25	245	1.07	2656	0.0382
Gabarapl2	0.105548	0.762908	4	AGATTGTTGACATAGACAAG;AGTCCACACTCACCGGAACT;GACCGCGCTTACCCAGAGAG;GGTCCCCTCGGACATCACTG	-0.13;0.06;0.23;0.27	194;309;1435;2159	6.62E-01;1.27E+00;6.11E-01;5.13E-01	742;1466;2592;2707	3.75E-01;4.26E-01;5.18E-01;1.20E-01
Spata18	0.0570966	0.522408	4	GCTGAGGCGTTGCATCGACA;TAGTTGGACACCACGTCTTG;GGCACCCGCAGCCACCGTCG;CTCAGAGACTCAACCAACCC	-0.11;0.02;0.07;0.26	218;1365;1667;2117	6.23E-01;4.29E-01;4.91E-01;5.47E-01	784;1234;1536;2683	3.76E-01;4.45E-01;5.53E-01;1.35E-01
Vmp1	-2.03838	3.69734	4	ATGTAACTGAAGCTATATGT;TGACCAGATTATCTGCCCAG;TGCAGATCTTACCCACATGC;GTGGCATCGTCAAAGCATTG	-2.47;-2.12;-1.83;-1.73	2810;2822;2861;2885	3.95E+00;2.39E+00;1.29E+00;9.01E-03	16;40;79;91	1.66E+00;2.96E+00;4.12E+00;6.04E+00
NO_CURRENT_19	0.288004	1.32886	1	AATGAGCTTCGAGTTCGTCT	0.29	136	1.33	2765	0.0207
NO_CURRENT_74	0.219813	0.908515	1	CATAGATCCGCGATTGTACG	0.22	358	0.909	2543	0.0571
Esyt2	0.0057074	0.477087	4	CCCCTATGGAATTATCCGGG;TTAACACCATTGACTCTCAG;CCTCTTGTCCAGATGTCAGT;GTATCACCCGCATTGTCCCA	-0.22;-0.06;0.04;0.27	186;1549;1949;2301	6.77E-01;4.30E-01;4.00E-01;4.02E-01	600;952;1352;2715	3.84E-01;5.35E-01;6.65E-01;1.15E-01
Erp44	0.00803937	0.682482	4	GTGCTGATCACAATCAACTC;TGTAATCTACAAACCACCCG;AATGTTATTTCTCGGACAAG;CATCTAGACTCTGAATCTCG	-0.03;-0.01;0.0;0.08	1299;1731;1796;1879	5.21E-01;4.59E-01;4.41E-01;7.54E-01	1022;1105;1170;1602	4.17E-01;4.76E-01;8.05E-01;1.03E+00
NO_CURRENT_293	0.375368	1.84961	1	TTCTGATTAGATACGTACGA	0.38	41	1.85	2860	0.00603
Poldip2	-0.0197939	0.719563	4	GTTTCTCGAGCCACAAAAGG;GGTAGCCAAAAACACTATGG;TGCCGGCCATGGCTCTAAGG;AATGGGAACCTGATCCGTGG	-0.1;-0.05;0.02;0.05	1482;1633;1940;2079	6.22E-01;4.40E-01;4.02E-01;5.79E-01	822;961;1268;1419	3.79E-01;5.31E-01;7.26E-01;1.24E+00
Park2	0.114293	0.723867	4	AGTGGTTGCTAAGCGACAGG;TACACATAGTACAGAGACCA;AGTCCAAACAGATCACGTGA;TTAATTCCAAACCGGATGAG	-0.06;0.12;0.15;0.24	263;741;980;1964	5.64E-01;6.63E-01;9.91E-01;6.77E-01	937;1921;2160;2638	3.97E-01;5.23E-01;3.75E-01;1.65E-01
NO_CURRENT_72	0.316772	1.55931	1	CAGCTCACCCTGCGTACGGT	0.32	80	1.56	2821	0.012
Zbtb17	-0.476369	1.4422	4	GGAGACTCACGACACCGACA;TGAGCCGAGCAGCACCACTG;GGATAACGGGGAGCCTCCTG;GCATAAGAAGAGGCACTCCG	-1.0;-0.5;-0.24;-0.17	2225;2322;2491;2657	1.41E+00;8.16E-01;4.46E-01;1.52E-01	244;410;579;676	5.87E-01;1.05E+00;1.60E+00;2.53E+00
NO_CURRENT_107	0.379251	1.91833	1	CGAGACGAATCCATCATGCG	0.38	35	1.92	2866	0.00512
Asns	-1.71909	3.04455	4	GCTGTGTGTTCAGAAGCTAA;GAATGCAGCCGATAAGAGTG;GCATGCCATCTATGACAGCG;GACATTTGCTATTGGCATGG	-2.13;-1.87;-1.56;-1.31	2722;2777;2832;2863	3.07E+00;2.01E+00;1.06E+00;2.23E-02	38;69;124;179	1.30E+00;2.50E+00;3.53E+00;4.85E+00
Rab1a	-0.0835852	0.834431	4	CCTTCAATAACGTTAAACAG;ATACACAACTATGATGCCAT;TCCGTATACGTATCATCCTG;ACTTCTGATTGGCGATTCTG	-0.2;-0.12;-0.04;0.03	1569;1890;2139;2275	6.79E-01;5.10E-01;3.75E-01;4.22E-01	626;762;1011;1332	3.80E-01;6.47E-01;9.57E-01;1.35E+00
Gspt1	-0.434327	1.46533	4	TTGGGCCTTAGACACGAATC;GAAGGACGGCACGAATTCAG;TTCACACGACTGGTCTTGAG;AATACCGAAACCTAAGTCAG	-0.94;-0.3;-0.28;-0.22	2294;2366;2385;2634	1.54E+00;8.68E-01;4.03E-01;1.67E-01	267;516;535;607	5.59E-01;8.92E-01;1.69E+00;2.72E+00
Cpvl	0.074824	0.57277	4	ATTATCACAAGTAACATGAC;GAGTTATGCCGGCTACATCA;GGAGTGGATATAGTGTGCTA;TCTGTCACCAGATTATAGGA	-0.0;0.05;0.09;0.16	723;1177;1468;1760	3.75E-01;4.57E-01;5.91E-01;8.68E-01	1141;1433;1724;2178	4.54E-01;4.26E-01;4.67E-01;4.98E-01
Fanci	-0.114027	0.772265	4	ATAGTGCATAAACTCGCCGC;AGCAGACGAACTCTATCACG;TTACGTCGTAAAGCATGAGC;AATCACCTTTCCCACAAGCG	-0.35;-0.14;-0.05;0.08	1269;1931;2174;2418	5.07E-01;5.27E-01;3.75E-01;3.16E-01	483;727;970;1632	4.13E-01;6.74E-01;1.00E+00;9.99E-01
Baiap2l1	0.128243	0.801779	4	ATCTTGCTTCTCTCGATCAT;TTATTGAACATGTCAATCAA;CTGCAAAGAAGCCCTGCTTG;AAAAGCCTACTACGACGGCG	0.06;0.11;0.15;0.19	545;738;1087;1400	3.95E-01;6.66E-01;8.81E-01;1.27E+00	1501;1814;2163;2356	6.34E-01;4.82E-01;3.75E-01;3.61E-01
NO_CURRENT_161	0.138689	0.53349	1	GCCCGTTGTGAGCGGCATGC	0.14	849	0.533	2052	0.15
Pip4k2b	0.11635	0.74342	4	AGCTTACAGCAAGATCAAGG;CAGTCTTGATGACGAAACGC;GGGCATGTACCGCCTGACCG;GCATCGCAAATACGACCTGA	-0.08;0.05;0.18;0.31	90;587;1487;2006	9.47E-01;8.06E-01;5.80E-01;6.41E-01	895;1414;2314;2811	3.89E-01;4.26E-01;3.86E-01;5.42E-02
NO_CURRENT_23	0.265903	1.1791	1	ACAATTCGGTTTATGCGCGT	0.27	192	1.18	2709	0.0296
NO_CURRENT_91	0.0746106	0.341495	1	CCGAGATGGCTCGGATAGAC	0.07	1321	0.341	1580	0.264
NO_CURRENT_285	0.117107	0.457647	1	TTAGTTCGACCACTCCTGAT	0.12	1011	0.458	1890	0.186
Atp13a2	0.130363	0.851477	4	TGTGGTAGTGACATGGCCAG;CCAGCTACATGACACCCCGG;CGTCATCACAGGTACGACCG;GGGACCCCGTGTGCTAGCAG	0.07;0.13;0.14;0.18	586;869;896;1332	3.86E-01;5.78E-01;1.09E+00;1.35E+00	1569;2005;2032;2315	6.79E-01;5.63E-01;3.85E-01;3.92E-01
Ubqln1	0.115008	1.20271	4	GCACAACTTACCTACGCCAA;AACACCATGAGCACCTCTGG;CAGCAAATATCAACACAAGT;ATCGGTGTACATGCGCCGTA	-0.37;0.16;0.24;0.44	10;291;726;2431	1.86E+00;1.31E+00;1.33E+00;3.07E-01	470;2175;2610;2891	4.18E-01;6.76E-01;5.35E-01;5.40E-03
Fxr2	0.180751	1.11057	4	GAAAACAGTACCTCCTCCCT;AGAAGCTACTAAGCACCTAG;CCAACACTTACGCCTCCCTG;GGTAGTCGGACATCCCCAAA	0.09;0.12;0.13;0.38	34;919;946;1211	1.34E+00;5.51E-01;1.03E+00;1.52E+00	1690;1955;1982;2867	7.71E-01;5.38E-01;3.93E-01;1.99E-02
Csnk1g3	0.141605	0.871874	4	TCGCGTTGTATTTACCACAA;GTTGGGAAAAAAATCGGATG;CACGGCCCAGTGGTCGGTCA;ATTACCTTTAAGCCTTGCCA	-0.06;0.08;0.16;0.38	32;685;1259;1965	1.37E+00;7.09E-01;7.32E-01;6.77E-01	936;1642;2216;2869	3.97E-01;4.41E-01;3.75E-01;1.87E-02
NO_CURRENT_142	0.100656	0.407785	1	CTTTGGCGTCGAGAAGCGCA	0.1	1134	0.408	1767	0.215
Sirt1	0.00536073	0.682708	4	GCCATTAGTGAGGAGTCCAT;AGCTGGATGATATGACGCTG;CGGTATCTATGCTCGCCTTG;ATAGCTTTGTCAGATAAGGA	-0.04;-0.03;0.02;0.07	1330;1675;1855;1902	5.36E-01;4.47E-01;4.23E-01;7.33E-01	999;1046;1226;1571	4.11E-01;4.96E-01;7.58E-01;1.07E+00
Nampt	-1.11088	2.26032	4	AATGCGTGTGAGAAAATATG;CTAGTACCATAACGGCTTGG;CAGAGGAGTCTCTTCGCAAG;AGGATGGAACTACATCCTTG	-1.35;-1.22;-0.97;-0.9	2623;2649;2706;2730	2.51E+00;1.43E+00;6.62E-01;1.05E-01	171;195;252;278	7.06E-01;1.63E+00;2.62E+00;4.08E+00
Gm8141	-2.7968	2.68425	1	GACAAAAAGTTTCTACCCAG	-2.8	2895	0.000749	6	2.68
Pik3c2b	0.170722	1.10293	4	GGATATCAGAGCCCGTTCGA;GCAGACGGCACGAACCATTG;GGAAGGCGTCCACCTCATTG;AGACTGCCAAACTCATAGCG	0.09;0.18;0.18;0.23	302;601;613;1175	5.23E-01;7.91E-01;1.53E+00;1.57E+00	1726;2288;2300;2599	8.02E-01;7.79E-01;3.84E-01;1.90E-01
NO_CURRENT_60	0.183498	0.705762	1	ATTCCGTTTGCAGCGAGACC	0.18	571	0.706	2330	0.095
Vps39	-0.632344	1.78502	4	GCAGAGACTCTACCTCCGGG;GGGGTACAAGCCCATCACAT;GAACAACCACTGTCATATCG;GTTCGGATCTCCACGTATCG	-0.82;-0.68;-0.56;-0.48	2476;2516;2556;2600	1.97E+00;1.10E+00;4.88E-01;1.90E-01	301;345;385;425	5.24E-01;1.18E+00;2.09E+00;3.34E+00
Kdr	0.157226	0.913653	4	CATAGCTGATCATGTAACTG;TTACCCGCTTAACGGTCCGT;TTGTAAAGAATGGAGACACG;ATACGTTTGAGAACCTCACG	0.04;0.1;0.18;0.3	109;563;1136;1528	8.72E-01;8.33E-01;8.35E-01;1.11E+00	1373;1765;2338;2792	5.58E-01;4.68E-01;3.91E-01;6.60E-02
Sfxn1	0.200786	1.24866	4	AGTAACCGTGAAGAAGTGAC;AGGCAAGGAATCGTTCCTGC;CATAGCCTTACTTCACAGTG;AACAAAACGTCCTATCAGTG	0.11;0.14;0.19;0.36	53;506;811;1073	1.16E+00;9.05E-01;1.20E+00;1.73E+00	1828;2090;2395;2848	8.95E-01;6.14E-01;4.06E-01;3.14E-02
NO_CURRENT_173	0.262954	1.16354	1	GCTAAACGTATTTTACGGGC	0.26	199	1.16	2702	0.0307
Ssrp1	-1.4968	2.62219	4	CGGATATCGTATCGACCGCG;CCCGACTGACCATTTCATAG;GGGCATGTCTACAAGTACGA;TTGGATCCTCCCATCAAGCA	-2.36;-1.43;-1.36;-0.85	2607;2732;2751;2879	2.43E+00;1.75E+00;7.55E-01;1.26E-02	22;150;169;294	1.53E+00;1.84E+00;3.13E+00;3.98E+00
NO_CURRENT_13	0.293909	1.35859	1	AAGCCTACTTCACCGGTCGG	0.29	127	1.36	2774	0.0193
Agps	0.05412	0.528381	4	TCCCTGGAATTCAGCACCGT;TGCAGGACACATCAAGCCAT;TCAGAGAAGGGATGTTTGAG;GTACCAATGAGTGCAAAGCG	-0.02;-0.01;0.04;0.21	420;1510;1804;1823	4.41E-01;4.27E-01;4.39E-01;8.07E-01	1078;1097;1391;2481	4.33E-01;4.79E-01;6.39E-01;2.71E-01
Bnip3l	0.176855	1.11499	4	TCGTCCAACAGGTTCCTGGG;TTGTGGATGGAAGACGAGGA;CAACAACAACAACAACTGCG;AGGGACCACAGCTCTCAGGT	0.11;0.13;0.16;0.3	101;698;924;1027	9.02E-01;6.98E-01;1.06E+00;1.80E+00	1874;1977;2203;2800	9.42E-01;5.49E-01;3.75E-01;6.10E-02
Fis1	-0.320005	0.761214	4	GCACGCAATTTGAATATGCC;AGGCTCTAAAGTATGTGCGA;GGTTCGAAGCAAATACAATG;CTTGAGCCGGTAGTTGCCCA	-0.85;-0.65;-0.13;0.35	54;2165;2549;2610	1.15E+00;6.68E-01;4.83E-01;1.83E-01	291;352;736;2847	5.34E-01;1.17E+00;1.31E+00;3.21E-02
Trim8	-0.0280197	0.710211	4	GTTCAGGTGGCCGATCTTAG;AGCTGCTGGATGAAGACTTG;GAAGTTCAACGCCCTGCACG;GGGACACTCGGTGTGTGACG	-0.08;-0.08;-0.05;0.1	1162;1925;2020;2030	4.62E-01;5.24E-01;3.87E-01;6.20E-01	871;881;976;1739	3.85E-01;5.71E-01;9.95E-01;8.89E-01
Atg16l1	-0.00753044	0.516206	4	ACTGCACAAGAAGCGTGGGG;GAAACTGAGGAAAACTACTG;CATACTTACGAAGACATACG;TGCAAGCCGAATCTGGACTG	-0.15;-0.1;-0.04;0.26	210;1881;2088;2199	6.36E-01;5.06E-01;3.79E-01;4.81E-01	702;813;1020;2691	3.75E-01;6.12E-01;9.48E-01;1.30E-01
NO_CURRENT_5	0.342195	1.67707	1	AACCCCGGCTGTCATCGCCG	0.34	61	1.68	2840	0.00908
NO_CURRENT_248	0.230065	0.976677	1	TCCTCCGATCGACCAGGGTA	0.23	306	0.977	2595	0.0483
Abcd3	0.0837142	0.594274	4	GCTCACACGGTACCTCTACG;AACCAGGTACCCGACGACAG;AGGAGCACAAGCTAGTCCCT;GTGAAATGACTAGATTGGCT	-0.1;0.09;0.12;0.23	322;1003;1184;2094	5.05E-01;5.12E-01;7.93E-01;5.66E-01	807;1717;1898;2579	3.78E-01;4.56E-01;4.12E-01;2.04E-01
NO_CURRENT_84	0.207895	0.84435	1	CCCCTTCGATATCCGATGAC	0.21	415	0.844	2486	0.0669
NO_CURRENT_205	0.212782	0.869112	1	GTGCGCGCGTATAGAAAAAA	0.21	392	0.869	2509	0.0629
NO_CURRENT_65	0.142247	0.544892	1	CAAGGATCGTGCCGTGATTT	0.14	827	0.545	2074	0.146
Tcirg1	0.0643152	0.560428	4	CACACACAAGTGCCTCATCG;CAGCCACACTCCAACCTGAG;AGATCCGAAAGATCACAGAC;CGCTACAGGGAAGTTAACCC	-0.06;-0.03;0.07;0.27	176;1381;1850;1946	6.96E-01;4.28E-01;4.25E-01;6.93E-01	955;1051;1520;2725	4.01E-01;4.94E-01;5.62E-01;1.08E-01
NO_CURRENT_272	0.430601	2.28631	1	TGCGCGTCCTGTTATGACCG	0.43	15	2.29	2886	0.0021
NO_CURRENT_73	0.254129	1.11605	1	CAGGGACGTAGCCGCCGTTA	0.25	222	1.12	2679	0.0344
Rab33b	0.106105	0.661397	4	ATTCCTCTATCCAAGCCGGC;GCATGGTCCAGCACTACTAC;CCGCACCGAGGCCACGATCG;AGTGATCGGCGACTCGAACG	-0.01;0.1;0.12;0.22	380;995;1164;1772	4.63E-01;5.16E-01;8.10E-01;8.56E-01	1129;1737;1906;2521	4.50E-01;4.60E-01;4.10E-01;2.43E-01
NO_CURRENT_202	0.141816	0.544368	1	GTGATGGCCACGTCCGAACC	0.14	828	0.544	2073	0.146
Tpcn2	-0.00150633	0.715077	4	ACCCGACACTCACAACTCAG;ACAATGAACCAGCATCCATG;ATCATCTATAATCAGTTCCG;AGAGGTTTCCCAGAGCGACG	-0.07;0.0;0.01;0.05	1467;1705;1734;1981	6.12E-01;4.53E-01;4.64E-01;6.62E-01	920;1167;1196;1434	3.94E-01;4.59E-01;7.83E-01;1.22E+00
Gm13910	0.0913161	0.384667	1	GCATCGGACCAATATTCCAA	0.09	1196	0.385	1705	0.231
Psmc1	-1.11981	2.17667	4	GATCCTTGTCTACAAACGAC;GCCAACCACTCGCAAGAAAG;GCTGCCAGCAAACTGCCACT;TACCCATCCTGAGTATTACG	-1.61;-1.57;-0.71;-0.59	2524;2567;2780;2790	2.12E+00;1.21E+00;8.36E-01;6.72E-02	111;121;334;377	8.65E-01;2.02E+00;2.27E+00;3.55E+00
Tecpr1	0.0396379	0.755819	4	CGGGAACACTGATCACTCCA;GTGGCCCATATAAGGTCGTG;GCAGTTCACAGGGCACGACG;CATAGGCCTCCTCTCGATGG	-0.24;-0.16;0.12;0.44	13;1007;2205;2323	1.75E+00;5.11E-01;3.75E-01;3.86E-01	578;696;1894;2888	3.88E-01;7.00E-01;4.13E-01;7.21E-03
Eif4b	0.0330528	0.523977	4	AGAGACATGGACCGCTATGG;GATTATAGGCGTGATGACAG;TCATCAAAACTGTCTGTGGT;CTGTCCTAGTGTCAACAACT	-0.09;0.02;0.1;0.1	1093;1128;1661;2063	4.38E-01;4.70E-01;4.93E-01;5.92E-01	838;1240;1773;1808	3.81E-01;4.44E-01;4.49E-01;8.21E-01
Pink1	-0.026755	0.705221	4	CATGGTGGCTTCATACACAG;CGAGGAACAGTGTGCGACCG;GTCGGACTTGAGATCCCGAT;TGATGTGGAATATCTCGGTA	-0.09;-0.07;-0.05;0.1	1160;1924;1992;2043	4.61E-01;5.24E-01;3.91E-01;6.09E-01	858;909;977;1741	3.84E-01;5.56E-01;9.94E-01;8.87E-01
Rpa2	-1.31325	2.40418	4	TATCCTAGGTCACTATTGTG;GGCTACACGCAGTCCCCCGG;ACTTTCACGTATGTTTCGGG;AGCAGCTGGGATATGGTACA	-2.24;-1.23;-0.98;-0.81	2596;2653;2709;2872	2.39E+00;1.44E+00;6.68E-01;1.69E-02	29;192;248;305	1.41E+00;1.64E+00;2.64E+00;3.92E+00
Tgfbrap1	0.0837425	0.651465	4	AGAACGGGTCCCCATTCACG;CATCGAGCGCTATGACATAG;AGAAATTCTCAGTGACCAAG;CCTGTTTCCCTACTGCAGTG	0.01;0.09;0.11;0.12	957;1048;1186;1710	4.01E-01;4.95E-01;7.91E-01;9.18E-01	1191;1715;1853;1944	4.73E-01;4.55E-01;4.24E-01;6.95E-01
Rabgap1	0.0983654	0.637328	4	CATGTTTGACTATGGTCTCA;AATGATGAACCTCTCTTGAG;GGGGAAAGGTCACAACTGGA;GTACCGAATTCTCATCACAA	-0.01;0.07;0.08;0.25	248;1282;1345;1768	5.82E-01;4.37E-01;6.70E-01;8.60E-01	1133;1556;1619;2653	4.51E-01;4.30E-01;5.12E-01;1.55E-01
Trim13	0.147917	0.928254	4	AGTTTCGAGACTTGGCGCCG;AGTTATGCAAACCTATGACC;AGCCCTCCAGTTACTCACGA;GGAATGTGCGGAATTCCCTG	0.07;0.15;0.17;0.2	434;638;794;1372	4.34E-01;7.53E-01;1.23E+00;1.30E+00	1529;2107;2263;2467	6.52E-01;6.25E-01;3.79E-01;2.81E-01
Rbbp7	0.0854767	0.61193	4	CTCCTCACATTAGAATTCGG;TACACCGTTTCTGTATGACC;TGCCTGTGGGATATAAATGC;ACAAAACACCCTGCAAAACC	-0.11;0.03;0.18;0.25	244;593;1616;2116	5.87E-01;7.99E-01;5.14E-01;5.48E-01	785;1285;2308;2657	3.76E-01;4.37E-01;3.85E-01;1.52E-01
Ldoc1l	0.0464693	0.64457	4	CCACTCTCTCGGCTTCACCG;GAGTAATCTGTAGAGCGCCA;CCTGGTATCCCGTCTGACTG;GCCTCACCAACTCCGCGCTG	0.02;0.04;0.05;0.08	1293;1488;1533;1647	5.18E-01;4.26E-01;5.55E-01;9.84E-01	1254;1368;1413;1608	5.00E-01;4.28E-01;6.25E-01;1.03E+00
Rpl28-ps1	-1.02857	1.81064	3	GGCGGCCGGCTCCACTCCGA;CACGACCCCTTTGCCATCGG;GCCGGCCGCCGATGGCAAAG	-1.28;-1.01;-0.79	2590;2665;2718	1.52E+00;6.87E-01;8.45E-02	183;236;311	7.79E-01;1.74E+00;2.91E+00
Llgl1	0.048478	0.623489	4	CCATGGCCAAAGAATCATTG;AGGATCGCGAGGGCTTCACG;TAGAGTTGGCCCATTACCGG;ATCCTCATAGGCTACAGTCG	-0.24;-0.02;0.09;0.37	44;1241;1831;2326	1.24E+00;4.44E-01;4.30E-01;3.83E-01	575;1070;1660;2857	3.88E-01;4.88E-01;4.94E-01;2.60E-02
4930549G23Rik	-1.0251	1.74898	3	TGGTATAGTAAGGGTCTACG;GAATCAAACGATAAACTTCG;CAAACGCGATATCATGGACG	-1.43;-1.15;-0.5	2489;2692;2753	1.29E+00;7.32E-01;6.78E-02	148;209;412	8.60E-01;1.84E+00;2.55E+00

## Sheet: DEPMAP Essential designation
Gene Symbol	Achilles Project Designation	Notes
Cdc37	Common Essential
Adsl	Common Essential
Cct2	Common Essential
Vps29	Common Essential
Vars	Common Essential
Vmp1	Common Essential
Ruvbl1	Common Essential
Gtf3c1	Common Essential
Rab7	Likely dependent in a given cell line
Phb	Common Essential
Smc3	Common Essential
Mcm2	Common Essential
Asns	Common Essential
Polr3a	Common Essential
Eif3a	Common Essential
Lars	Common Essential
Sars	Common Essential
Eif4e	Common Essential
Phb2	Common Essential
Napa	Common Essential
Tars	Common Essential
Eif5	Common Essential
Psmc4	Common Essential
Cct3	Common Essential
Actl6a	Common Essential
Cct7	Common Essential
Nup93	Common Essential
Vcp	Common Essential
Nsf	Common Essential
Trappc8	Common Essential
Kat8	Common Essential
Sec22b	NA	Mouse pseudogene, no human ortholog.
Nampt	Common Essential
Supt16	Common Essential
Pfas	Likely dependent in a given cell line
U2af1	NA	No specific guides in Project Achilles
Cyc1	Common Essential
Gfpt1	Likely dependent in a given cell line
Gm7327	NA	Mouse pseudogene, no human ortholog.
Scfd1	Common Essential
Snap23	Likely dependent in a given cell line
Ssrp1	Common Essential
Hspa8	Likely dependent in a given cell line
Kif23	Common Essential
Wars	Common Essential
Ddost	Common Essential
Gm15459	NA	Mouse pseudogene, no human ortholog.
Nudcd3	Common Essential
Cltc	Common Essential
Dnm1l	Common Essential
Smc1a	Common Essential
Sf3a1	Common Essential
