# Supplementary material for: Autophagy gene-dependent intracellular immunity triggered by interferon-γ
Source: mBio. 2023 Oct 31;14(6):e02332-23. doi: 10.1128/mbio.02332-23 (PMC10746157; doi:10.1128/mbio.02332-23)
Supplement: Table S4 — Genes enriched and depleted in 1 U/mL IFNγ treated cells, 10 U/mL IFNγ treated cells, or 1 U/mL IFNγ + norovirus infected cells. [file mbio.02332-23-s0009.xlsx]

## Sheet: STARS 1U mL enriched
Supplemental Table 4. Genes enriched and depleted in 1U/mL IFNγ treated cells, 10U/mL IFNγ treated cells, and 1U/mL IFN + norovirus infected cells. Results related to Figure 2 and 3. Average LFC and STARS analysis for the CRISPR screen.
p-value=0 means <0.00029976019184663194, FDR=0 means <0.019184652278184444
Gene Symbol	Number of perturbations	Ranks of perturbations	Perturbations	Most enriched perturbation	STARS Score	Average Score	p-value	FDR	q-value
Polr3a	4	4;14;38;95	AAGTACCCGACATGAAAGCA;GATTTAGAGGTAATCTGTCA;ACGGACGGTCTGATACACAG;CTAGTGATGACAATCCAGTG	4	5.9387	4.27722	0	0	0
Pdpk1	4	31;107;112;169	GTGCAAATTCTCCCAAGTGA;GGAATGCCAGGGGACGAACC;ATGTATAATCTATCAGCTCG;CATTTGATGAGACCTGTACC	4	4.93805	3.02404	0.00059952	0.0191847	0.0191847
Pars2	4	41;126;205;281	CCACGGAGAAGACCAAACCG;GTAACCGCTTCCTCATGAGT;CCATGAATTCCAGCTACCAG;GCACTGTATAGGGCATGAGG	4	4.05477	2.54677	0.00209832	0.0447642	0.0306954
Mrpl38	4	39;80;83;423	AGGGCACAAAAGTGGCACCG;GCTCGGGCCCATGCCCAACG;CAATGAAGTGACTCCGACCG;TACCCCCACCCAGAGTCAGT	3	4.04051	2.56406	0.00239808	0.0383693	0.0306954
Tars	4	28;40;85;575	GCCATGGAGAGAGTCTATGG;CCCCGGCAGAGATCTATCAG;GCATAGGAATGAGCTCTCGG;ACAAGCAATCTGATACGGCG	3	4.0098	2.79674	0.00239808	0.0306954	0.0306954
Lars	4	57;59;101;1419	GAGTGCTGCAAGATCATCCG;GTAGAACGCCATGTAAATTG;GTAGTAAGGATTCACGTCCG;CAACAGCTTGGCTCAAAGTG	3	3.78756	2.51356	0.00389688	0.0415667	0.0415667
Eif5	4	2;17;149;732	TCACAACCAAAATATTTGGT;GATGCCCCGTTTGATTGCTA;AAGCTGCAAGACATGTTGGA;ATACTCACCACAGCATGTGG	2	3.69085	3.17985	0.00629496	0.057554	0.057554
Lonp1	4	100;129;142;533	CCCATCTACTTGAGCGACAT;GGCAGCGACGAGACCTCCGA;TCATTCGCAACTTGTCTCCG;AGATTGGCCGAGGCTACCAA	3	3.35007	2.07371	0.0167866	0.134293	0.104644
Gtf3c3	4	11;109;143;545	TGAAAGATACAACCTCGCAG;ATAAAACGTTCTCCATCAGA;ACAAATACATCGCCTGCAGT;TGTCAGTACTACTTACATTG	3	3.34109	2.42335	0.0167866	0.119371	0.104644
Polrmt	4	7;29;145;327	AATGCCGGTTTAACACCCGA;GAAGGCTCCAGTAATGTCCA;GCTGGCGCGTTGCCTCAAGG;TATGGTGAGTGACCAGCACG	3	3.32331	2.85742	0.0173861	0.111271	0.104644
Dnm1l	4	35;92;148;2009	GCACAAATAAAGCAGGACGG;CCTTCCCATCAATACATCCA;GTGACCACACCAGTTCCTCT;AATCGTGTTACAATACTCTG	3	3.2971	2.29209	0.0179856	0.104644	0.104644
Ufc1	4	54;76;165;1749	ACCCACAATTCCCGATCTCG;AGTAAAACTGACCCGGATCA;GCAGTAGTGGGATATGTGAT;ACTCATATTTGAGGAAATCG	3	3.15812	2.23955	0.0236811	0.126299	0.126299
Plk1	4	15;37;2726;2741	CCACTAGCAAGGTATACCTG;CTAGCACACCAACACGTCGT;GAGCGATTGAAAACCTTGGT;GCTGGCGAAAGAAATTCCGG	2	3.02139	2.3562	0.0335731	0.165283	0.165283
Phb	4	12;171;189;1464	CACTCACCACCACCGACTTG;GTGATGACTGGTACGTTCCG;TTACCAGGGACACGTCATCC;CCAATGCTGGTGTAGATACG	3	2.98502	2.16834	0.036271	0.16581	0.16581
Hsp90b1	4	73;173;196;464	AAGACCACTCAAATCGAACA;TATTCATCAAACAGACCTCG;TCCACAGACAGAGACTGTTG;GAGTCTCACGGGAAACATTG	3	2.93876	1.89766	0.0416667	0.177778	0.177778
Twnk	4	62;84;207;314	CATGTGCACGTAAATACTGG;CAGGGAGTGAACACACTGTG;CTAACCAGAACACAATCCGA;ACGTGGCCTGAAGCTACTAG	3	2.86938	2.09637	0.0482614	0.193046	0.192975
Nup205	4	81;147;211;2307	ACCACCAATCTACAAGACCC;TCCTCGTCTAGACTGTATCA;TGATACATCAGACTAAAGCC;ACCACAACAGGCGTCCACTG	3	2.84509	1.89702	0.051259	0.192975	0.192975
Gtf3c1	4	44;48;246;2424	CAGTAAGCCAGGATACCTAG;GCTTCTACCATTGTACATCG;CATGCTGTGAGGGTCGAAGG;AACTACGAAGACCCAAAGGT	2	2.79866	2.22876	0.0554556	0.197176	0.197176
Phb2	4	19;104;225;2691	CAGCTCTCTTCGGATCAACA;TCTATGACCGCCTTCCACTG;TGGGTCGGGACAGCACACGC;CATAGTCCAGCCCTAGACGC	3	2.76366	2.16604	0.0602518	0.202953	0.202953
Adsl	4	49;51;1935;2855	TCACAGGACAGACGTACACA;CCAGTGCGATGCCGTACAAG;ATTGTCTCCGACATAGCAGG;AAAGTGTGTGAAACCTAACG	2	2.74692	1.96963	0.0635492	0.203357	0.203357
Ccar1	4	99;201;230;394	TCAAGCTTAGACCAATGGGT;TGTGTTAAAATGGTCTGCTG;TGTACCGTGGAACGACACGA;TGAACACCAAACGTTGTCTG	3	2.73584	1.74948	0.0668465	0.203723	0.203723
Copa	4	45;53;2581;2813	CTCTCTCTGACACATCACCT;CTTGCGGTTACAGATCACAA;CACCAGAAATATCCCAAACG;GCAAGCGGCACCTACCGTCA	2	2.71411	1.97081	0.0704436	0.204927	0.204927
Keap1	4	91;178;263;319	TCAAATACGACTGCCCGCAG;GGGCCGCCTCATCTACACAG;CATGTACCAGATTGACAGCG;GTTCGGTTACCGTCCTGCGA	3	2.56655	1.73674	0.0992206	0.276092	0.276092
Gspt1	4	208;213;270;969	AATACCGAAACCTAAGTCAG;GAAGGACGGCACGAATTCAG;TTGGGCCTTAGACACGAATC;TTCACACGACTGGTCTTGAG	3	2.53348	1.57629	0.107014	0.285372	0.285372
Mcl1	4	9;71;507;2824	AGATCATCTCGCGCTACTTG;CGTGCAGCGCAACCACGAGA;AGGCGGCTGCATAAGTCGCC;CTCCTCCGGAGACACGATGG	2	2.46566	2.1879	0.123501	0.316163	0.316163
Wars	4	43;78;295;2585	TGATGCCACAAAAGCCAGCG;CTGACGACGAGAAGTACCTG;TGAGCTATAAGGCCGCCATG;GGGAAAGAGTTGCTGAACGA	2	2.38614	1.81624	0.139089	0.342372	0.342372
Psmc5	4	21;108;2409;2899	TTATCATTTACAATCAACTG;CTACGTTGGAGAAGTCGTGA;TAAGATCTTACCTAACAAGG;ACTGGTACAGAAATTCATCG	2	2.11276	1.83018	0.194544	0.461142	0.455635
Prkaa1	4	75;110;342;845	TGAGAAGTTCGAGTGTTCGG;CCTGTGACAATAATCCACAC;GAAGATTCGGAGCCTTGACG;AATGCAAAGATAGCCGACTT	2	2.09745	1.55843	0.199341	0.455635	0.455635
Smc3	4	97;115;2736;2829	AGCTCAATGAAAACCTACGC;ACAAAAGCAGAAATAACACG;AAGAAGAGCGAGGAATTGCG;TCTGCTAAGCGAGAAACGAG	2	2.06039	1.48914	0.217926	0.480939	0.480939
U2af2	4	70;119;980;2722	CTCACCAGGCACATAAACAG;ATGCAGTACAAGGCCATGCA;GAAGCCGAGATCGAAAGCGC;CATGGCGGGGAGAACGACTG	2	2.03194	1.53951	0.227218	0.484732	0.484732
Gfpt1	4	36;122;444;756	TGTGGCACAAGTTACCACGC;GGAGAGAGGAGCCTTAACTG;TCTGTTGTGAACACAATGAG;AAGCTGCGGTCTTTCCCGTG	2	2.01126	1.66578	0.235911	0.487043	0.485012
Psmd2	4	3;124;791;2390	CCAGGGTATTGGCAAAACTG;CAGGAAGAACTGGCGTCATG;AAACTTTCGGAACACGCCCA;AAAGCCATTTACAAAAGAGG	2	1.99776	2.19116	0.242506	0.485012	0.485012
Wdr75	4	79;135;809;2546	CAATGCAATCTTCCTTCGGG;GGAAGACGGAATCTTCCGCG;TCAATAGAAGATCCTAATCG;AAAGTCACAAGTCCAAGCAA	2	1.92738	1.46304	0.271882	0.527287	0.521274
Rab7	4	47;137;1716;2796	ACGGTTCCAGTCTCTTGGTG;CACATACTGGTTCATGAGAG;CGACAGACTTGTTACCATGC;GGAAGTTCTCGGGATCCCGG	2	1.91524	1.56238	0.278477	0.524192	0.521274
Rpl35	4	25;139;1094;2361	TGAACAACGCCGAAATGGTG;GGGGCTTGTATTTCTTGCCC;CACTTACATCTTGGAGAGCT;CTCAAGGCCCACTTACATCT	2	1.90328	1.68848	0.285072	0.521274	0.521274
Birc2	4	111;146;1736;2127	AATCTTGTCAAATTGGACAA;GGCTGAACAGGAACACTAGG;CATTCGTCACCTCTGGAACG;GAAGAAAATGCTGACCCTAC	2	1.86281	1.36434	0.305156	0.542499	0.542499
Tfeb	4	58;156;381;610	TGAGATGCAGATGCCTAACA;CTGTAGTTGAGAGAAGACGC;CCTCTGTGGATTACATCCGG;TGGACACGTACTGTCCACCT	2	1.80842	1.46583	0.338729	0.58591	0.571112
Ddb1	4	132;157;628;2064	CGGAATGTCCTCAACACCGT;AATGTCGACAGCAACGAACA;GGCCTTTAACATCCGCCTAG;ATCTTGGAGTATAAGCAGAG	2	1.80319	1.30182	0.341127	0.57453	0.571112
Actl6a	4	1;159;2075;2838	CCTTCTCTAGTGGAACACCA;ACTGCGATTCCAGTCCACGA;AGCCGTGGGGAAATCAACCT;GAAAACGTACTGTTCGTCGT	2	1.79283	2.32681	0.348022	0.571112	0.571112
Sptlc1	4	118;166;303;666	CCCTCCAACCCACAACATCG;TTTGTCGTAGAATCCTCGCA;AATGTGCCATAGAACCCTCG;TCCTGCGTACTCTAAGAGAG	2	1.75763	1.3001	0.371103	0.593765	0.593765
Chek1	4	152;170;1929;2885	TACAACAAACCACTTAACAG;TCTTCCACCAACTCATGGCA;CAACCCAGTTAGTTACCCAG;AATAGTACTTACTGCAATGT	2	1.73822	1.24343	0.382194	0.596596	0.596596
Vps29	4	32;174;305;1930	GGACACCAAGTTATTCCGTG;GCTGCAGAGGCAGTTTGATG;GAGATCTGCACATTCCGCAC;GGCGACGTCCACATCGTGAG	2	1.71929	1.54447	0.397482	0.605687	0.597401
Gmps	4	24;175;1030;1071	AGGGCTATTATCATATCTGG;AGAAATGAGTCTGAAGCCCG;TACCAATCTCAGATGAAGAC;AATTTCCTGTATGATATAGC	2	1.71463	1.60279	0.401379	0.597401	0.597401
Rptor	4	69;184;514;1898	GCTGCCAACCATCATCGAAG;TTCTGAGGGCCCATAGACAG;TGCAGGTCGTATATGGACAG;GATGTGTCAAGGATTCGTTG	2	1.67395	1.3634	0.436451	0.634838	0.634838
Ddost	4	168;188;1076;2048	GAACTCCCCGTACTTAATGA;TGTTCCTCCCCACCGCATGG;ATCAGTGCCTTCATTGATGG;GATGACTTGCCAACAATGGT	2	1.65655	1.18466	0.454736	0.646736	0.646736
Tsc2	4	50;192;512;1045	TGAACCACATGGCTATGACG;CACAGGGTGATAATGAACAG;TTATTGAAGGCCATTGTACA;AAGACCCTTGAGCGGCTCCG	2	1.63954	1.41178	0.470024	0.653946	0.649829
Akt1	4	77;194;447;930	ATCTGCCACAGTCTGAATGG;ACGGTTCTCAGTAAGCGTGT;ACACACGCTCTCGAGACAGG;TACTTCCTCCTCAAGAACGA	2	1.63118	1.32005	0.477218	0.649829	0.649829
Ruvbl1	4	86;204;2711;2807	CACACTCACCAATGGCCCTG;AACACCTTGCCAGTTCCAGG;CATCGACAAAAAGCACTCCA;CCAAAAAAGACAGAGATCAC	2	1.59074	1.2779	0.519484	0.692646	0.692646
Mrpl45	4	123;226;324;391	AAGTACAAGACTGTACGCTG;GGGCGCTCCAACCGTTCCTG;TGAGCGATTGAGAAAGAATG;CCACTTACTTGTTTAGACAA	2	1.5089	1.1679	0.622602	0.813194	0.813194
Scfd1	4	128;239;1438;2854	TATGTGTTCTAAAACAGCAG;GGCATCACAAAGTACACTGC;TTCACAGGGACTAGAAGGAG;CTGTTTAAGTGGAAATCCTA	2	1.46456	1.13825	0.68795	0.880576	0.850403
Nsun4	4	185;240;411;888	TGGACTTCACGCCGGTCCCG;GCTCTGAGAGAAGACTAACA;GAGGTCACTTACCCTATCAT;CTTGAGGCACATAACTGTGA	2	1.46125	1.07015	0.692146	0.868576	0.850403
Snap23	4	222;242;1498;2014	TTACCTCAATGGCTAAACCC;AATAAATAAAGACATGAGAG;TGACCATTTGTAATCCGGCT;CAACTAAATCGCATAGAAGA	2	1.4547	1.03622	0.702938	0.865154	0.850403
Ehmt2	4	193;244;1256;1915	GGCTGCATGATGTAGACAGG;GGTGAGCTACACGAAAGTCG;ATGGCGGAAAGACAGCCCGT;GATGCATGTCATCACTCATG	2	1.4482	1.05636	0.715228	0.863671	0.850403
Tbc1d5	4	150;245;655;1022	TGCTCCCCTGAATATACACA;GATGCATTATCCAATCATCG;CTGCAGCAAATGATGCCTTG;ACCAGCACATCACTAACCCA	2	1.44498	1.09921	0.720923	0.854428	0.850403
Rpn2	4	113;248;439;1960	TGGACGGTTCGGTCCCCACG;GCATTGCACCCAAAACTACC;GCACAACCACCACTGGTACG;TGTGAAGGGGCGGTCCAGTG	2	1.43539	1.14722	0.730815	0.850403	0.850403
Smc1a	4	161;258;1159;2455	CGAGTAGACCATGCTGACAA;TGGAGGTCACCAACGCCACA;TGAAGAAATTAGTCGCTCTG;CTCTTGATATCATTAATGCG	2	1.40434	1.06613	0.794365	0.907845	0.896717
Nrbp2	4	255;259;1049;1163	ACTCGAGATCCAAGCCAACG;CTACCACATTCTCAGGCATG;GCACCTCAAAGAGCACTCGG;GCAGCCGCAAAGTTCATCAG	2	1.4013	0.98751	0.801259	0.899659	0.896717
Pi4kb	4	82;261;619;2054	ATATACATGTTAAGCAACTG;CCACTCAGCGACACTCGCGA;AAAACCGAATTCGGAGTACA;CCCATTAACCAACTCCAGCG	2	1.39528	1.18959	0.81265	0.896717	0.896717
Rab12	4	88;265;310;647	CGTTCGATGACTTGCCAAAG;CCAGCTTATTTCCAACCAGG;TCAAGACTGTAGAACTAAGA;ATATACGAGTATGATCCCCT	2	1.38339	1.1697	0.836331	0.907206	0.907206
Ift88	4	266;268;2111;2139	TCAATGGGAAGACCGATGAC;CCAGATAATACAGGAACGAG;TCAATCAGCAAGTTAGTATG;ACTGAAGCACTGTATAACAT	2	1.3746	0.967701	0.854317	0.911271	0.911271
Hk2	4	144;271;1032;2110	TTTGACAGAGAGATCGACAT;ATTCCCGAGGACATCATGCG;GAAGGCCATCCAGCGCAGAG;ATCCGGAGTTGACCTCACAA	2	1.36592	1.06713	0.871703	0.914573	0.914573
Mtor	4	33;279;492;799	TGATACGAACTAGCTCGTTG;CCCTGTAAAAGGCTCCATCG;TGCAGTCTGGCTAACCACGT;GCAGCACTTCAAGCAAAGTG	2	1.3433	1.35002	0.908273	0.937573	0.937573
Esyt2	4	117;289;1006;1658	TTAACACCATTGACTCTCAG;CCCCTATGGAATTATCCGGG;CCTCTTGTCCAGATGTCAGT;GTATCACCCGCATTGTCCCA	2	1.31603	1.08092	0.97512	0.990598	0.982614
Iigp1	4	241;290;1837;2473	ATTCTACTTCGTGAGAACCA;ACACCCCAATATACCCAATG;AGGTGTTCACACAGTTAAGG;TCCTTAATTCAATCAAATTG	2	1.31336	0.952362	0.982614	0.982614	0.982614

## Sheet: STARS 1U mL depleted
p-value=0 means <0.00029976019184663194, FDR=0 means <0.0044214628297378185
Gene Symbol	Number of perturbations	Ranks of perturbations	Perturbations	Most enriched perturbation	STARS Score	Average Score	p-value	FDR	q-value
Stk11	4	8;9;15;29	TCATCGGCAAGTACCTGATG;GTGATGGAGTACTGCGTATG;GGGCCTGTACCCATTTGAGG;AGTCCATTGGCAATCTCAGG	4	8	5.1152	0	0	0
Wipi2	4	18;35;36;48	AAGGGAGAAAAACTTATACC;ACTGCTACTTGGCGTATCCA;CACCCGAATCACAGTCCCCT;CTAAGGGACTATCATGAGCT	4	7.12463	4.23213	0	0	0
Rb1cc1	4	31;78;100;119	CTAACAGCTCTATTACAAGG;TCAAGATAGACCCAATGATG;ATACATACACAAAATGAGGA;ACAAGTACACGTGGAAACGA	4	5.5474	3.27922	0	0	0
Atg9a	4	25;28;71;128	AAGGCCGAGTACAAACGTGG;AGATAAACTTGATAAGCCGG;CTTCATCCCAGACCAGCACA;CTCGGCTTGCTGGTACACTG	4	5.42075	3.59933	0	0	0
Dynll1	4	34;79;104;139	CAACATCGAGAAGGATATTG;ACAAGAAGTACAACCCTACC;AGAGATGCAACAGGACTCGG;CGGCCCATATCAAGAAGGTG	4	5.27753	3.18676	0.00029976	0.00353717	0.00294764
Ikbkg	4	4;5;32;1730	AGGCTGCCTTGCGAATGGAG;GCTCAGGTGACATCATTGCT;TGGGTGAAGAATCTTCTCTG;AGCTTGATCTTCGGAGTCAG	3	5.2745	4.09493	0.00029976	0.00294764	0.00294764
Tbk1	4	132;142;181;193	CATTCTACCATGCAGCCACG;CGGGAACAACTCAATACCGT;CTTCTCGCTACAACACATGA;ACAGTGTATAAACTCCCACA	4	4.70736	2.6084	0.00059952	0.0050531	0.00353717
Traf2	4	21;24;52;1292	AGATAACGCTGCCCGCAGAG;GGAATGGGCAAAGTCCTTCG;AGTACAAACCTTGTTACTCA;CACAGGTTAAGGGAAACTTG	3	4.64498	3.19534	0.00059952	0.00442146	0.00353717
Nampt	4	3;12;56;2414	CTAGTACCATAACGGCTTGG;CAGAGGAGTCTCTTCGCAAG;AATGCGTGTGAGAAAATATG;AGGATGGAACTACATCCTTG	3	4.54904	3.64183	0.00059952	0.00393019	0.00353717
Atg101	4	65;67;84;213	GCAGGAGCGGCAGATATGCA;GTGGACTGTCAAGGTGCACG;GATGCACTGAGGAACTCAGG;GGGCAAGTTTCACTACAAGA	4	4.53607	3.03822	0.00059952	0.00353717	0.00353717
Ddx39	4	33;50;87;217	ACATCATACACTGCTTCTCG;GGTGTCCCCACCACAACATG;AGGAGGCTTACCTTAACACT;GCAGTATTACGTCAAGCTCA	4	4.50375	3.15103	0.000899281	0.00482341	0.00442146
Atg12	4	39;81;214;220	AATGAGTCCTTGGATGGTCC;GAAACTGCAGCCGAGGACGG;TGCAGTTTCGCCCGGAACGG;GCCGGCTCCTACAGGAGCCG	4	4.4799	2.73707	0.000899281	0.00442146	0.00442146
Ssrp1	4	45;53;66;2895	GGGCATGTCTACAAGTACGA;TTGGATCCTCCCATCAAGCA;CCCGACTGACCATTTCATAG;CGGATATCGTATCGACCGCG	3	4.3365	2.75937	0.00119904	0.0054418	0.0054418
Supt16	4	17;57;73;399	ACTGGCAGCACAGCTCAACG;ATGGGAATTGAATTCCGTGA;AGTGATTGTCTCAACAAGGA;CTATAATCTCAAGTTCAGTG	3	4.20624	2.83197	0.0014988	0.00631637	0.00589528
Atg14	4	42;96;205;259	CTGCGTGGCGTAGCCCAGCG;CGGCGAGTGGTGTTGCACAG;CACAGACCCATCTTCCAGAG;GATTAGCCTACCAAACAACG	4	4.19639	2.63639	0.0014988	0.00589528	0.00589528
Snapin	4	69;182;239;274	GCTCGACTCTCACGTGCACG;CCTGGAGTTCCTGCGACCCG;GACCAAGACAACTCGTCGCC;AGAACTGTGCCGGATCAATG	4	4.09859	2.38039	0.00209832	0.00773756	0.00728241
Vdac2	4	13;59;113;280	AACCAAAGACAGCTGACCCA;GGAACACCGATAACACTCTG;GTGAAGACGAAGTCATGCAG;GCTTTGCCGAGGTCAGCATA	4	4.06096	3.01979	0.00209832	0.00728241	0.00728241
Fis1	4	62;123;268;282	CTTGAGCCGGTAGTTGCCCA;AGGCTCTAAAGTATGTGCGA;GGTTCGAAGCAAATACAATG;GCACGCAATTTGAATATGCC	4	4.0486	2.423	0.00239808	0.00786038	0.00744667
Cul2	4	23;43;83;2711	CAAAGGAGTTAATAACCCCA;GCTGGTAAACTCATAACCAC;GCAGAAACATATCCATGACG;AGATATCTATGCTTTATGTG	3	4.04051	2.81406	0.00239808	0.00744667	0.00744667
Map3k7	4	6;14;93;339	AAACCCTTCGATGAGATCGG;GGGACTTACTGGATTCAGGC;CTCCACACTGCTCCCACGAG;GCCCAAAGCGCTGATTCACA	3	3.89384	3.27911	0.00269784	0.00795863	0.00795863
Vmp1	4	27;51;107;1774	ATGTAACTGAAGCTATATGT;TGCAGATCTTACCCACATGC;GTGGCATCGTCAAAGCATTG;TGACCAGATTATCTGCCCAG	3	3.71331	2.6338	0.00629496	0.0176859	0.0176859
Cltc	4	11;20;185;1805	GATGTTCACCCACTATGACC;GACACTCTGGAATCGACGGA;TCGCTACTTAGTCCGTCGAA;ATAACCACAGGAAGTCGACT	2	3.5506	2.79558	0.00839329	0.0225093	0.0225093
Pgk1	4	80;112;150;333	TAAGGTGCTCAACAACATGG;GGACTGCACACCGAGCCCAT;TCAAGAACAGAACATCCCTG;TCTGCAGGTTAAAGCTGAGC	3	3.27993	2.11868	0.0188849	0.0484439	0.0484439
Strada	4	103;110;158;478	GAGAGTATGTGACAGTACGA;GATACGGTACTATATTGGGA;CAGGTAGACCTTCCCATCCG;AAGTCCGATATCTACAGTGT	3	3.21349	2.06852	0.0215827	0.0530576	0.0509353
Ei24	4	30;102;159;432	ACTTTGCTAAGCACAAACAG;TGGCATTTGAAGTATCAGGG;CCATCTCAAAGCTAGATGCT;AAAATTCTACTAACAATACG	3	3.20543	2.25425	0.0215827	0.0509353	0.0509353
Vps4b	4	145;225;232;993	ATGCCTTACATTTAACAACA;GGAAAGCGGACACCTTGGAG;TGGATTCTGCAATTAGGCGA;CATACCCCTTCTCATCAACT	3	2.72488	1.6677	0.0683453	0.155091	0.155091
Atg5	4	49;74;247;412	AAGAGTCAGCTATTTGACGT;AAGAAGATGTTAGTGAGATA;AAATGTACTGTGATGTTCCA;AGATCAAATAGTAAACCAAT	3	2.6457	2.08956	0.0806355	0.176203	0.173069
Atg13	4	97;198;248;371	TGTGGGGCGATCTATGTGTG;ACAGTTCGAGTTGGAACAGT;GATAATCCCCATGATAGGTG;TACCCAATCTGAACCCGTCG	3	2.6406	1.72441	0.0821343	0.173069	0.173069
Nudcd3	4	60;61;722;1330	GCAAGACTACACCGACCTGG;GGAAGCCCATGCGGTCCGAA;CTCTCCATTCTCTTCCACCA;CCCGAGCACACAGTGACCCA	2	2.59445	1.85194	0.0914269	0.186006	0.180396
Sec22b	4	58;144;258;589	CTGCTCGTCCTCCTGCATCG;AATCTTACCAAACTCGATGA;GCTTCCAAGGTACATCGGGT;TCTACATTGATAGCCGTGCT	3	2.59074	1.86271	0.0917266	0.180396	0.180396
Prkar1a	4	166;240;275;1427	AAGACAAACGTGAAACTGTG;ACCTTCTCTCGTTATCATCA;CCGGCATCCGTACTGACTCG;CCACGCTACCTTTCTAACGT	3	2.5104	1.5629	0.113609	0.216224	0.216099
Vprbp	4	64;114;278;2458	GCACCACAGTGAGAATAGCA;CATCACTCAAAAGTGCACCC;GAACTCAGCAACTAAACCTG;CGGACCCCTCGGATTGCCAA	3	2.49676	1.88256	0.117206	0.216099	0.216099
Pdcd6ip	4	85;120;289;607	GTACAAGGACACGCTCCCCA;GACATACTCATCATAGCGAG;CATCGCACTTCTGTGTAAGC;GCTGACAGGTACATTGACTG	3	2.44803	1.81423	0.129197	0.230988	0.230988
Nup93	4	55;75;2186;2767	GTATCATCGAGAATCAATGC;CTTTAGCTCAAACAGCACCA;TCGACTGACGACTTGTGATG;ATCCAGAGAGCTTCGCCCAG	2	2.41928	1.7821	0.134892	0.234077	0.234077
Rpa3	4	91;95;588;1941	GTTCAATGTTTAGCTTGACG;GGTATAAGATGCACAGAGCA;TGTTACCACAGTATATCGAC;TGGCGTTGACGCGCGCTTTG	2	2.22013	1.58148	0.169664	0.286005	0.284447
Gm15459	3	122;135;2512	TGGTGGTATTGCGCTTGATG;CTACAGGGTCCAGTGTGCCA;GACAAAAAGTTTCTACCCAG	2	2.20771	1.57198	0.173561	0.284447	0.284447
Supt5	4	89;108;2166;2536	ACGATGACACCCACAGTACG;GATGACCGATGTACTCAAGG;CATGTAGGGACCCCAACCTG;GCTGGATGAAGACCGCTCTG	2	2.11276	1.53216	0.194544	0.310219	0.310219
Xpo1	4	7;117;683;2799	GTGACATTGTTGGAGCGAGT;TCCCATTCGAGTATGCAAGT;GCTACTCCCTAATCAAGTGT;TAGTCGCATGGCTAAACCAG	2	2.04604	2.03222	0.221523	0.343943	0.343943
Mapk14	4	101;131;344;419	TGGATGTGTTCACACCCGCA;TTCGGCTGACATAATTCACA;GAGAAACTGAACGTGGTCGT;TACAAAGACGGGGCATCGTG	2	1.95225	1.42723	0.260791	0.394531	0.394531
Hspa8	4	122;135;2512;2632	TGGTGGTATTGCGCTTGATG;CTACAGGGTCCAGTGTGCCA;GACAAAAAGTTTCTACCCAG;GAAAGCAACATAGCTTGGCG	2	1.92738	1.37868	0.271882	0.401027	0.401027
Cdc37	4	1;146;566;1682	CAGAATAAACTGCATCACCA;CTGCTCCATGCGTTCCACCC;CAAAGATGGCTTTAGCAAGG;TGACAGCCAGAAATACCTGT	2	1.86281	2.3618	0.305156	0.439127	0.439127
Copb2	4	41;155;1199;2881	TTCAGCACAATCCTAATGGG;GAACAGATTAAACTATTACG;TGCATTGACTACTACAGTGG;GCTGGTCTGTATCGCCACCG	2	1.81369	1.5399	0.333933	0.469096	0.469096
Smc3	4	72;165;2786;2804	TCTGCTAAGCGAGAAACGAG;AAGAAGAGCGAGGAATTGCG;ACAAAAGCAGAAATAACACG;AGCTCAATGAAAACCTACGC	2	1.76256	1.39916	0.365707	0.501785	0.501785
Plk1	4	160;175;2864;2886	GCTGGCGAAAGAAATTCCGG;GAGCGATTGAAAACCTTGGT;CTAGCACACCAACACGTCGT;CCACTAGCAAGGTATACCTG	2	1.71463	1.2224	0.401379	0.538213	0.538213
Vcp	4	26;180;737;1448	ACTGTCTTCACAGACTCATG;CCAATCGCCTTAAAGAGCGC;CAAACCTGATGACATCTCCT;GTATTTACCAAATCGCCGTA	2	1.69176	1.57443	0.421163	0.552192	0.552192
Ruvbl1	4	94;190;2697;2815	CCAAAAAAGACAGAGATCAC;CATCGACAAAAAGCACTCCA;AACACCTTGCCAGTTCCAGG;CACACTCACCAATGGCCCTG	2	1.64799	1.28907	0.46283	0.593629	0.59003
Mul1	4	68;192;1222;1591	GTATATGGAGTACAGTACGG;GCCATCGGCCACTACATCAG;CAGTTCACCGATCCCCGTGA;ATTCCAAGATCATTCACCAG	2	1.63954	1.34914	0.470024	0.59003	0.59003
Kat8	4	111;223;374;415	GTACGTTTCTCCGATCTCCA;CGATTTCATAGTTCCCAATG;GGGAAAATGCAGCAGTCGAG;CTGACAGAAGTAGATAGGCA	2	1.51953	1.1927	0.610911	0.750912	0.749664
U2af1	4	40;226;866;2743	AAAATCGGAGCATGTCGTCA;CAACACACAAACCTGGCTAA;GGTGGGGAACGTGTATGTCA;TGCAGGTGCTGTGAGCGACG	2	1.5089	1.39264	0.622602	0.749664	0.749664
Birc3	4	174;235;663;1090	GCTGGTGACAGAAAAGACAA;CCTGGGAAAAGCTGAATACG;ACTTGCAAAGCTCAAAGGCA;GAATGAACTAGTGCACTAGA	2	1.47791	1.08916	0.665767	0.785606	0.785606
Mfn2	4	149;241;449;914	GTGGTATGACCAATCCCAGA;CCGTGGTAACATCGATCCCA;CCGAGGCAGACGCATCCCAG;ATAAACCTTGAGGACAACTG	2	1.45797	1.10692	0.697542	0.80696	0.80696
Epg5	4	168;249;560;766	ACAGTGCCAAAAGTCGACTG;TGGACCGACAGCGTGCCGAA;CTGAGACCTCATTTAACCAG;AGTGTTGAATAACCCTTCAG	2	1.43222	1.0725	0.736511	0.835656	0.827231
Atg7	4	167;250;759;767	AACTCCAACGTCAAGCGGGT;GAGAGCATCCCTCTAATCCG;TGGGGTCCATACATCCACTG;CCTAGCCACATTACACCCCA	2	1.42907	1.07198	0.743106	0.827231	0.827231
Nup155	4	37;257;1488;1950	AAGAATTACTATATCCACAG;TCGGCCGAATACACTGACAC;CTGCTTGTGAGTAACGTGGG;TAAGCTAATGCCGTCTACGG	2	1.40738	1.35812	0.789269	0.862349	0.862349
Cct2	4	234;263;665;2146	GAGAATGGTAGCACCGTCGT;TGCGGCTAAGACAGTAACAG;CAGTCTGAGAACCGCTTCCA;CAGCGCCGAAGAGTTGTTCA	2	1.38931	0.995022	0.823141	0.883006	0.883006
Becn1	4	221;276;500;1790	ACACAGCGGGTGATCCACAT;ATCTTCGAGAGACACCATCC;TAGCTTCACTCTGATCGGGG;GATCCTAGAGCAGATGAATG	2	1.35169	0.985458	0.892386	0.940192	0.940192
Prkci	4	255;281;460;1325	CGGGTGAAAGCCTACTACCG;TTTACCGGAGAGGGGCACGC;TTTGCTTCGAGTTATAGGGA;ACTTGTATCCTTGTCGTCCG	2	1.33776	0.955736	0.922662	0.955036	0.955036
Kif23	4	283;284;424;1976	CCAACCGTACTAAAGCAGAA;AAATCATACCATCTCCAACG;AAGATCATATTCAAACAACG;CCTGCGACAACTAATGACCG	2	1.32953	0.935931	0.943945	0.96022	0.96022
Chmp4b	4	19;288;351;2874	ACGGAGGTGCTCAAGAACAT;CAGCACATACATGTTGTCGT;CTGGAACTCGATGGTTGACA;CACGGCACCAAAAATAAACG	2	1.31871	1.45443	0.968525	0.968525	0.968525

## Sheet: 1U mL LFC
Gene Symbol	Average LFC	Average -log(p-values)	Number of perturbations	Perturbations	Individual LFCs	Ascending ranks	Individual ascending -log(p-values)	Descending ranks	Individual descending -log(p-values)
U2af1	-0.133677	1.0025	4	AAAATCGGAGCATGTCGTCA;CAACACACAAACCTGGCTAA;GGTGGGGAACGTGTATGTCA;TGCAGGTGCTGTGAGCGACG	-0.51;-0.19;-0.06;0.23	158;2035;2675;2861	7.34E-01;5.80E-01;6.13E-01;2.35E-02	40;226;866;2743	1.28E+00;1.51E+00;1.13E+00;9.67E-02
1600014C10Rik	0.0614108	0.695679	4	TGTGCTCCATTTCCCAGGAG;GGCCGTCAAGCACTCTGGAA;GGCCCACCAGGAATAGCTGT;ACCAACCAAGCCACCGACGA	-0.02;0.02;0.04;0.2	202;1043;1257;1725	6.49E-01;4.97E-01;7.34E-01;9.03E-01	1176;1644;1858;2699	4.67E-01;4.41E-01;4.22E-01;1.25E-01
NO_CURRENT_57	0.0692896	0.541232	1	ATGCCAATGCCGTTGTTAGC	0.07	834	0.541	2067	0.147
Gba	0.00840922	0.43348	4	CGGAGAATGAACCTACAGCA;CGTTACGAGAGCACTCGACG;GGATAACTGGAAGTCGTTAG;GACTGGCAAAGAGTGAAATG	-0.1;-0.05;0.04;0.15	337;1106;1990;2340	4.93E-01;4.76E-01;3.92E-01;3.73E-01	561;911;1795;2564	3.91E-01;5.55E-01;4.42E-01;2.14E-01
Sesn2	0.0643886	0.833102	4	TCAACAAGTTACTGGCGCAT;TTCCCGTAGGAGCATCGGGA;TATTCCACAGCCAAACACAA;CAGAGCTTCTACGTCACGAG	-0.02;0.08;0.09;0.11	548;692;753;1680	3.94E-01;7.03E-01;1.29E+00;9.49E-01	1221;2148;2209;2353	4.86E-01;6.55E-01;3.75E-01;3.63E-01
NO_CURRENT_251	0.0610006	0.51106	1	TCGATCGTCGGCGGAGCGGA	0.06	894	0.511	2007	0.16
NO_CURRENT_176	-0.0457719	0.477871	1	GCTCATACTGATGAACGTCC	-0.05	1936	0.175	965	0.478
Mid2	-0.0444983	0.766275	4	AATTCTCTCACTCGACATGG;GTTATCTCGCTGAATCACCG;GGTGAATACTGCTATGCATG;CTGCAAAAAACATTGCCGAG	-0.09;-0.06;-0.04;0.01	1368;1931;2026;2276	5.56E-01;5.27E-01;3.86E-01;4.21E-01	625;875;970;1533	3.80E-01;5.74E-01;1.00E+00;1.11E+00
Pi4k2a	0.0386836	0.601326	4	CACTTTCCGCAAGTACCGGG;GCTGTCGGTTCGTGTTCTCA;CCGAATCGGCCTGCCACCAA;GGGTCACTGACCTTTGTACG	-0.12;0.05;0.08;0.14	367;747;1008;2420	4.72E-01;6.59E-01;9.61E-01;3.15E-01	481;1893;2154;2534	4.14E-01;5.11E-01;3.75E-01;2.34E-01
NO_CURRENT_213	0.0126218	0.326947	1	TAAAAGTGGTGCGTCGTCGT	0.01	1366	0.327	1535	0.276
Lmna	-0.0670763	0.894098	4	CCTCATGGGCAGCCCCCACG;ACGCACGCGATCGATGTACA;CCAGAAGAACATTTACAGCG;GGCCCGGCTCAAGGACCTCG	-0.16;-0.06;-0.04;-0.02	1720;1869;2020;2582	7.97E-01;5.01E-01;3.87E-01;2.02E-01	319;881;1032;1181	5.08E-01;5.71E-01;9.35E-01;1.56E+00
NO_CURRENT_281	-0.00160244	0.324095	1	TGTCTGCCGCATACGCTATA	0	1526	0.279	1375	0.324
Dynll1	-0.373865	3.19528	4	CAACATCGAGAAGGATATTG;ACAAGAAGTACAACCCTACC;AGAGATGCAACAGGACTCGG;CGGCCCATATCAAGAAGGTG	-0.57;-0.35;-0.31;-0.26	2762;2797;2822;2867	3.40E+00;2.16E+00;1.00E+00;1.99E-02	34;79;104;139	1.34E+00;2.38E+00;3.76E+00;5.30E+00
Map3k6	0.0659227	0.681715	4	TGGCCGAGACAGGCACACGA;GCTGGACTCCTTCTACAACG;GCCCCGGAAATCATCGACCA;ATGATGGCCGAGTAGTCCTG	-0.02;-0.0;0.03;0.25	133;1150;1547;1710	7.97E-01;4.64E-01;5.48E-01;9.18E-01	1191;1354;1751;2768	4.73E-01;4.29E-01;4.57E-01;8.10E-02
Klhl7	-0.0619456	0.546471	1	AGATTGTTGACATAGACAAG	-0.06	2077	0.145	824	0.546
Pacs2	0.0279063	0.508856	4	TGACGAGAATGATATTCTCG;GAGATTGTGTTGCCTCCTAG;AAGAACGACGTCCATGACCA;TTCCACAGATAACTACTCTG	-0.07;-0.05;0.03;0.21	186;1225;1977;2153	6.77E-01;4.47E-01;3.94E-01;5.18E-01	748;924;1676;2715	3.75E-01;5.48E-01;4.87E-01;1.15E-01
Gys1	-0.00541127	0.480872	4	CCGGACCAATAATTTCAACG;TTGGGACACCTGCAACATCG;ATCCCAGATCACCGCAATCG;CAACGCCCAAAATACACCTG	-0.08;-0.05;-0.0;0.11	541;1515;1976;2215	3.96E-01;4.27E-01;3.94E-01;4.68E-01	686;925;1386;2360	3.75E-01;5.48E-01;6.42E-01;3.58E-01
Amot	0.0516729	0.688947	4	GCTCCGGACACGTTTGGAGA;CTGAAGGGCATGGAACACCG;CTGATGAGAATCGCAACTTG;GGAGGCAATCTAGTGGACGG	-0.1;0.05;0.12;0.13	436;471;991;2318	4.33E-01;9.55E-01;9.79E-01;3.89E-01	583;1910;2430;2465	3.87E-01;5.18E-01;4.18E-01;2.82E-01
NO_CURRENT_273	-0.00886486	0.347454	1	TGCTTAGGGCCCTTCGGCGG	-0.01	1598	0.259	1303	0.347
NO_CURRENT_80	0.00753359	0.308888	1	CCAACATCGGGGCGCATAAT	0.01	1424	0.309	1477	0.293
Gm7899	-0.26964	1.33206	1	CTACAGGGTCCAGTGTGCCA	-0.27	2766	0.0205	135	1.33
Lrfn5	-0.204776	1.13606	1	GACTACAGTGATGATGTGTG	-0.2	2689	0.0328	212	1.14
Xirp2	-0.0188305	0.591203	4	ACAGTGACAGACGTACAAGG;TGTTCGAGGAATATCCATGG;GTTGTCTTGACATCCGACGG;AAAGTCCTAAGCCTTACATG	-0.09;-0.02;-0.01;0.04	1112;1591;1707;2248	4.44E-01;4.34E-01;4.74E-01;4.43E-01	653;1194;1310;1789	3.77E-01;4.53E-01;6.94E-01;8.40E-01
Vti1b	0.146913	1.41553	4	AAAGCATTGAGCGTTCTCAT;AAGCTGCACGAGATCTTCCG;CATGGGGTTACGGAAAGTCA;TAAGCTGAGAAACTACCGGA	0.08;0.08;0.13;0.3	93;452;711;733	9.34E-01;9.84E-01;1.35E+00;2.39E+00	2168;2190;2449;2808	1.32E+00;6.88E-01;4.26E-01;5.60E-02
NO_CURRENT_26	-0.0473721	0.482395	1	ACCATGATGTCACCGCCGCA	-0.05	1946	0.173	955	0.482
NO_CURRENT_122	0.209433	1.20472	1	CGTGTGTTTACAGCCCTTAC	0.21	181	1.2	2720	0.0278
Atm	-0.0713331	0.711539	4	GAGTATAAATAACATCGCGA;GAGAGCACACGGATTGCTCA;TGCAAGATACACATGAATCG;ATAATTCATGCTGTCACCAG	-0.27;-0.05;-0.05;0.08	719;1944;1961;2767	3.75E-01;5.33E-01;3.97E-01;8.16E-02	134;940;957;2182	7.94E-01;5.40E-01;1.02E+00;4.94E-01
NO_CURRENT_15	0.098622	0.676357	1	AAGCGTACCCCACTCGTTAA	0.1	611	0.676	2290	0.103
NO_CURRENT_235	-0.0497	0.493448	1	TCAATAGTTCTGCGCGAATT	-0.05	1970	0.168	931	0.493
Cpvl	-0.0517293	0.725474	4	TCTGTCACCAGATTATAGGA;ATTATCACAAGTAACATGAC;GAGTTATGCCGGCTACATCA;GGAGTGGATATAGTGTGCTA	-0.15;-0.05;-0.02;0.02	1306;1732;1997;2570	5.24E-01;4.59E-01;3.90E-01;2.10E-01	331;904;1169;1595	4.98E-01;5.59E-01;8.06E-01;1.04E+00
Atg5	-0.281492	2.41831	4	AAGAGTCAGCTATTTGACGT;AAGAAGATGTTAGTGAGATA;AAATGTACTGTGATGTTCCA;AGATCAAATAGTAAACCAAT	-0.44;-0.37;-0.18;-0.13	2489;2654;2827;2852	2.01E+00;1.44E+00;1.03E+00;2.90E-02	49;74;247;412	1.19E+00;2.44E+00;2.65E+00;3.40E+00
NO_CURRENT_260	0.0804417	0.59552	1	TCTTGACTCCGACTTCGGGC	0.08	736	0.596	2165	0.127
Adss	0.0345126	0.560361	4	CAGCTTTAGAGGAATACACA;TTTCAGGGAGGGAATAACGC;TATGGAAAGGATTAAACCGA;GGAGCGCAGTGGGGCGACGA	-0.14;-0.04;0.12;0.19	223;467;1884;2512	6.16E-01;9.61E-01;4.15E-01;2.50E-01	389;1017;2434;2678	4.58E-01;5.07E-01;4.20E-01;1.38E-01
Rab1b	0.0991708	1.11257	4	ATTCGAACCATTGAGCTGGA;CAGGCACGACTTGCCCACGC;CCTACGCCAACGTGAAACAG;CACTTCCAGCTACTATCGCG	0.02;0.1;0.14;0.14	362;409;606;1312	4.75E-01;1.06E+00;1.54E+00;1.38E+00	1589;2295;2492;2539	6.94E-01;7.86E-01;4.47E-01;2.31E-01
Rassf5	-0.0472856	0.686365	4	AAGATGCTCCTCACGTCGCG;GGGGCGTCAGAGGATCGCGG;TTCTGGAGAGCGTCTATCCA;TGTGCGGACGAGAGGTGCTG	-0.13;-0.09;-0.02;0.04	1064;1661;2281;2467	4.29E-01;4.44E-01;3.81E-01;2.81E-01	434;620;1240;1837	4.34E-01;7.71E-01;7.47E-01;7.94E-01
Ccar1	0.203752	2.18189	4	TGAACACCAAACGTTGTCTG;TGTACCGTGGAACGACACGA;TGTGTTAAAATGGTCTGCTG;TCAAGCTTAGACCAATGGGT	0.14;0.19;0.2;0.29	99;201;230;394	9.10E-01;1.60E+00;2.74E+00;3.47E+00	2507;2671;2700;2802	2.07E+00;1.50E+00;6.52E-01;5.98E-02
Gm12428	-0.0907513	0.673523	1	TTCGAAGGCTTCCTTATACG	-0.09	2286	0.103	615	0.674
Tecpr2	-0.024269	0.535934	4	GTGGCAAAGTCACCATCAAG;GGATGAAGATGGGAGTCCGT;AGCAGACATCCTGACCCATG;AGCAGATTGGATCCCAACCA	-0.16;-0.11;0.06;0.11	529;924;2376;2596	3.99E-01;5.48E-01;4.00E-01;1.92E-01	305;525;1977;2372	5.20E-01;8.80E-01;3.94E-01;3.49E-01
NO_CURRENT_274	0.0438541	0.444947	1	TGGGCCATAGTGGCGCGTGA	0.04	1041	0.445	1860	0.193
Hmox1	-0.0506201	0.665446	4	CAGGTAGCGGGTATATGCGT;TTCATGAAGAACTTTCAGAA;TCGTGCTCGAATGAACACTC;GCTGTGTGGCTGGCGTGCAA	-0.2;-0.06;-0.05;0.1	577;1998;2034;2679	3.88E-01;5.60E-01;3.85E-01;1.38E-01	222;867;903;2324	6.17E-01;5.79E-01;1.08E+00;3.85E-01
NO_CURRENT_272	-0.128177	0.842262	1	TGCGCGTCCTGTTATGACCG	-0.13	2484	0.0672	417	0.842
NO_CURRENT_299	-0.000790894	0.320009	1	TTTTAGTAGGTCAACGCTGT	0	1513	0.283	1388	0.32
Actl6a	0.260447	1.26812	4	GAAAACGTACTGTTCGTCGT;AGCCGTGGGGAAATCAACCT;ACTGCGATTCCAGTCCACGA;CCTTCTCTAGTGGAACACCA	-0.4;-0.06;0.23;1.28	1;159;2075;2838	2.86E+00;1.79E+00;3.80E-01;3.76E-02	63;826;2742;2900	1.09E+00;6.04E-01;7.34E-01;-0.00E+00
Brsk2	-0.0343517	0.671195	4	AGAACGGTATCCAAGCCATG;CCATCATACTTCTCGCCCTG;GGGGACTACCCCTTGGTGAG;CCTGCGTGGCATGATTGAGG	-0.09;-0.06;-0.01;0.02	1263;1620;2063;2271	5.04E-01;4.38E-01;3.81E-01;4.25E-01	630;838;1281;1638	3.80E-01;5.96E-01;7.16E-01;9.93E-01
Sf3a1	0.0274378	0.575359	4	CCAAATTTCAGGAACGTGAG;CATTATTTACCCTCCCCCGG;GGATACTCAAGTACAGGACA;GCGACGTACTGACATCTTTG	-0.25;-0.05;-0.02;0.44	34;1768;1966;2749	1.34E+00;4.69E-01;3.96E-01;9.29E-02	152;935;1133;2867	7.48E-01;5.43E-01;8.38E-01;1.99E-02
Atg10	-0.043018	0.690007	4	AGGGAGACATGTGAGCACAC;GGAGAATTTAGAGCTACCAA;AGATGGGAGACCGTTAGCTC;TTCATGAGTGCTATAAGCCG	-0.16;-0.02;-0.01;0.01	1369;1574;1708;2590	5.56E-01;4.32E-01;4.74E-01;1.97E-01	311;1193;1327;1532	5.15E-01;4.53E-01;6.82E-01;1.11E+00
Rbfa	0.00725687	0.475688	4	ATCCGCCTGAGGGTCCTGAA;CAAACCCCATCACCTCATGT;CCGAGTGTACTGGAAGACGG;GGAGGTCTACGACCTGAATG	-0.06;-0.04;-0.01;0.14	377;1630;1888;2072	4.65E-01;4.39E-01;4.14E-01;5.84E-01	829;1013;1271;2524	3.80E-01;5.08E-01;7.23E-01;2.41E-01
Snap29	-0.0110977	0.739125	4	GATGGTAGACAAGATGGATC;AGCATTAAGAGTGTGTTTGG;ATGTATGAATCGGAGAAGAT;CATAAATACAAGTAAAGACC	-0.14;-0.11;-0.09;0.3	94;2298;2387;2514	9.30E-01;7.90E-01;4.04E-01;2.48E-01	387;514;603;2807	4.59E-01;8.94E-01;1.55E+00;5.67E-02
Mapk3	-0.0429678	0.742648	4	ATGGATTTGGTGTAGCCCTA;GACCCTGAGCACGACCACAC;CCACGTGCGCAAGACCAGAG;GTATATACTTGAGGCCCCGG	-0.09;-0.06;-0.04;0.02	1330;1860;2062;2296	5.36E-01;4.98E-01;3.81E-01;4.06E-01	605;839;1041;1571	3.83E-01;5.96E-01;9.26E-01;1.07E+00
Map1a	0.0441719	0.576081	4	GAGGGTCTTACGGACCTCAG;ATGTCATAAAGTGTCCACCA;TGTGGGGAGAGGTTTGACCG;AGAGGTCATAGGTACTCGTG	-0.05;-0.01;0.05;0.19	227;972;1636;1979	6.10E-01;5.26E-01;5.04E-01;6.64E-01	922;1265;1929;2674	3.94E-01;4.40E-01;4.04E-01;1.41E-01
NO_CURRENT_12	-0.0920454	0.677068	1	AACTCCTCATCGTACGCTAA	-0.09	2291	0.102	610	0.677
Fnbp1	0.0107543	0.476924	4	GTCCATGAAGACGTACGCAG;CTTCCGGAGCCTAAAGCGTG;CATGACGTCACAGATCACGG;ATAGGCTTCTACGACCAGCT	-0.12;0.01;0.07;0.08	714;793;1434;2446	3.75E-01;6.25E-01;6.12E-01;2.96E-01	455;1467;2108;2187	4.24E-01;4.26E-01;3.77E-01;4.90E-01
Trim65	0.00574442	0.497275	4	GTCCCGGCGCGGAGTCACGG;CGAGTTCTTCTGTCGCACGG;TTCCTGCGAAAAGTCGTGTC;AGAGAAGAGCCTCCCCAAGG	-0.04;-0.02;0.01;0.08	758;1428;1696;1928	3.75E-01;4.26E-01;4.78E-01;7.10E-01	973;1205;1473;2143	4.05E-01;4.51E-01;5.88E-01;5.26E-01
Copa	0.0754988	1.12741	4	GCAAGCGGCACCTACCGTCA;CACCAGAAATATCCCAAACG;CTTGCGGTTACAGATCACAA;CTCTCTCTGACACATCACCT	-0.33;-0.16;0.38;0.41	45;53;2581;2813	1.23E+00;2.72E+00;5.08E-01;5.29E-02	88;320;2848;2856	9.56E-01;1.24E+00;1.17E+00;2.66E-02
Epm2a	0.0610492	0.672796	4	GTCACATGTTCCAGTTGGCG;CATTTCATTGGTGTGCCCAG;CCGTTGCTGCACATATAATG;TGTACCAGAACGTGTCAACG	-0.06;0.03;0.09;0.19	233;634;1224;2086	6.02E-01;7.57E-01;7.60E-01;5.73E-01	815;1677;2267;2668	3.79E-01;4.47E-01;3.79E-01;1.45E-01
NO_CURRENT_195	-0.0992692	0.706523	1	GGTTAAAAATTAAGCGGTCC	-0.1	2331	0.0949	570	0.707
Prkdc	0.0450125	0.622424	4	AGAGCCAATTCAGTGACCCG;CATGCAGGGTAAGTAATCGT;TGGCCCTTGTAAGTAGACGA;ACAGCATTGAACCATTCCGT	-0.07;-0.02;0.14;0.14	385;397;1758;2178	4.60E-01;1.08E+00;4.55E-01;4.98E-01	723;1143;2504;2516	3.75E-01;4.66E-01;4.54E-01;2.47E-01
NO_CURRENT_45	0.0400742	0.430182	1	AGGTGCGTGTCAACCGGTAG	0.04	1077	0.43	1824	0.201
Prkab1	-0.0160746	0.50217	4	ACTGTTCATACCAGACACAT;AGATCCTTACCTTCTCGTGA;CCAATAGTAACCAGCCAGCT;CCTGTCCATCGAAACACGGT	-0.12;-0.03;0.01;0.08	748;1410;1849;2433	3.75E-01;4.26E-01;4.25E-01;3.05E-01	468;1052;1491;2153	4.19E-01;4.94E-01;5.78E-01;5.18E-01
Erc1	0.0237105	0.626281	4	GTAGATGCCATACTAACAGG;GCAGTACCGAGTTGTACAGG;AAGTTCGAAAGATGCTCAAG;GCTCCAAAAGACTCTCGAGG	-0.01;0.01;0.02;0.07	826;1255;1440;1562	3.80E-01;4.42E-01;6.08E-01;1.08E+00	1339;1461;1646;2075	5.40E-01;4.26E-01;5.00E-01;5.82E-01
Hadhb	0.021769	0.540422	4	GCATCGGACCAATATTCCAA;ATATACAAGTCTTACCTCAG;TCAAACCAAGCCATGACCAC;CTGACAGCAGAAATGGAATG	-0.12;-0.11;0.09;0.23	163;667;2397;2431	7.23E-01;7.25E-01;4.07E-01;3.07E-01	470;504;2234;2738	4.18E-01;9.08E-01;3.76E-01;9.99E-02
Vps16	0.0933563	1.05509	4	TGGAGTATGAGCCACGCTCA;TGCCAGGTAACGATACGTGA;AGGTGAGAGGGATCCCAATG;TACTCGGTCGTGGCACAGTG	0.04;0.07;0.1;0.17	287;603;842;1069	5.38E-01;7.88E-01;1.16E+00;1.74E+00	1832;2059;2298;2614	8.99E-01;5.94E-01;3.84E-01;1.80E-01
Gtf3c3	0.310791	2.54726	4	TGTCAGTACTACTTACATTG;ACAAATACATCGCCTGCAGT;ATAAAACGTTCTCCATCAGA;TGAAAGATACAACCTCGCAG	0.11;0.24;0.28;0.62	11;109;143;545	1.82E+00;2.11E+00;3.35E+00;2.91E+00	2356;2758;2792;2890	1.67E+00;1.89E+00;8.76E-01;6.00E-03
NO_CURRENT_53	0.0346387	0.405493	1	ATCATGCCTTCGCATTAACC	0.03	1140	0.405	1761	0.217
Scoc	-0.00216928	0.518115	4	GATGGACGGATTGAGCACAG;ATTTCTCTTGAAGATGACAC;TCTAACCTTCAAGTGTGTGT;TTTAAAGAGTTGGCGTTCGA	-0.08;0.01;0.02;0.05	1013;1307;1423;2233	4.14E-01;4.34E-01;6.19E-01;4.54E-01	668;1478;1594;1888	3.76E-01;4.26E-01;5.24E-01;7.46E-01
Map1lc3a	-0.0297641	0.623766	4	CCTGCAACTCAACCCCACGC;CGCAGCCGACCGCTGTAAGG;CCATGTTAACATGAGCGAGT;GTGATCATCGAGCGCTACAA	-0.18;-0.16;0.09;0.14	400;665;2600;2648	4.51E-01;7.27E-01;5.25E-01;1.58E-01	253;301;2236;2501	5.76E-01;1.29E+00;3.77E-01;2.57E-01
Srebf2	0.101974	0.91948	4	CGCAGCGACCGTCTGTACCG;CCTTACTGGCACTTGAAGGG;GATGATCCTCGTCTGCGGAG;ACTCCAGTGACAGTACACTG	0.02;0.03;0.06;0.3	90;904;1234;1281	9.47E-01;5.59E-01;7.52E-01;1.42E+00	1620;1667;1997;2811	7.17E-01;4.45E-01;3.90E-01;5.42E-02
NO_CURRENT_56	-0.0522591	0.503357	1	ATCTTAACCAGCGCATCCCG	-0.05	1991	0.163	910	0.503
Col18a1	0.0335002	0.550221	4	ACCTCCTATAGAATCTACCG;AGGGTCCTTATGGACGACCT;CAAATCGATGACCCTCACGT;TGTGATCTATGTGTCAAGTG	-0.11;-0.02;0.11;0.15	336;520;1660;2403	4.94E-01;8.86E-01;4.94E-01;3.27E-01	498;1241;2381;2565	4.08E-01;4.44E-01;4.02E-01;2.13E-01
Agl	-0.0490995	0.70122	4	ACTGGTCTACCGGTACGGAG;TGGATGATCGACTACGTGAG;AGAAATGGCCTTATCCGCAG;TGAGTGGGAAAGCCGGCTAA	-0.15;-0.07;0.0;0.02	1303;1476;2170;2547	5.23E-01;4.26E-01;3.75E-01;2.26E-01	354;731;1425;1598	4.81E-01;6.71E-01;6.17E-01;1.04E+00
Atg12	-0.316981	2.74218	4	AATGAGTCCTTGGATGGTCC;GAAACTGCAGCCGAGGACGG;TGCAGTTTCGCCCGGAACGG;GCCGGCTCCTACAGGAGCCG	-0.52;-0.35;-0.2;-0.2	2681;2687;2820;2862	2.80E+00;1.56E+00;9.93E-01;2.29E-02	39;81;214;220	1.29E+00;2.36E+00;2.83E+00;4.49E+00
NO_CURRENT_136	-0.0588662	0.532468	1	CTGGGGCCGCTGAACCGCCG	-0.06	2050	0.151	851	0.532
NO_CURRENT_8	-0.0665356	0.571418	1	AACGGGCGCAATACCCTTTT	-0.07	2123	0.135	778	0.571
NO_CURRENT_131	-0.0738869	0.606274	1	CTCGTATAGTATTGCGTGGT	-0.07	2183	0.123	718	0.606
NO_CURRENT_4	0.104668	0.709582	1	AACATGTTAAGTCGCGTTAT	0.1	566	0.71	2335	0.0941
NO_CURRENT_34	0.124791	0.800585	1	ACGGATTGCTGACGCTATCA	0.12	459	0.801	2442	0.0747
NO_CURRENT_118	0.0200014	0.351472	1	CGTAACCGGAGATAATATTA	0.02	1291	0.351	1610	0.256
NO_CURRENT_286	0.142395	0.895372	1	TTATCGCACAACCCCGAAAG	0.14	369	0.895	2532	0.0589
NO_CURRENT_65	0.147979	0.930919	1	CAAGGATCGTGCCGTGATTT	0.15	340	0.931	2561	0.054
Iqgap2	-0.0257847	0.588303	4	CAATTACGCCTCTAACCAGA;AAACAACAGATGTCTACGAT;GGTCACATCAGATTACATCC;TACAAAATCCCAGAAACTCG	-0.14;-0.0;0.01;0.03	1179;1361;1554;2525	4.69E-01;4.29E-01;5.44E-01;2.41E-01	376;1347;1540;1722	4.66E-01;4.30E-01;5.51E-01;9.06E-01
Trp53inp1	-0.0221831	0.495487	4	GTTTGAGTCCTGTCCAATGG;TGGATTAACCACTATCAAGG;ACAGCATAGACAGACATGCT;AATGATGAATATAACTCAAG	-0.21;-0.01;0.04;0.09	691;1060;1575;2700	3.75E-01;4.91E-01;5.33E-01;1.24E-01	201;1326;1841;2210	6.50E-01;4.32E-01;4.27E-01;4.72E-01
Gemin4	-0.103175	1.08096	4	GGAAGCTCTGTAGTTCTGAG;GCTGGTTAAACGTCGTGTTG;GGATACTACCAACATGCCCA;TAGTTTGTCTAGGTACACGG	-0.2;-0.13;-0.09;0.01	1386;2292;2475;2690	5.65E-01;7.83E-01;4.38E-01;1.31E-01	211;426;609;1515	6.34E-01;1.03E+00;1.53E+00;1.13E+00
Pikfyve	0.0519403	0.665673	4	AGAATCAGTCGAATGACCCA;TACTTGATCCAAGCGAACCT;AAGCAATGGTTGATGGACGT;GCTGATTATCGAGCTAGAGG	-0.21;0.03;0.11;0.27	116;544;1141;2695	8.49E-01;8.56E-01;8.31E-01;1.27E-01	206;1760;2357;2785	6.42E-01;4.66E-01;3.95E-01;7.03E-02
Dcaf5	-0.0503955	0.769501	4	AACACCAAAGTATTCTCTGG;TGACTGGTTAGCGTAGTCGT;AGAATCGGACTCATTGGACA;CAAAATGACCGACCTCCATG	-0.13;-0.11;-0.08;0.12	483;2212;2412;2488	4.13E-01;7.07E-01;4.12E-01;2.66E-01	413;489;689;2418	4.44E-01;9.29E-01;1.39E+00;3.16E-01
Etfa	-0.00832447	0.45741	4	TTTGTGAGAACTATCTATGC;AGTTACACACACATCTGTGC;GGTAGTGCTAGTTCAGAAAA;TGGCGTAGCAAAGGTTCTGG	-0.11;-0.06;0.02;0.11	519;1262;2029;2404	4.02E-01;4.40E-01;3.85E-01;3.26E-01	497;872;1639;2382	4.09E-01;5.76E-01;5.03E-01;3.42E-01
NO_CURRENT_23	-0.0217634	0.395699	1	ACAATTCGGTTTATGCGCGT	-0.02	1735	0.223	1166	0.396
Cltc	-0.399295	2.30956	4	GATGTTCACCCACTATGACC;GACACTCTGGAATCGACGGA;TCGCTACTTAGTCCGTCGAA;ATAACCACAGGAAGTCGACT	-0.76;-0.65;-0.22;0.04	1096;2716;2881;2890	4.39E-01;1.68E+00;1.59E+00;6.00E-03	11;20;185;1805	1.82E+00;3.57E+00;3.02E+00;8.24E-01
Enpp1	-0.0128061	0.527472	4	GATTACCGTGATCTGAAATG;GGTGACCGCTAATCATCAGG;ATGTGAAAGCATCGATACCC;TACAACGCAAGTTGCCACTG	-0.08;-0.06;0.04;0.05	979;1079;2044;2242	4.06E-01;4.85E-01;3.83E-01;4.47E-01	659;857;1822;1922	3.77E-01;5.85E-01;4.33E-01;7.15E-01
Tbk1	-0.245513	2.61363	4	CATTCTACCATGCAGCCACG;CGGGAACAACTCAATACCGT;CTTCTCGCTACAACACATGA;ACAGTGTATAAACTCCCACA	-0.27;-0.26;-0.23;-0.22	2708;2720;2759;2769	2.97E+00;1.69E+00;7.76E-01;8.03E-02	132;142;181;193	8.00E-01;1.89E+00;3.05E+00;4.72E+00
NO_CURRENT_296	-0.0303917	0.429779	1	TTGTCAACTTCGGCCAACGC	-0.03	1823	0.202	1078	0.43
Acaca	0.0156747	0.532631	4	GCCATTCATTATCACTACGT;TTGATTCATAGGTACCGAAG;AATGCATGCGATCTATCCGT;CCTTCACGCCACCTTGTCAG	-0.04;-0.01;-0.01;0.12	480;1624;1635;1859	4.14E-01;4.38E-01;5.05E-01;7.73E-01	1042;1266;1277;2421	4.22E-01;4.40E-01;7.19E-01;3.14E-01
Acyp2	-0.0172576	0.379972	1	ATGAGCACATCTATAACCTG	-0.02	1692	0.234	1209	0.38
Ubqln4	-0.145348	1.35036	4	TCCCGAGCAGCAGTGAACAT;CGATCAAGCCTCGGTCAAGG;TCATGTGGCGCATCAGATCA;GGATCAATGCGGCTAGCCTG	-0.3;-0.17;-0.06;-0.05	1983;2107;2607;2792	1.06E+00;6.25E-01;5.32E-01;6.60E-02	109;294;794;918	8.72E-01;1.30E+00;1.23E+00;2.00E+00
Nampt	-0.52219	2.82591	4	CTAGTACCATAACGGCTTGG;CAGAGGAGTCTCTTCGCAAG;AATGCGTGTGAGAAAATATG;AGGATGGAACTACATCCTTG	-1.04;-0.75;-0.42;0.12	487;2845;2889;2898	4.12E-01;2.69E+00;1.82E+00;1.20E-03	3;12;56;2414	2.38E+00;4.03E+00;4.57E+00;3.19E-01
NO_CURRENT_138	0.0321986	0.396445	1	CTTCACGCCTTGGACCGATA	0.03	1164	0.396	1737	0.223
Clec16a	4.97773e-05	0.482088	4	CCTTACAGAGCGATGTCTCG;AGCCCACTGAGACACTCGAG;GGATGTCGTTGAGATAGTGC;TATAGAAATGACGTACAAGG	-0.08;-0.03;-0.02;0.13	432;1727;1774;2243	4.35E-01;4.58E-01;4.49E-01;4.47E-01	658;1127;1174;2469	3.77E-01;4.70E-01;8.02E-01;2.80E-01
Rab33b	-0.11561	1.39267	4	GCATGGTCCAGCACTACTAC;AGTGATCGGCGACTCGAACG;CCGCACCGAGGCCACGATCG;ATTCCTCTATCCAAGCCGGC	-0.15;-0.14;-0.12;-0.06	2079;2415;2505;2563	1.19E+00;9.34E-01;4.54E-01;2.15E-01	338;396;486;822	4.92E-01;1.08E+00;1.81E+00;2.19E+00
NO_CURRENT_300	0.0308706	0.391991	1	TTTTGGCGACGCATCGCTGG	0.03	1176	0.392	1725	0.226
Wdr24	0.127673	1.18054	4	GTGGTGGTTACATGGAACCT;CATCTTGTCACGTCCACCCG;AGCAGGAAAGAGGGGTCATG;GCCAATCTCAACCACAGCGT	0.01;0.1;0.14;0.26	125;412;573;1418	8.20E-01;1.05E+00;1.61E+00;1.24E+00	1483;2328;2489;2776	6.22E-01;8.23E-01;4.45E-01;7.60E-02
Trim21	-0.0156349	0.551394	4	TGAGATGATGAGCCATGAGT;GAAACACCGGGACCACACCA;ACATTGACACCCAGAAGTCG;GAGCCTATGAGTATCGAATG	-0.09;-0.03;0.0;0.05	998;1471;1807;2267	4.11E-01;4.26E-01;4.38E-01;4.28E-01	634;1094;1430;1903	3.79E-01;4.80E-01;6.14E-01;7.32E-01
Pdha1	0.0842729	0.85184	4	GCGCCGGATGGAGCTAAAGG;GGAGGCTGGCATAAACCCTA;AGAACAACCGCTATGGCATG;TGTTTGACATTATACGGCGA	-0.03;0.05;0.13;0.19	228;448;1003;1786	6.09E-01;9.90E-01;9.66E-01;8.43E-01	1115;1898;2453;2673	4.45E-01;5.13E-01;4.28E-01;1.42E-01
NO_CURRENT_178	-0.143772	0.895372	1	GCTTGTAATCTAAAGACGCG	-0.14	2532	0.0589	369	0.895
NO_CURRENT_203	0.0636642	0.521882	1	GTGCCTGATAGTGTGAAGCG	0.06	872	0.522	2029	0.155
Epg5	-0.147186	1.52399	4	ACAGTGCCAAAAGTCGACTG;TGGACCGACAGCGTGCCGAA;CTGAGACCTCATTTAACCAG;AGTGTTGAATAACCCTTCAG	-0.24;-0.18;-0.1;-0.07	2135;2341;2652;2733	1.27E+00;8.38E-01;5.82E-01;1.03E-01	168;249;560;766	7.12E-01;1.43E+00;1.64E+00;2.32E+00
Dsc1	-0.0114601	0.674761	4	CCGATCTTGCACAGGAACAC;GTGATGGAGGTACGAGACAT;CAACACCCCCCACTCGAAGG;ATCTTCAACCTTAAACAGCA	-0.02;-0.02;-0.02;0.02	1258;1719;1752;1765	5.02E-01;4.56E-01;4.57E-01;8.63E-01	1136;1149;1182;1643	4.52E-01;4.64E-01;7.95E-01;9.88E-01
NO_CURRENT_32	0.00430572	0.306152	1	ACGCACCCATACAGGCGCTT	0	1468	0.296	1433	0.306
NO_CURRENT_245	0.04879	0.460232	1	TCCGAACAGGCGCGTTTCTC	0.05	1005	0.46	1896	0.185
NO_CURRENT_289	0.195269	1.14225	1	TTCATCCTTCGTAGCGCAGC	0.2	209	1.14	2692	0.0323
Plekhf1	0.0879034	1.00294	4	AGGCGAGGGGGTACTGACCA;GCAGCGCATGCAAATGTCCG;GCACAATACTGCCATACACC;ACATCGAAGAGTGTGTGCGG	-0.05;0.12;0.14;0.15	331;408;479;2016	4.98E-01;1.06E+00;1.82E+00;6.32E-01	885;2422;2493;2570	3.88E-01;9.44E-01;4.47E-01;2.10E-01
Fyb	0.00489501	0.304941	1	CCAATGCTGGTGTAGATACG	0	1464	0.297	1437	0.305
NO_CURRENT_227	0.234294	1.28342	1	TAGATGGTGCTTCTGTCGCG	0.23	151	1.28	2750	0.0231
Rab7-ps1	-0.307509	1.44121	1	GGAAGTTCTCGGGATCCCGG	-0.31	2796	0.0159	105	1.44
NO_CURRENT_223	0.167461	1.01215	1	TACGACATCGCATGGTAACG	0.17	282	1.01	2619	0.0443
Tmem74	0.0193673	0.531296	4	AAACTTGGTATCAACACCAA;GTCTTCCGACATCAAAGACA;TGAGTCAGGAGGTCCAGATA;TCCACTCCAAAGCATTGCAT	-0.03;-0.02;0.05;0.09	698;1004;1747;1852	3.75E-01;5.12E-01;4.59E-01;7.80E-01	1049;1154;1897;2203	4.24E-01;4.63E-01;4.12E-01;4.78E-01
Afg3l2	-0.0169206	0.616905	4	AAAAGCGATAATGAGTACGG;GTTCGTGTGACCTTTACACC;GCCTGCCAGGATGACCACAT;TGAAATCCTTGTCATCCCAT	-0.06;-0.03;-0.02;0.04	1095;1697;1821;2042	4.39E-01;4.51E-01;4.33E-01;6.10E-01	859;1080;1204;1806	3.84E-01;4.84E-01;7.76E-01;8.23E-01
Nbr1	0.00382155	0.476897	4	ACTGAGTGTTGGCATAACTG;ATAGGCATTGAGACTTCTGT;CCACAGGCTCCAAAAACAGG;CCACAGACACGACCCCAACG	-0.17;0.03;0.06;0.09	635;867;1205;2624	3.79E-01;5.79E-01;7.76E-01;1.74E-01	277;1696;2034;2266	5.48E-01;4.51E-01;3.85E-01;4.29E-01
Ankfy1	0.0498154	0.831704	4	GTTGATGCCATATGTACTCG;AGCTTTATGACTAACCAGAG;CTAACTAGATGCGAATCCTG;GCAGCCAGACTCATTCAACG	0.03;0.03;0.07;0.07	824;855;1145;1200	3.80E-01;5.86E-01;8.27E-01;1.53E+00	1701;1756;2046;2077	7.81E-01;4.65E-01;3.83E-01;5.80E-01
Vps13a	-0.0146757	0.627298	4	TATGGATTATGTACGAACGA;GATACCTATGCATGTCAATG;ACTTGGAAGTGATTGTCGAA;AATGTACGTTTGTGCGAGTG	-0.05;-0.03;-0.01;0.03	1155;1642;1842;1933	4.59E-01;4.41E-01;4.27E-01;7.05E-01	968;1059;1259;1746	4.03E-01;4.91E-01;7.32E-01;8.82E-01
Eif5b	0.0774521	0.92835	4	CAAAGCGAAACGGAGGATTG;GAAGAGTCCTGATTCTGATG;TCCGTTCCTACCGTAGACAG;GACTGCCAGACCTAACTCAG	-0.16;0.1;0.16;0.21	176;301;608;2592	6.96E-01;1.29E+00;1.54E+00;1.95E-01	309;2293;2600;2725	5.17E-01;7.84E-01;5.25E-01;1.08E-01
NO_CURRENT_41	0.0949894	0.66513	1	AGCACTAGGATCGCGGCCTT	0.09	627	0.665	2274	0.106
Gm10051	0.142324	0.994287	3	GCCGGCCGCCGATGGCAAAG;GGCGGCCGGCTCCACTCCGA;CACGACCCCTTTGCCATCGG	-0.17;0.13;0.46	26;420;2614	1.58E+00;1.27E+00;1.35E-01	287;2481;2875	6.18E-01;4.98E-01;1.13E-02
Gm3724	-0.0619456	0.546471	1	AGATTGTTGACATAGACAAG	-0.06	2077	0.145	824	0.546
Golga3	0.0594512	0.671529	4	CTGCGTACCAGTGTTCCTCG;AAAGCAGCTTACGTCGACGC;GCAGAGAAACATCCTCAGCA;AACTCAGCATCGATCCATCA	-0.05;0.02;0.09;0.18	262;657;1296;1959	5.65E-01;7.35E-01;7.05E-01;6.82E-01	942;1605;2244;2639	3.98E-01;4.36E-01;3.77E-01;1.64E-01
Hk1	0.0524318	0.693809	4	CGTAGCCGCCATTGAAACGT;CCGACAATCCAAAATAGACG;CTACTGGTAAAGATCCGTAG;CTCCCGGGATTATAACCCAA	-0.0;0.0;0.01;0.2	187;1441;1480;1549	6.75E-01;4.26E-01;5.84E-01;1.09E+00	1352;1421;1460;2714	5.47E-01;4.26E-01;5.96E-01;1.15E-01
NO_CURRENT_144	-0.117753	0.78662	1	GAACCTTCGCGCAACTTAAC	-0.12	2427	0.0773	474	0.787
Mapk14	-0.215495	2.11397	4	TGGATGTGTTCACACCCGCA;TTCGGCTGACATAATTCACA;GAGAAACTGAACGTGGTCGT;TACAAAGACGGGGCATCGTG	-0.31;-0.27;-0.15;-0.13	2482;2557;2770;2800	1.99E+00;1.19E+00;8.06E-01;6.10E-02	101;131;344;419	9.02E-01;1.95E+00;2.23E+00;3.37E+00
Rubcn	0.0177622	0.486442	4	TCTTACCTTCTCCACGTGAA;ATGTAGACGCTGACATCCGG;ATGTTTAGAAGACCATCAGA;CACTCTGACTAGCCCCCTAG	-0.06;-0.01;0.02;0.12	475;1309;1568;2103	4.16E-01;4.34E-01;5.37E-01;5.59E-01	798;1333;1592;2426	3.77E-01;4.31E-01;5.25E-01;3.10E-01
NO_CURRENT_190	0.0197277	0.349458	1	GGGGGGTCTAATACCGATTG	0.02	1297	0.349	1604	0.257
Sec61a2	-0.113613	1.25099	4	GTTATTCTTGCATCCAACAG;CCATTGTGTATGTCATGACG;AGTCCCACTACCATTAACAC;GACAGCAAACACGAACACTG	-0.18;-0.15;-0.12;-0.01	1599;2442;2556;2629	7.01E-01;9.74E-01;4.88E-01;1.71E-01	272;345;459;1302	5.54E-01;1.18E+00;1.88E+00;1.39E+00
NO_CURRENT_216	0.121347	0.780253	1	TAATAAACTATGTCCCGCCG	0.12	481	0.78	2420	0.0786
Mtmr3	-0.0239091	0.52683	4	GTTCTTGGTAAAGTACAACG;TCGGGACTTTCCCAACGCAG;ACAGCATCAGATTCCGCACA;CAAACATACATTCTATCCGG	-0.21;0.01;0.03;0.07	835;1134;1422;2694	3.81E-01;4.68E-01;6.19E-01;1.28E-01	207;1479;1767;2066	6.40E-01;4.26E-01;4.51E-01;5.89E-01
Rab8a	0.10083	1.05455	4	AATCACGACAGCCTACTACA;TTGGATTCGGAACATTGAAG;ATTAGGACCATAGAGCTCGA;GGAGAAGCGGAACAGGACAC	0.01;0.06;0.15;0.18	260;321;896;1353	5.67E-01;1.24E+00;1.09E+00;1.33E+00	1548;2005;2580;2641	6.65E-01;5.63E-01;5.07E-01;1.63E-01
Ehmt2	0.0904987	0.892381	4	GATGCATGTCATCACTCATG;ATGGCGGAAAGACAGCCCGT;GGTGAGCTACACGAAAGTCG;GGCTGCATGATGTAGACAGG	-0.04;0.02;0.18;0.2	193;244;1256;1915	6.64E-01;1.45E+00;7.35E-01;7.21E-01	986;1645;2657;2708	4.08E-01;4.42E-01;5.88E-01;1.19E-01
Tmem160	0.0403675	0.597892	4	TCCTTCATGCAGAGTGACAT;AGTGTCCGAGCTGGATCGCG;CGCGCGTGGCCCGTGGCCCG;CTCCGCCCCACACCACGCAC	-0.06;0.04;0.04;0.15	334;1070;1128;2094	4.96E-01;4.88E-01;8.42E-01;5.66E-01	807;1773;1831;2567	3.78E-01;4.70E-01;4.30E-01;2.12E-01
NO_CURRENT_22	0.0951721	0.666518	1	ACAACACGCCGACACGTCTA	0.1	625	0.667	2276	0.105
NO_CURRENT_141	0.101066	0.690811	1	CTTTATTCCGTTGCATGTCG	0.1	591	0.691	2310	0.0988
Hgh1	0.0262145	0.636643	4	GGCCACCGCAAGGTCGACCA;ACAGATTCTTCGGTGCGCAG;GTGCACGCCGAGCTACAACG;ACATCACAAGTGGTTACTTG	-0.03;0.04;0.04;0.06	912;1100;1116;1806	3.92E-01;4.78E-01;8.53E-01;8.23E-01	1095;1785;1801;1989	4.39E-01;4.73E-01;4.40E-01;6.55E-01
Il3	-0.0160216	0.530211	4	GAATTGCAGCTCTATTGTCA;TGATGAAGGACCCTCTCTGA;TCAACGTTCTGGTTAAACGG;AGTCATTCGCAGATGTAGGC	-0.09;-0.04;-0.0;0.07	811;1539;1893;2295	3.78E-01;4.29E-01;4.13E-01;4.07E-01	606;1008;1362;2090	3.83E-01;5.10E-01;6.58E-01;5.69E-01
NO_CURRENT_14	0.0231847	0.362372	1	AAGCGAGCCGCAGACCGTTT	0.02	1259	0.362	1642	0.247
Cpt1a	0.0787734	0.849671	4	GAGGAATACATCTACCTGCG;CACATTGTCGTGTACCACAG;ACGTTGGACGAATCGGAACA;CATACTGCTGTATCGTCGCA	0.02;0.02;0.04;0.22	164;1039;1248;1268	7.21E-01;4.98E-01;7.41E-01;1.44E+00	1633;1653;1862;2737	7.26E-01;4.43E-01;4.21E-01;1.01E-01
Wdr75	0.124306	1.08961	4	AAAGTCACAAGTCCAAGCAA;TCAATAGAAGATCCTAATCG;GGAAGACGGAATCTTCCGCG;CAATGCAATCTTCCTTCGGG	-0.15;0.07;0.25;0.32	79;135;809;2546	9.98E-01;1.93E+00;1.20E+00;2.26E-01	355;2092;2766;2822	4.80E-01;6.15E-01;7.94E-01;4.74E-02
Stx8	-0.133207	0.828617	4	GAGGAGCCGGAGGAGACCAG;TGACCGCAGAACACAACTGG;CCTGGCATCGTTTAAGAATG;AAGAGGTGAAAAGACACCGA	-0.53;-0.05;0.01;0.03	1194;1365;1965;2863	4.74E-01;4.29E-01;3.96E-01;2.23E-02	38;936;1536;1707	1.30E+00;5.42E-01;5.53E-01;9.21E-01
NO_CURRENT_86	0.125888	0.805342	1	CCCGGCAGACTAACTAGCGC	0.13	454	0.805	2447	0.0738
Kif5b	-0.0198375	0.538258	4	CAGAAATAGGAATTGCTGTG;CTTATAGGTTAGTAAGACTG;AGAGCAGCATATGACAATAG;TGGAAAACGAGCTAAACCGT	-0.12;-0.02;-0.01;0.07	788;1627;1718;2450	3.77E-01;4.39E-01;4.70E-01;2.93E-01	451;1183;1274;2113	4.26E-01;4.56E-01;7.21E-01;5.50E-01
NO_CURRENT_104	-0.00306049	0.329818	1	CGACGACCTTGGATTGGCAG	0	1544	0.274	1357	0.33
Atg2a	-0.116955	1.15175	4	TCACTGACTTACCACCCGAG;TGTCCTGATACCTCCAACTG;CAGTGACCAGGACACGCACA;ACATTACCCCTAACTAGAGC	-0.28;-0.08;-0.06;-0.05	1941;2056;2223;2774	1.01E+00;5.93E-01;3.76E-01;7.72E-02	127;678;845;960	8.14E-01;7.15E-01;1.15E+00;1.92E+00
NO_CURRENT_142	0.0870949	0.620413	1	CTTTGGCGTCGAGAAGCGCA	0.09	695	0.62	2206	0.119
Cebpb	-0.00595979	0.504165	4	CGCCGTAGTCGTCGGCGAAG;TTACGTGAGCCTCGGCCGCG;GGCTACCAGGCGACGCCGAG;GGAGCCGGGCTTCGAACCCG	-0.07;-0.03;-0.01;0.09	641;1616;1855;2166	3.79E-01;4.37E-01;4.23E-01;5.07E-01	735;1046;1285;2260	3.75E-01;4.96E-01;7.13E-01;4.33E-01
Esd	-0.0490514	0.709369	4	AATGTACTCTTACGTCACCG;GACCACAAGGCCGTGCTCTG;CTAGGTGGCTGCAATATCAA;TGCCCCAAGAACACAGCACA	-0.13;-0.13;-0.04;0.09	651;1879;2468;2472	3.78E-01;5.05E-01;4.35E-01;2.78E-01	429;433;1022;2250	4.36E-01;1.01E+00;9.46E-01;4.41E-01
NO_CURRENT_151	-0.05029	0.49485	1	GAGGACCTAGGTTCCCGGAT	-0.05	1973	0.167	928	0.495
Mefv	0.0669103	0.799889	4	AAGGAGGGTACCTTCACAAG;TCTGAATGGAAGGACTACGG;ACCAAAAGGAAGGATCAGAG;GGCCACTCTAAGATCCCCCG	-0.1;0.09;0.11;0.17	286;543;678;2310	5.39E-01;8.57E-01;1.41E+00;3.95E-01	591;2223;2358;2615	3.85E-01;7.16E-01;3.96E-01;1.80E-01
NO_CURRENT_291	0.0662434	0.532468	1	TTCGATATAGGGGACGGCGG	0.07	851	0.532	2050	0.151
Gm13601	-0.0188305	0.591203	4	ACAGTGACAGACGTACAAGG;TGTTCGAGGAATATCCATGG;GTTGTCTTGACATCCGACGG;AAAGTCCTAAGCCTTACATG	-0.09;-0.02;-0.01;0.04	1112;1591;1707;2248	4.44E-01;4.34E-01;4.74E-01;4.43E-01	653;1194;1310;1789	3.77E-01;4.53E-01;6.94E-01;8.40E-01
Atg9a	-0.467368	3.61231	4	AAGGCCGAGTACAAACGTGG;AGATAAACTTGATAAGCCGG;CTTCATCCCAGACCAGCACA;CTCGGCTTGCTGGTACACTG	-0.61;-0.6;-0.38;-0.28	2773;2830;2873;2876	3.50E+00;2.48E+00;1.44E+00;1.44E-02	25;28;71;128	1.47E+00;3.28E+00;4.26E+00;5.44E+00
Bnip3l	-0.0247812	0.585515	4	AGGGACCACAGCTCTCAGGT;TCGTCCAACAGGTTCCTGGG;TTGTGGATGGAAGACGAGGA;CAACAACAACAACAACTGCG	-0.12;-0.02;0.02;0.03	1192;1333;1721;2458	4.74E-01;4.31E-01;4.69E-01;2.87E-01	443;1180;1568;1709	4.30E-01;4.56E-01;5.37E-01;9.19E-01
Rassf2	-0.0326915	0.687083	4	GGACATCCAGTGACCAGCGA;GCGTGTGCGCATCAACTGTG;CCTGCAACTCCGACACCGAG;GCTGTAACCTGGGCGCACAG	-0.09;-0.05;-0.0;0.01	1430;1527;1958;2266	5.90E-01;4.28E-01;3.98E-01;4.29E-01	635;943;1374;1471	3.79E-01;5.39E-01;6.50E-01;1.18E+00
Ifng	-0.000445452	0.460421	4	GTTTCTGGCTGTTACTGCCA;GTCTCTTCTTGGATATCTGG;GAACTCAAGTGGCATAGATG;TGCTGAAGAAGGTAGTAATC	-0.08;-0.06;0.05;0.09	638;1026;2097;2205	3.79E-01;5.03E-01;3.78E-01;4.76E-01	696;804;1875;2263	3.75E-01;6.18E-01;4.18E-01;4.31E-01
NO_CURRENT_67	-0.0200418	0.387947	1	CACCTATTCCCCTCCGCAAC	-0.02	1714	0.228	1187	0.388
NO_CURRENT_247	0.141678	0.891855	1	TCCTATAATTGAGCGAACGG	0.14	372	0.892	2529	0.0594
Usp36	-0.0354744	0.547782	4	GCTTCGCCAACTTTAGTGGG;GAACAACTTTGGGACGGCTA;ATACGTACTGTTGAGCGCCA;TGAGGTCGCAGAATGCTGAG	-0.21;-0.03;-0.0;0.1	609;1535;1785;2702	3.83E-01;4.29E-01;4.45E-01;1.23E-01	199;1116;1366;2292	6.54E-01;4.73E-01;6.55E-01;4.09E-01
Pa2g4	0.0423762	0.614534	4	CAGGACTATATACTCAAGGA;TTATTTACGGAAATGCTGGT;TCCAGGTTTGACCAGTCGTA;GTGACCAAGTATAAGATGGG	-0.08;0.05;0.05;0.15	333;958;1000;2225	4.96E-01;5.32E-01;9.69E-01;4.61E-01	676;1901;1943;2568	3.76E-01;5.14E-01;4.01E-01;2.11E-01
Cct7	0.0467463	0.635547	4	TTGGCATCAAGAAGGTGCAG;ATGTAGCCATACCAATTGGG;AGGCAATTGTTGATGCCGAG;CTGCAGGATGGACAACATCG	-0.31;-0.08;0.02;0.56	16;1240;2226;2803	1.66E+00;4.44E-01;3.76E-01;5.91E-02	98;675;1661;2885	9.13E-01;7.18E-01;4.93E-01;9.01E-03
Idh3a	0.138236	1.53075	4	CTTCAATTGAGACACATGGC;GTTGTTCCGAGCGTACTCGA;CTAGGCACCTATTCAGTGGG;ACCATCCGAGAGAACACGGA	0.06;0.14;0.16;0.19	232;291;358;905	6.03E-01;1.31E+00;2.18E+00;2.02E+00	1996;2543;2610;2669	1.08E+00;1.16E+00;5.35E-01;1.44E-01
Clptm1l	0.0471559	0.723069	4	TGAGTGTTTACACCACCACA;CAAACCCCCAGGATTCAGCT;CCTACGACAAGATCTCATTG;CAGGGGACAGCTCACGTGAA	-0.04;0.07;0.07;0.09	697;787;857;1885	3.75E-01;6.30E-01;1.14E+00;7.49E-01	1016;2044;2114;2204	4.15E-01;5.85E-01;3.77E-01;4.77E-01
Pip4k2a	-0.00982697	0.639747	4	GTATATAGTGGAATGTCATG;TCCTATATACAGATAGCCGG;CATCAAGACCATTACCAGTG;GGGGGGTCAACCATTCGGTA	-0.04;-0.02;0.01;0.01	1356;1447;1703;1896	5.49E-01;4.26E-01;4.76E-01;7.39E-01	1005;1198;1454;1545	4.12E-01;4.52E-01;6.00E-01;1.09E+00
Birc3	-0.13447	1.3287	4	GCTGGTGACAGAAAAGACAA;CCTGGGAAAAGCTGAATACG;ACTTGCAAAGCTCAAAGGCA;GAATGAACTAGTGCACTAGA	-0.23;-0.19;-0.08;-0.03	1811;2238;2666;2727	8.79E-01;7.30E-01;6.00E-01;1.07E-01	174;235;663;1090	7.00E-01;1.48E+00;1.43E+00;1.70E+00
Cep170b	0.0441973	0.659778	4	CCCAAGGCTGACAAGCGTCG;ACGCTCTAACACGTACATGT;TTCACTAAGGAGCCAACCAG;ATAGTCTCAGTGATGCCAGT	-0.0;0.0;0.03;0.14	364;1173;1472;1524	4.74E-01;4.58E-01;5.89E-01;1.12E+00	1377;1429;1728;2537	5.60E-01;4.26E-01;4.66E-01;2.32E-01
NO_CURRENT_60	0.0572012	0.492982	1	ATTCCGTTTGCAGCGAGACC	0.06	932	0.493	1969	0.168
Gabarapl2	-0.0804792	1.14604	4	GGTCCCCTCGGACATCACTG;AGTCCACACTCACCGGAACT;GACCGCGCTTACCCAGAGAG;AGATTGTTGACATAGACAAG	-0.11;-0.09;-0.07;-0.06	2077;2112;2274;2375	1.18E+00;6.29E-01;3.80E-01;3.47E-01	526;627;789;824	4.00E-01;7.64E-01;1.23E+00;2.19E+00
Ldoc1l	0.0356628	0.614713	4	CCTGGTATCCCGTCTGACTG;GCCTCACCAACTCCGCGCTG;GAGTAATCTGTAGAGCGCCA;CCACTCTCTCGGCTTCACCG	-0.01;-0.01;0.04;0.12	509;1042;1583;1606	4.05E-01;4.97E-01;5.29E-01;1.03E+00	1295;1318;1859;2392	5.19E-01;4.33E-01;4.22E-01;3.35E-01
4930549G23Rik	-0.0227574	0.53832	3	TGGTATAGTAAGGGTCTACG;GAATCAAACGATAAACTTCG;CAAACGCGATATCATGGACG	-0.08;-0.02;0.03	1213;1723;2192	3.72E-01;3.67E-01;3.65E-01	709;1178;1688	3.78E-01;5.32E-01;7.05E-01
NO_CURRENT_228	0.0182597	0.343803	1	TAGCTGTTTACGCCGACCTG	0.02	1314	0.344	1587	0.262
Zfp24	0.0511147	0.700478	4	GCATGCTCACCGGCTGACCA;TGTAGAGAACCAGCTCAAGT;GGATTCACCAGGACCTCGAG;GGCCCCGGCACTCTCAACAT	-0.11;0.07;0.11;0.14	379;527;858;2408	4.64E-01;8.77E-01;1.14E+00;3.23E-01	493;2043;2374;2522	4.10E-01;5.85E-01;4.00E-01;2.43E-01
Psmc1	0.104697	0.754972	4	GCCAACCACTCGCAAGAAAG;TACCCATCCTGAGTATTACG;GATCCTTGTCTACAAACGAC;GCTGCCAGCAAACTGCCACT	-0.07;-0.03;0.1;0.41	46;588;1773;2116	1.22E+00;8.05E-01;4.49E-01;5.48E-01	785;1128;2313;2855	3.76E-01;4.70E-01;3.86E-01;2.72E-02
Kat8	-0.190497	1.97451	4	GTACGTTTCTCCGATCTCCA;CGATTTCATAGTTCCCAATG;GGGAAAATGCAGCAGTCGAG;CTGACAGAAGTAGATAGGCA	-0.3;-0.2;-0.14;-0.13	2486;2527;2678;2790	2.00E+00;1.12E+00;6.17E-01;6.72E-02	111;223;374;415	8.65E-01;1.52E+00;2.13E+00;3.38E+00
NO_CURRENT_145	0.00720656	0.307366	1	GACAGTTGACGCGACGGAGA	0.01	1429	0.307	1472	0.294
Pgk1	-0.263489	2.53334	4	TAAGGTGCTCAACAACATGG;GGACTGCACACCGAGCCCAT;TCAAGAACAGAACATCCCTG;TCTGCAGGTTAAAGCTGAGC	-0.35;-0.3;-0.26;-0.15	2568;2751;2789;2821	2.28E+00;1.85E+00;8.65E-01;4.80E-02	80;112;150;333	9.93E-01;2.09E+00;3.29E+00;3.77E+00
NO_CURRENT_290	-0.0582717	0.530432	1	TTCCCCGCCCGTGCGGTCAT	-0.06	2046	0.151	855	0.53
Seh1l	-0.0286756	0.660845	4	TGGTATAGTAAGGGTCTACG;CTCCAGCGATCAGAGCGTCA;GAATCAAACGATAAACTTCG;CAAACGCGATATCATGGACG	-0.08;-0.05;-0.02;0.03	1213;1723;1938;2192	4.82E-01;4.57E-01;4.02E-01;4.87E-01	709;963;1178;1688	3.75E-01;5.30E-01;7.98E-01;9.41E-01
3110043O21Rik	0.0198356	0.498421	4	ATTGGTGACAGCTGTCACGA;TGGTGAATCACCCTTGTTGG;GACATCCACATCAATGTGCG;ATGACTTCCCCAGTAAGCAT	-0.16;0.02;0.03;0.18	237;1190;1244;2586	5.96E-01;4.54E-01;7.44E-01;1.99E-01	315;1657;1711;2664	5.11E-01;4.44E-01;4.72E-01;1.48E-01
NO_CURRENT_147	0.106938	0.720459	1	GACGAAAGGTCCTACGAAGT	0.11	552	0.72	2349	0.0915
NO_CURRENT_241	0.0572476	0.493448	1	TCATCTACGGTATCGAAAGG	0.06	931	0.493	1970	0.168
Atg101	-0.333847	3.0461	4	GCAGGAGCGGCAGATATGCA;GTGGACTGTCAAGGTGCACG;GATGCACTGAGGAACTCAGG;GGGCAAGTTTCACTACAAGA	-0.4;-0.39;-0.34;-0.2	2688;2817;2834;2836	2.84E+00;2.34E+00;1.07E+00;3.88E-02	65;67;84;213	1.08E+00;2.52E+00;4.04E+00;4.55E+00
Immt	-0.0569872	0.737473	4	ATCTCGTAAATGATCAGTGT;AAAAATCTCCAGTGTATCAG;AAATCTACGTCTGAAACCAC;TGAGCTGATCAATGCGACGA	-0.18;-0.09;-0.07;0.11	558;2133;2269;2632	3.92E-01;6.44E-01;3.80E-01;1.69E-01	269;632;768;2343	5.57E-01;7.59E-01;1.26E+00;3.71E-01
Hadh	-0.0395631	0.764829	4	CCTTTCAACCAGCACCGATG;AGCAAATCGGTCTTGTCTGG;AAGCATGTGACCGTCATCGG;GAAGACATTTGAATCTCTGG	-0.08;-0.05;-0.04;0.01	1439;1894;1943;2204	5.96E-01;5.11E-01;4.01E-01;4.77E-01	697;958;1007;1462	3.75E-01;5.32E-01;9.62E-01;1.19E+00
Banp	0.0131786	0.514036	4	TGATGTGCAACATGTCGGAA;AGACCTGCAACAAAGTGCGA;GCGTCGGCAGAACACCATCG;CAGCCAGGAAGCCAGAACAT	-0.17;-0.05;0.13;0.14	393;427;2000;2605	4.55E-01;1.02E+00;3.90E-01;1.86E-01	296;901;2474;2508	5.29E-01;5.60E-01;4.38E-01;2.52E-01
Mrpl45	0.185828	2.03283	4	CCACTTACTTGTTTAGACAA;TGAGCGATTGAGAAAGAATG;GGGCGCTCCAACCGTTCCTG;AAGTACAAGACTGTACGCTG	0.14;0.15;0.19;0.26	123;226;324;391	8.26E-01;1.51E+00;2.31E+00;3.49E+00	2510;2577;2675;2778	2.08E+00;1.23E+00;6.13E-01;7.47E-02
Nedd4	-0.0503372	0.614128	4	ACATTGTATGACCCGATGAG;AAGACTGACTCCAATGACCT;TCGCCGCGCAAACATTCTGG;ACATCAATGTGACCCGATGG	-0.22;-0.1;0.03;0.08	712;1195;2336;2707	3.75E-01;4.53E-01;3.90E-01;1.20E-01	194;565;1706;2189	6.62E-01;8.31E-01;4.74E-01;4.89E-01
Npepps	-0.163567	1.5332	4	GATGCTATATCATATAGCAA;CAGAGTGCTAGGAAAAGACA;TCAGCTTCCACATAAATGAG;GTAGTCTTTATAAAAAGGCA	-0.36;-0.11;-0.11;-0.08	2221;2369;2391;2825	1.41E+00;8.72E-01;4.05E-01;4.55E-02	76;510;532;680	1.01E+00;9.00E-01;1.70E+00;2.52E+00
Lrrk2	0.0296076	0.526174	4	GTACTCACATGTAACCGCCA;GCATCTAGGTTGGTGATACG;AAGGAACTCCTAAATAAGCG;TTAGTGAGAACCCACACGTG	-0.08;-0.04;0.09;0.15	354;658;1900;2201	4.81E-01;7.34E-01;4.11E-01;4.79E-01	700;1001;2243;2547	3.75E-01;5.13E-01;3.77E-01;2.26E-01
NO_CURRENT_160	-0.00428025	0.332386	1	GCCACTCCGCTCGTTCTAGA	0	1552	0.272	1349	0.332
Erp44	0.125399	1.39998	4	AATGTTATTTCTCGGACAAG;GTGCTGATCACAATCAACTC;CATCTAGACTCTGAATCTCG;TGTAATCTACAAACCACCCG	0.06;0.12;0.15;0.17	277;320;485;916	5.48E-01;1.24E+00;1.81E+00;2.00E+00	1985;2416;2581;2624	1.07E+00;9.36E-01;5.08E-01;1.74E-01
Sirt1	-0.0442153	0.755757	4	ATAGCTTTGTCAGATAAGGA;GCCATTAGTGAGGAGTCCAT;AGCTGGATGATATGACGCTG;CGGTATCTATGCTCGCCTTG	-0.12;-0.04;-0.02;-0.0	1557;1677;1899;2417	6.71E-01;4.47E-01;4.11E-01;3.17E-01	484;1002;1224;1344	4.13E-01;5.13E-01;7.60E-01;1.34E+00
NO_CURRENT_83	-0.0052416	0.335942	1	CCATTAGTACGAACATTGCG	-0.01	1563	0.268	1338	0.336
Rb1cc1	-0.384788	3.28869	4	CTAACAGCTCTATTACAAGG;TCAAGATAGACCCAATGATG;ATACATACACAAAATGAGGA;ACAAGTACACGTGGAAACGA	-0.59;-0.36;-0.31;-0.28	2782;2801;2823;2870	3.60E+00;2.19E+00;1.01E+00;1.81E-02	31;78;100;119	1.38E+00;2.39E+00;3.81E+00;5.57E+00
Atp8b1	-0.512557	1.86034	1	AAAATCGGAGCATGTCGTCA	-0.51	2861	0.00588	40	1.86
Tbc1d5	0.138644	1.36529	4	ACCAGCACATCACTAACCCA;CTGCAGCAAATGATGCCTTG;GATGCATTATCCAATCATCG;TGCTCCCCTGAATATACACA	0.05;0.09;0.18;0.24	150;245;655;1022	7.53E-01;1.45E+00;1.45E+00;1.81E+00	1879;2246;2656;2751	9.47E-01;7.37E-01;5.87E-01;9.17E-02
Gbf1	0.0106439	0.50103	4	ATGGCAAGATCTCTCTACAG;ATGGACTACGTCAATCCTCG;GCATGAGTGACTCGTCCAAG;TGGTCCGTGAGAACTATGTG	-0.27;-0.03;0.01;0.34	68;1444;1803;2768	1.06E+00;4.26E-01;4.39E-01;8.10E-02	133;1098;1457;2833	7.97E-01;4.78E-01;5.98E-01;4.06E-02
Atg4a	-0.0308027	0.753121	4	GGTGATGTACCTACCAATCG;AAAACAGCACAAATGGGTGT;CTCCACAAAAGATTGGAACT;CAGGCTTACCTGTCTTAAGG	-0.11;-0.1;-0.1;0.19	229;2326;2364;2383	6.07E-01;8.20E-01;3.97E-01;3.41E-01	518;537;575;2672	4.02E-01;8.65E-01;1.60E+00;1.42E-01
Kbtbd6	0.0540643	0.792559	4	AAGGCGGCGAGCCAGAAAGG;CAGCGTGACGATCCACGACG;AGAAGAGCAGGACTACCTAG;TCAAGTCTTTCTACGACGCG	0.02;0.03;0.06;0.1	576;895;1204;1265	3.88E-01;5.63E-01;7.76E-01;1.44E+00	1636;1697;2006;2325	7.29E-01;4.51E-01;3.89E-01;3.84E-01
Stk4	-0.0398898	0.676822	4	ATGCTGATATCCATCCAATG;AATACACCGAGATATCAAGG;CATAATACTTGACTACGTGA;TATCTGATATCATTCGGCTA	-0.12;-0.04;-0.01;0.02	1295;1641;1914;2457	5.19E-01;4.41E-01;4.08E-01;2.88E-01	444;987;1260;1606	4.29E-01;5.19E-01;7.32E-01;1.03E+00
Wac	-0.0331326	0.544671	4	GGCAGCTTGAGAAATCAGTG;AGAATTATTAAGCTGTAGCG;TCCACTGGTGAACCCACTAG;ACAGCACCCCATCAAACCAG	-0.22;-0.09;0.01;0.17	280;1420;2254;2714	5.45E-01;4.26E-01;3.78E-01;1.15E-01	187;647;1481;2621	6.75E-01;7.44E-01;5.84E-01;1.76E-01
NO_CURRENT_287	-0.0939413	0.684971	1	TTATCGTACTAGTACGTACA	-0.09	2302	0.1	599	0.685
Vps4b	-0.17228	1.71804	4	ATGCCTTACATTTAACAACA;GGAAAGCGGACACCTTGGAG;TGGATTCTGCAATTAGGCGA;CATACCCCTTCTCATCAACT	-0.26;-0.19;-0.19;-0.04	1908;2669;2676;2756	9.78E-01;1.49E+00;6.14E-01;8.85E-02	145;225;232;993	7.65E-01;1.51E+00;2.73E+00;1.86E+00
Gm18335	0.100164	0.687152	1	TGAAAAGTCCAAGATTGAGA	0.1	596	0.687	2305	0.0997
NO_CURRENT_285	0.149778	0.946524	1	TTAGTTCGACCACTCCTGAT	0.15	328	0.947	2573	0.052
Gm6051	-0.105707	0.741412	1	GGTCCCCTCGGACATCACTG	-0.11	2375	0.0867	526	0.741
Kdr	-0.0199321	0.591967	4	ATACGTTTGAGAACCTCACG;CATAGCTGATCATGTAACTG;TTGTAAAGAATGGAGACACG;TTACCCGCTTAACGGTCCGT	-0.17;0.03;0.03;0.03	1185;1199;1221;2608	4.71E-01;4.52E-01;7.63E-01;1.84E-01	293;1680;1702;1716	5.32E-01;4.48E-01;4.76E-01;9.12E-01
Rab12	0.181574	1.82811	4	ATATACGAGTATGATCCCCT;TCAAGACTGTAGAACTAAGA;CCAGCTTATTTCCAACCAGG;CGTTCGATGACTTGCCAAAG	0.09;0.16;0.17;0.3	88;265;310;647	9.56E-01;1.38E+00;2.36E+00;2.61E+00	2254;2591;2636;2813	1.47E+00;1.27E+00;5.63E-01;5.29E-02
Ubqln1	-0.0838566	1.02877	4	AACACCATGAGCACCTCTGG;GCACAACTTACCTACGCCAA;ATCGGTGTACATGCGCCGTA;CAGCAAATATCAACACAAGT	-0.15;-0.1;-0.06;-0.03	1770;2033;2359;2566	8.41E-01;5.79E-01;3.96E-01;2.13E-01	335;542;868;1131	4.95E-01;8.58E-01;1.12E+00;1.64E+00
Zc3h12a	0.0715073	0.795025	4	AAGGCAGTGGTTTCTTACGA;CAAACACGGTAATATCTGTG;CTGAGACCTGTGGTCATCGA;GGAGTGGAAACGCTTCATCG	-0.12;0.06;0.14;0.2	195;361;915;2432	6.61E-01;1.15E+00;1.07E+00;3.06E-01	469;1986;2540;2706	4.19E-01;5.53E-01;4.76E-01;1.20E-01
Dyx1c1	6.74e-06	0.49476	4	GAAGACCAGAGATACGCACT;CAACTAGCGAATTAGAAGCG;TGCTGTTGGGAACACTCGAG;ACCAAAGCTCTAAAACCTCG	-0.08;-0.0;0.02;0.06	920;1285;1529;2200	3.94E-01;4.37E-01;5.57E-01;4.80E-01	701;1372;1616;1981	3.75E-01;4.28E-01;5.14E-01;6.62E-01
Traf2	-0.422987	2.75838	4	AGATAACGCTGCCCGCAGAG;GGAATGGGCAAAGTCCTTCG;AGTACAAACCTTGTTACTCA;CACAGGTTAAGGGAAACTTG	-0.64;-0.61;-0.43;-0.01	1609;2849;2877;2880	7.08E-01;2.75E+00;1.51E+00;1.20E-02	21;24;52;1292	1.55E+00;3.41E+00;4.67E+00;1.41E+00
Ddx39	-0.386845	3.15927	4	ACATCATACACTGCTTCTCG;GGTGTCCCCACCACAACATG;AGGAGGCTTACCTTAACACT;GCAGTATTACGTCAAGCTCA	-0.57;-0.44;-0.33;-0.2	2684;2814;2851;2868	2.82E+00;2.31E+00;1.19E+00;1.93E-02	33;50;87;217	1.36E+00;2.77E+00;3.99E+00;4.51E+00
Gm16439	-0.109977	0.75739	1	GCTGAAGTGCAGTTCTACCC	-0.11	2394	0.0833	507	0.757
NO_CURRENT_207	0.0739882	0.564771	1	GTGTATGACGAGAAGCGAAG	0.07	790	0.565	2111	0.138
NO_CURRENT_298	0.0645427	0.525382	1	TTTCAGTTGTCGCGCGACTC	0.06	865	0.525	2036	0.154
NO_CURRENT_183	0.188773	1.11215	1	GGATCGATCCGAGGAACGTG	0.19	224	1.11	2677	0.0347
Supt5	-0.101392	0.918718	4	ACGATGACACCCACAGTACG;GATGACCGATGTACTCAAGG;CATGTAGGGACCCCAACCTG;GCTGGATGAAGACCGCTCTG	-0.33;-0.3;0.08;0.14	365;735;2793;2812	4.73E-01;6.68E-01;8.80E-01;5.36E-02	89;108;2166;2536	9.51E-01;2.12E+00;3.75E-01;2.33E-01
NO_CURRENT_181	0.11706	0.76256	1	GGAGTTCAAGCGTAACTTCG	0.12	501	0.763	2400	0.0822
Mlf2	0.0801113	0.945188	4	ATGAGCCGCATGTTGTCAGG;GAACGACATGATCGGGAACA;CCCAGATCCGGGAGACACGG;TCCATGAAACCGCCGGACTG	0.03;0.05;0.09;0.15	335;694;961;1174	4.95E-01;7.01E-01;1.01E+00;1.57E+00	1727;1940;2207;2566	8.03E-01;5.31E-01;3.75E-01;2.13E-01
Ift88	0.053025	0.710416	4	ACTGAAGCACTGTATAACAT;TCAATCAGCAAGTTAGTATG;CCAGATAATACAGGAACGAG;TCAATGGGAAGACCGATGAC	-0.07;-0.07;0.17;0.17	266;268;2111;2139	5.60E-01;1.38E+00;3.77E-01;5.29E-01	762;790;2633;2635	3.75E-01;6.27E-01;5.59E-01;1.67E-01
NO_CURRENT_72	-0.0643078	0.559308	1	CAGCTCACCCTGCGTACGGT	-0.06	2101	0.14	800	0.559
Ufm1	0.0284351	0.49977	4	ATAATCGCACTTGTAGCTGC;CTTTAAAATCACGTTGACGT;ACACTTTGTACGGCAGCCGC;ACAAGTGCGATTATTACTAA	-0.17;-0.06;0.04;0.3	89;1073;2023;2622	9.51E-01;4.87E-01;3.86E-01;1.75E-01	279;878;1828;2812	5.46E-01;5.73E-01;4.31E-01;5.36E-02
Atp6v0a1	0.0387719	0.578833	4	GTTTGCACTACGAAGAGGCA;GTACGGCCAATGTTCACTCA;GCACCTTGATGAACCAGACG;TGAAATCGAAAACCCGCTGG	-0.04;-0.01;0.08;0.13	435;757;1607;1924	4.33E-01;6.51E-01;5.18E-01;7.13E-01	977;1294;2144;2466	4.05E-01;4.36E-01;3.75E-01;2.82E-01
NO_CURRENT_252	0.0101737	0.317513	1	TCGCTCATTAGGAGCGCTAT	0.01	1396	0.318	1505	0.285
NO_CURRENT_263	0.0263181	0.37214	1	TGACCCTCTTAATCTCCGGT	0.03	1231	0.372	1670	0.24
Pim2	-0.0336818	0.695143	4	CAGAGGCTTGGTCAACATGG;CCTGACGTCTATCCGTGACG;ATCCTGATCGACCTATGCCG;GAAGGCGTATCACACCCGGA	-0.07;-0.06;-0.01;0.02	1337;1622;2093;2185	5.39E-01;4.38E-01;3.78E-01;4.92E-01	716;808;1279;1564	3.75E-01;6.15E-01;7.17E-01;1.07E+00
Washc1	0.150346	1.31402	4	AAACATACTTCTTATACCTG;TTGGCACTAGAAAAGACCTG;CGACGCCGGGTAAATCGGGT;CGTGTGTGTGAACACCAAGT	0.04;0.07;0.15;0.33	72;316;797;1059	1.04E+00;1.25E+00;1.22E+00;1.75E+00	1842;2104;2585;2829	9.09E-01;6.23E-01;5.11E-01;4.31E-02
Atg3	-0.0864954	0.945809	4	AGTGGCCGAGTACCTGACCC;TAACAGTTCCATGCTACAAG;GTAGATACATATCACAACAC;GACAGGCTACCCTAGACACA	-0.2;-0.1;-0.05;-0.0	1521;1969;2337;2677	6.47E-01;5.45E-01;3.91E-01;1.39E-01	224;564;932;1380	6.14E-01;8.32E-01;1.05E+00;1.29E+00
NO_CURRENT_52	-0.00640297	0.3392	1	ATATGAGCCCGACCTCTCGA	-0.01	1573	0.266	1328	0.339
Tefm	0.144074	1.58545	4	TGGTACTCGAAGAATTGCAT;AGCCCGGGAATCCATTGGAC;TCTTCCAGATAAAAGGACGT;AGAAGTTTGGGCCGTTTCAG	0.1;0.12;0.15;0.22	172;343;505;617	7.04E-01;1.19E+00;1.76E+00;2.69E+00	2284;2396;2558;2729	1.52E+00;9.08E-01;4.89E-01;1.06E-01
NO_CURRENT_24	0.010151	0.317202	1	ACACCCGTGTATGCACCGGG	0.01	1397	0.317	1504	0.285
NO_CURRENT_46	-0.00548366	0.337242	1	AGTCACTAGGCGCTCTCGCG	-0.01	1567	0.267	1334	0.337
Trappc11	0.205012	1.35315	4	AAGATGTCATTGCTTCGGAG;GGCAGAGAACGTCGTACGAG;AGAGGAGTACTACTATGCAA;GCAGGCCGGGACTTACATCG	0.04;0.06;0.08;0.64	8;713;940;1072	1.96E+00;6.85E-01;1.04E+00;1.73E+00	1829;1961;2188;2893	8.96E-01;5.41E-01;3.75E-01;4.20E-03
NO_CURRENT_50	0.108048	0.722826	1	ATACCTCCGCTACACCGTCT	0.11	549	0.723	2352	0.091
NO_CURRENT_69	0.0876497	0.624179	1	CACGGCAGGCATCTCGTCTA	0.09	689	0.624	2212	0.118
Gtf3c1	0.218249	1.75257	4	AACTACGAAGACCCAAAGGT;CATGCTGTGAGGGTCGAAGG;GCTTCTACCATTGTACATCG;CAGTAAGCCAGGATACCTAG	-0.12;0.18;0.4;0.41	44;48;246;2424	1.24E+00;2.81E+00;2.66E+00;3.12E-01	477;2655;2853;2857	4.16E-01;1.45E+00;1.21E+00;2.60E-02
NO_CURRENT_123	0.0194285	0.347787	1	CGTTAATAAACGCGGTTTCA	0.02	1302	0.348	1599	0.259
NO_CURRENT_129	0.0571952	0.492516	1	CTCATGTACGCCTTCGCTAC	0.06	933	0.493	1968	0.168
Mcmbp	-0.0640736	0.617175	4	GATGTTGGATGATCCGGTAG;CCTGAGCGTACTGAATAGTG;AGCTTGGTTCGCATTGACAT;TTTAATCTAGGAGGCCTCGG	-0.3;-0.07;0.02;0.09	645;1272;2131;2795	3.78E-01;4.39E-01;3.76E-01;6.41E-02	106;770;1629;2256	8.83E-01;6.42E-01;5.08E-01;4.36E-01
Dock1	0.0806352	0.852322	4	CAAGGTGTTACGGACCTACG;ACAGGACGGTCATTTCCATG;TTAAGGGTCTCAAACCAGCG;AGTGTGAATTCCACTCCACC	-0.06;0.05;0.16;0.18	252;300;1011;2069	5.77E-01;1.29E+00;9.57E-01;5.87E-01	832;1890;2601;2649	3.80E-01;5.10E-01;5.26E-01;1.57E-01
NO_CURRENT_187	-0.0168652	0.377822	1	GGCTTTACGTAAGGAGCGTA	-0.02	1686	0.236	1215	0.378
NO_CURRENT_294	0.156686	0.976677	1	TTGAAGTAGGGTCGGATTGA	0.16	306	0.977	2595	0.0483
NO_CURRENT_93	0.0417225	0.438323	1	CCGCGCATTAACGATCAGTA	0.04	1057	0.438	1844	0.197
Irgm1	-0.0507399	0.82903	4	CCAGTGTCCTATCAGAGGTC;TGTTTGGTATGACGTGACAA;GGCCACAGCCCAAACCGTAG;CTACGGAATCAAGGAGACTG	-0.09;-0.07;-0.04;0.0	1505;1923;2174;2251	6.36E-01;5.23E-01;3.75E-01;4.40E-01	650;727;978;1396	3.78E-01;6.74E-01;9.93E-01;1.27E+00
Cacybp	-0.0123236	0.506953	4	TGCACCTGCACGTTCTCAGT;CTTCTGGTAAAAAACCTCAA;TTACTGTATCAGTCTTGACC;TGAAAAGTCCAAGATTGAGA	-0.09;-0.06;-0.01;0.1	596;1569;2019;2268	3.85E-01;4.32E-01;3.87E-01;4.27E-01	633;882;1332;2305	3.79E-01;5.70E-01;6.79E-01;3.99E-01
U2af2	0.106917	1.04565	4	CATGGCGGGGAGAACGACTG;GAAGCCGAGATCGAAAGCGC;ATGCAGTACAAGGCCATGCA;CTCACCAGGCACATAAACAG	-0.23;0.05;0.27;0.34	70;119;980;2722	1.05E+00;2.03E+00;9.91E-01;1.10E-01	179;1921;2782;2831	6.90E-01;5.23E-01;8.42E-01;4.19E-02
NO_CURRENT_180	0.0318291	0.395327	1	GGACGGATGGGACGACTAGT	0.03	1167	0.395	1734	0.223
NO_CURRENT_246	-0.0126089	0.360995	1	TCCTAGGCCTGATTTACCCG	-0.01	1638	0.248	1263	0.361
Fkbp4	-0.0623223	0.708797	4	ATCCGCAGAATACGGACTCG;CCTAGGTTTGAGGTACACGA;CACAGAGACACCCATGATCG;ACTCACCTCAAATACAAGTG	-0.21;-0.07;-0.03;0.07	861;1839;2181;2693	3.84E-01;4.91E-01;3.75E-01;1.29E-01	208;720;1062;2040	6.39E-01;6.80E-01;9.05E-01;6.11E-01
Akt1	0.178159	1.63191	4	TACTTCCTCCTCAAGAACGA;ACACACGCTCTCGAGACAGG;ACGGTTCTCAGTAAGCGTGT;ATCTGCCACAGTCTGAATGG	0.06;0.13;0.2;0.33	77;194;447;930	1.01E+00;1.63E+00;1.91E+00;1.98E+00	1971;2454;2707;2824	1.05E+00;9.93E-01;6.64E-01;4.62E-02
Hmgb1	0.0313122	0.552573	4	CATACTCACGGAGGCCTCTT;GGAGATCCTAAAAAGCCGAG;AGGAGAAGTATGAGAAGGTA;TCATACTCACGGAGGCCTCT	-0.07;0.02;0.07;0.11	546;846;1334;2117	3.95E-01;5.91E-01;6.77E-01;5.47E-01	784;1567;2055;2355	3.76E-01;4.31E-01;3.82E-01;3.62E-01
Shmt2	0.0751668	0.782465	4	CACTCACAAGACACTGCGAG;GAGAAGGACAGACAGTGTCG;CGGCAGATACTACGGAGGAG;CAGCTATGATGAGCCGCGGT	-0.02;0.04;0.1;0.19	231;580;1131;1756	6.04E-01;8.14E-01;8.40E-01;8.72E-01	1145;1770;2321;2670	4.56E-01;4.69E-01;3.87E-01;1.44E-01
NO_CURRENT_39	0.000207727	0.316891	1	AGAAATCCAGTCCCGCCTAA	0	1503	0.285	1398	0.317
Tpcn1	-0.010709	0.487468	4	CTGGGAGATGAATTATCAAG;CAAGCCCCGGATGAGTGCAA;CTGCCGAACCAGCACCACAA;AGAAACACGAGGTAACTCCA	-0.28;0.03;0.08;0.13	438;752;1188;2780	4.32E-01;6.55E-01;7.90E-01;7.35E-02	121;1713;2149;2463	8.33E-01;4.55E-01;3.75E-01;2.84E-01
Usp13	-0.0750895	0.947431	4	GAAGCAGGATCCAGACACAT;GCTAAGTGTTTGGCCAAATG;CTCACCGTTAGATCCAACGC;TCACCTATGAACTCATGCGG	-0.16;-0.06;-0.06;-0.01	1640;2089;2109;2591	7.32E-01;6.13E-01;3.77E-01;1.96E-01	310;792;812;1261	5.16E-01;6.26E-01;1.20E+00;1.45E+00
Tbc1d7	-0.0400123	0.662012	4	TGGGAATGAGTGTCATGGTG;GCATGTATCAGCTTGAATCG;GCAGTTAAATAACAAGTACA;GATGAAGCGGACGACTGTCA	-0.13;-0.06;0.01;0.02	1324;1381;2036;2493	5.33E-01;4.28E-01;3.84E-01;2.63E-01	408;865;1520;1577	4.47E-01;5.80E-01;5.62E-01;1.06E+00
NO_CURRENT_266	0.0613018	0.51252	1	TGATAAACGATGCGAACTCG	0.06	891	0.513	2010	0.159
Eif5	0.421232	2.9917	4	ATACTCACCACAGCATGTGG;AAGCTGCAAGACATGTTGGA;GATGCCCCGTTTGATTGCTA;TCACAACCAAAATATTTGGT	0.08;0.24;0.56;0.81	2;17;149;732	2.56E+00;3.72E+00;3.30E+00;2.39E+00	2169;2752;2884;2899	1.32E+00;1.85E+00;1.66E+00;5.99E-04
Sirt2	0.0537352	0.651151	4	ACCGAAAAACACGATATCTG;GTAGCGTGTCACTCCTTCGA;AGACACGCTGGAACGAGTGG;TGCAGAAAAGAATACACGAT	-0.06;-0.05;0.13;0.2	206;449;1957;2082	6.42E-01;9.89E-01;3.98E-01;5.76E-01	819;944;2452;2695	3.79E-01;5.39E-01;4.27E-01;1.27E-01
NO_CURRENT_113	-0.0934148	0.684247	1	CGGCCGTAGTGACGAATGGA	-0.09	2301	0.1	600	0.684
NO_CURRENT_27	0.0306923	0.391253	1	ACCGCGCATCATTGACGGTG	0.03	1178	0.391	1723	0.226
Ptpra	0.0265133	0.519665	4	AAACACGATTACTAGCAGAG;TGGCCTGGATAGGACAAGCA;CTGTAACCCTCAGTACGCAG;AGAATTAACAGTAGTCACAT	-0.05;-0.04;0.02;0.17	264;1267;1889;1981	5.63E-01;4.40E-01;4.14E-01;6.62E-01	920;1012;1634;2637	3.94E-01;5.09E-01;5.05E-01;1.65E-01
NO_CURRENT_94	0.00146914	0.313795	1	CCGCGCCGTTAGGGAACGAG	0	1493	0.288	1408	0.314
Cox15	0.0564364	0.667508	4	AGAAAGGGTTGGCTCAACCG;GTGTTCTGGACGCCACCCTA;AGGCGGTACTGACTGACCCG;GATGCCAGTCTACCATTGAG	-0.09;0.05;0.09;0.18	254;685;1019;2255	5.75E-01;7.09E-01;9.49E-01;4.37E-01	646;1882;2216;2647	3.78E-01;5.06E-01;3.75E-01;1.59E-01
Fzd5	-0.0519484	0.673956	4	GAGCAGTGGATCTCCACAAG;GTCACACCCACTCTACAACA;ATAATCCATACACAGAACCT;GGAATCGTTCCATGTCAATG	-0.18;-0.06;-0.04;0.07	816;1878;2104;2630	3.79E-01;5.05E-01;3.77E-01;1.70E-01	271;797;1023;2085	5.55E-01;6.23E-01;9.45E-01;5.74E-01
Atg14	-0.295474	2.6409	4	CTGCGTGGCGTAGCCCAGCG;CGGCGAGTGGTGTTGCACAG;CACAGACCCATCTTCCAGAG;GATTAGCCTACCAAACAACG	-0.48;-0.31;-0.21;-0.18	2642;2696;2805;2859	2.59E+00;1.59E+00;9.26E-01;2.47E-02	42;96;205;259	1.26E+00;2.22E+00;2.89E+00;4.21E+00
NO_CURRENT_44	0.064941	0.526891	1	AGGGCAATCGCGTGCCCAAC	0.06	862	0.527	2039	0.153
Dapk1	-0.0113392	0.614841	4	TTCCGTCAGGACACACACCG;TGGAAGCGCACCTATCGTGG;AGCATTAACAACCTGTACCC;CTCAAAGTCGTAGTTGACAG	-0.04;-0.03;-0.02;0.04	1040;1733;1779;1905	4.22E-01;4.59E-01;4.47E-01;7.30E-01	996;1122;1168;1861	4.10E-01;4.71E-01;8.07E-01;7.71E-01
Asns	0.13946	1.14167	4	GACATTTGCTATTGGCATGG;GAATGCAGCCGATAAGAGTG;GCTGTGTGTTCAGAAGCTAA;GCATGCCATCTATGACAGCG	0.02;0.03;0.14;0.35	60;360;1136;1243	1.11E+00;1.15E+00;8.35E-01;1.47E+00	1658;1765;2541;2841	7.46E-01;4.68E-01;4.77E-01;3.57E-02
Emd	-0.0124892	0.538849	4	GCCTTACTTTACCAGAGCAA;AGACTTGGATTCAGCCGCCG;TACCCACAATAGGCCCATGA;TTTGACCACCAAGACATACG	-0.08;-0.03;-0.01;0.07	815;1628;1826;2208	3.79E-01;4.39E-01;4.32E-01;4.74E-01	693;1075;1273;2086	3.75E-01;4.86E-01;7.22E-01;5.73E-01
Lgals8	0.0981953	1.06632	4	GCTCTCTGATTGTAATCCGT;CATCGGGTTCAGATTCAGCT;TGTTTGTAACACACTGACAC;TTAATGACAACGGTTCGTCC	-0.01;0.11;0.13;0.16	296;414;553;1595	5.29E-01;1.05E+00;1.65E+00;1.04E+00	1306;2348;2487;2605	5.24E-01;8.46E-01;4.44E-01;1.86E-01
NO_CURRENT_295	0.106614	0.718888	1	TTGAATCCGAGGCGCCGATG	0.11	554	0.719	2347	0.0919
Wipi2	-0.556955	4.25771	4	AAGGGAGAAAAACTTATACC;ACTGCTACTTGGCGTATCCA;CACCCGAATCACAGTCCCCT;CTAAGGGACTATCATGAGCT	-0.67;-0.56;-0.56;-0.44	2853;2865;2866;2883	4.80E+00;3.08E+00;1.34E+00;1.02E-02	18;35;36;48	1.61E+00;3.08E+00;5.16E+00;7.18E+00
NO_CURRENT_265	0.133713	0.842262	1	TGAGCCTTTGTGGACCGCGG	0.13	417	0.842	2484	0.0672
Zfyve1	0.000259557	0.501741	4	TAGACACAGAAGGACTCTTG;CATGGAAAATAATAACTGCA;AGCGCCTTCGAAACCATGAG;TGTAAGAACAGCATGAACCA	-0.05;-0.04;0.02;0.07	786;1329;1918;1937	3.77E-01;4.32E-01;4.07E-01;7.02E-01	964;983;1572;2115	4.03E-01;5.21E-01;5.35E-01;5.49E-01
NO_CURRENT_226	0.0596173	0.503834	1	TAGACGTCCACCGACTCTGA	0.06	909	0.504	1992	0.163
Trabd	0.0250667	0.499934	4	GGATTGGTCGGTCACCCAGG;ACTAGCTGGGTCACTGTACG;AGGAAACTCCCCAATCATCT;CCATGCTCAAGATGGACGAG	-0.12;-0.0;0.09;0.14	387;707;1517;2459	4.59E-01;6.90E-01;5.64E-01;2.87E-01	442;1384;2194;2514	4.30E-01;4.27E-01;3.75E-01;2.48E-01
NO_CURRENT_191	-0.0188078	0.384667	1	GGGTCGCACCCCAATAGCTG	-0.02	1705	0.231	1196	0.385
Vdac1	0.00489122	0.442743	4	TGGAACACAGACAACACCCT;TTCCAGGCTGCCGTTCACTT;AAGAGGGAGCACATCAACCT;CGGCGAGAATGACGAATCAA	-0.07;-0.05;0.01;0.13	446;1364;1978;2150	4.28E-01;4.29E-01;3.94E-01;5.20E-01	751;923;1537;2455	3.75E-01;5.49E-01;5.53E-01;2.90E-01
Prkd1	0.0519467	0.743091	4	TTACAGAACTGGCAGACCGT;GTCCATAGAAACCACATTCG;AGTCTGTGAAGCACACGAAG;GGAGCCGGTACTACAAGGTG	0.01;0.02;0.08;0.11	565;772;1322;1408	3.90E-01;6.40E-01;6.86E-01;1.26E+00	1493;1579;2129;2336	6.29E-01;4.33E-01;3.76E-01;3.76E-01
Irak1	0.0523827	0.657929	4	ACAGAAGGGCCAGCAAAACG;GGTGCGTGAGGATGTGAACG;CCCACCGAACTGGCACCAGT;TGGGCAAGAAGCCATAAACA	-0.03;-0.01;0.1;0.15	350;585;1617;1802	4.83E-01;8.08E-01;5.13E-01;8.27E-01	1099;1284;2316;2551	4.40E-01;4.37E-01;3.87E-01;2.23E-01
Nek9	-0.134381	1.55504	4	AGGATTACTATACACCACAG;GTACTCCAGCTCAATCAGCA;AGTGAAGTCTATGTTTGGGG;TCTTCACACATAGGTTGAGT	-0.19;-0.15;-0.13;-0.08	2210;2471;2555;2659	1.39E+00;1.02E+00;4.87E-01;1.51E-01	242;346;430;691	5.90E-01;1.18E+00;1.96E+00;2.49E+00
Gsk3b	-0.0671368	0.8452	4	CTGTATCAGGATCCAACAAG;ACTGTAACATAGTCCGACTG;CGTACCTTGACATAGATCAC;TATCTGTTCTCGGTACTACA	-0.14;-0.12;-0.01;0.0	1465;1629;2443;2519	6.11E-01;4.39E-01;4.23E-01;2.45E-01	382;458;1272;1436	4.62E-01;9.74E-01;7.23E-01;1.22E+00
3110002H16Rik	-0.0850967	0.918303	4	ATGGTTGAGTTTATCAAACA;GAACTTGGGAAGCTTCGACA;ATCGTCTTCATAACTGACCA;ATATTTGACATCAGGCTACG	-0.19;-0.13;-0.06;0.03	1153;2070;2478;2658	4.59E-01;6.01E-01;4.40E-01;1.51E-01	243;423;831;1748	5.88E-01;1.03E+00;1.17E+00;8.80E-01
NO_CURRENT_135	-0.002917	0.327902	1	CTGCACGGCACGACATCCAA	0	1538	0.275	1363	0.328
NO_CURRENT_197	-0.0893814	0.667213	1	GTAGCTTCATGTCCGGTCGG	-0.09	2277	0.105	624	0.667
Map3k7	-0.509741	3.40429	4	AAACCCTTCGATGAGATCGG;GGGACTTACTGGATTCAGGC;CTCCACACTGCTCCCACGAG;GCCCAAAGCGCTGATTCACA	-0.87;-0.7;-0.32;-0.15	2562;2808;2887;2895	2.26E+00;2.25E+00;1.75E+00;3.00E-03	6;14;93;339	2.08E+00;3.89E+00;3.91E+00;3.74E+00
Bok	-0.0345146	0.698692	4	GCCGGGAGTACGTGCACGCG;CTCTCTCTAGGTATCACATG;TCCCAGCGTATACCGGAACG;CCCTGTATTCCGTGGCCGCG	-0.1;-0.03;-0.01;0.01	1459;1593;1846;2342	6.07E-01;4.34E-01;4.26E-01;3.71E-01	559;1055;1308;1442	3.92E-01;4.93E-01;6.96E-01;1.21E+00
Ulk2	-0.0776041	0.793117	4	ATGTTGAGACATAATAACCT;CCTCTCCCACCAAGCACACG;GGCAGTGGGAACACTCACGA;TGGTCTGACGAGATGTTGTG	-0.23;-0.11;0.0;0.02	1239;1482;2385;2723	4.93E-01;4.26E-01;4.03E-01;1.09E-01	178;516;1419;1662	6.92E-01;8.92E-01;6.21E-01;9.68E-01
Optn	-0.0206491	0.559749	4	GATCGTGTACTCACTTCCAA;CATGCGCTCCGAAATCAAGA;CAGCTCAAACTCAACTCCGG;CCTGGACACATTCACCCCTG	-0.1;-0.03;-0.01;0.06	874;1656;1794;2366	3.86E-01;4.43E-01;4.42E-01;3.54E-01	535;1107;1245;2027	3.97E-01;4.76E-01;7.43E-01;6.23E-01
NO_CURRENT_205	0.117265	0.764297	1	GTGCGCGCGTATAGAAAAAA	0.12	499	0.764	2402	0.0818
Atg4b	-0.0286473	0.663497	4	AAGGCAAGTCTATAGGCCAG;GCTTCCCTCCAATAACACCC;ACTCACCTCGACCTAAGTGC;CACTTCCTACTGATTCAGAG	-0.06;-0.06;-0.03;0.05	1033;1836;2085;2106	4.20E-01;4.90E-01;3.79E-01;5.56E-01	795;816;1065;1868	3.77E-01;6.10E-01;9.02E-01;7.65E-01
Dnajb1	0.0674394	0.758845	4	GGAACGTCCAAAGTTCATGT;ACTCAGCAAACATGGCATGG;GGCTCGCTTGATCTCGTCGT;AGATGAAAATCTCCCACAAG	-0.03;-0.0;0.14;0.16	297;366;1558;1801	5.28E-01;1.14E+00;5.42E-01;8.28E-01	1100;1343;2535;2604	4.40E-01;4.30E-01;4.73E-01;1.87E-01
NO_CURRENT_40	0.114362	0.749748	1	AGATAGCGCAATCCCGCATG	0.11	516	0.75	2385	0.0849
Sfxn4	0.0457339	0.59583	4	TTAAGCCAAAAGTTATTCGG;TGCAGTCAGGAACTCACCAT;AGCACATGAGACATACCACT;TGAAAACCATCGAGGAATTG	-0.04;0.0;0.03;0.19	212;1161;1492;1925	6.32E-01;4.61E-01;5.78E-01;7.12E-01	976;1409;1740;2689	4.05E-01;4.26E-01;4.61E-01;1.31E-01
NO_CURRENT_88	0.0125047	0.326629	1	CCCTCGGTTGAGCAGCGCGA	0.01	1367	0.327	1534	0.277
NO_CURRENT_59	-0.124811	0.822912	1	ATTAGGTGACTGGAACACGT	-0.12	2465	0.0706	436	0.823
Sh3bp4	-0.0036338	0.648001	4	TGAAGTCGGACAGCTCATTG;GCAGGACGGAGAGTTCCGAA;GGAGATGAAGGTCTCCGCCG;GTAGTTTAATGGCTGCACGT	-0.02;-0.01;0.0;0.01	1348;1470;1602;1751	5.45E-01;4.26E-01;5.20E-01;8.77E-01	1150;1299;1431;1553	4.58E-01;4.35E-01;6.14E-01;1.09E+00
Obsl1	0.126345	0.823757	4	TGTATGTGAGACCCGAGATG;GGCGTGACACACGTACACCC;GGCGGGCCAGACCCTAAGCG;AGACGTGCAGGTATATGATG	-0.08;0.02;0.05;0.52	18;968;1308;2227	1.61E+00;5.27E-01;6.96E-01;4.59E-01	674;1593;1933;2883	3.76E-01;4.34E-01;4.03E-01;1.02E-02
Ganab	-0.0660018	0.87579	4	AAGTCCAAACCTACAGACGT;ACTCGGTATCGAGGCCGCCG;TGGCAAGCGGTACTTCACTT;CAGACCCATATAGAGCCATG	-0.14;-0.07;-0.06;0.01	1415;2105;2159;2509	5.82E-01;6.24E-01;3.75E-01;2.52E-01	392;742;796;1486	4.56E-01;6.62E-01;1.22E+00;1.16E+00
Foxk1	0.00797539	0.466323	4	GCTACTTCATCAAAGTCCCT;GTCGGGATCATGTGGAATGG;ATCGGCCGCAACTCGTCGCA;GGCCTTCGCAGCAAACTCTG	-0.06;-0.06;0.05;0.1	572;956;2081;2096	3.89E-01;5.33E-01;3.79E-01;5.64E-01	805;820;1945;2329	3.78E-01;6.08E-01;4.01E-01;3.81E-01
Stx17	0.0396326	0.667074	4	ACACCAGATAAACATCGAGA;ACGAAGAGCACATCAACGCA;TATGTTACCATCAACAGTTG;GTTCTTCAACAGATTCCAAG	-0.03;0.03;0.07;0.08	759;802;1135;1791	3.75E-01;6.19E-01;8.36E-01;8.38E-01	1110;1766;2099;2142	4.43E-01;4.68E-01;3.78E-01;5.27E-01
Lamp3	-0.0189761	0.492493	4	GTATAACTAGCTGAGCTGAT;TCATCTACTGACGATACCAT;ACTGGGAGAGCTACACAACT;AACATCAACACCTACACACA	-0.24;-0.08;0.07;0.17	274;813;2196;2740	5.51E-01;6.12E-01;3.75E-01;9.86E-02	161;705;2088;2627	7.28E-01;6.92E-01;3.79E-01;1.72E-01
NO_CURRENT_25	-0.0154825	0.371435	1	ACACGACCGACCGGTGGAAT	-0.02	1668	0.24	1233	0.371
Nup205	0.164101	1.52394	4	ACCACAACAGGCGTCCACTG;TGATACATCAGACTAAAGCC;TCCTCGTCTAGACTGTATCA;ACCACCAATCTACAAGACCC	-0.1;0.19;0.24;0.32	81;147;211;2307	9.88E-01;1.86E+00;2.85E+00;3.98E-01	594;2690;2754;2820	3.85E-01;1.57E+00;7.63E-01;4.86E-02
Twnk	0.253984	2.54196	4	ACGTGGCCTGAAGCTACTAG;CTAACCAGAACACAATCCGA;CAGGGAGTGAACACACTGTG;CATGTGCACGTAAATACTGG	0.16;0.2;0.31;0.35	62;84;207;314	1.10E+00;2.33E+00;2.87E+00;3.87E+00	2587;2694;2817;2839	2.35E+00;1.58E+00;9.79E-01;3.69E-02
Sh3pxd2a	-0.000846846	0.537271	4	GAGGCAGGCGAGATCCTTCG;GAGAAGCCACATCCGCGACG;TTGGTGGTACGTGCAGATCG;GTGATTCGAAAGAACCTGGA	-0.04;-0.02;-0.01;0.07	818;1601;1743;1903	3.79E-01;4.35E-01;4.60E-01;7.32E-01	998;1158;1300;2083	4.11E-01;4.62E-01;7.02E-01;5.75E-01
Eif4e	0.0774555	0.775464	4	GACTACAGTGATGATGTGTG;GTTGTTAATGTTAGAGCTAA;GGACGGGATTGAGCCTATGT;GAAGATGAGAAAAACAAACG	-0.2;0.04;0.13;0.35	64;434;1093;2689	1.08E+00;1.01E+00;8.75E-01;1.31E-01	212;1808;2467;2837	6.32E-01;4.80E-01;4.34E-01;3.82E-02
Ptpn22	0.0123771	0.526283	4	ACAGGTATCACAATTCAAAG;AAACTGCGGGTGTAACAACA;GCCTTCGCTAGTTCAAACTC;CAAACCAGCATAGCAAACAA	-0.04;-0.01;0.04;0.06	871;1125;1577;1920	3.85E-01;4.70E-01;5.32E-01;7.17E-01	981;1324;1776;2030	4.06E-01;4.32E-01;4.48E-01;6.20E-01
NO_CURRENT_185	0.0231021	0.362027	1	GGCCAGTGTGGCCGTTACGC	0.02	1260	0.362	1641	0.247
Prkaa1	0.204895	1.87612	4	AATGCAAAGATAGCCGACTT;GAAGATTCGGAGCCTTGACG;CCTGTGACAATAATCCACAC;TGAGAAGTTCGAGTGTTCGG	0.07;0.15;0.28;0.33	75;110;342;845	1.02E+00;2.10E+00;2.24E+00;2.14E+00	2056;2559;2791;2826	1.16E+00;1.19E+00;8.72E-01;4.49E-02
Herc1	0.0404134	0.603286	4	ACCAACTAGAGGAATACCTG;ACTGATTATTGGAATCTCCG;TTGGACTTGCATGAACTAGG;GGAAGTGGACCACCAACTAG	-0.03;0.01;0.01;0.18	257;1412;1456;1812	5.71E-01;4.26E-01;5.98E-01;8.17E-01	1089;1445;1489;2644	4.37E-01;4.26E-01;5.79E-01;1.61E-01
Smc3	-0.0124832	0.936225	4	TCTGCTAAGCGAGAAACGAG;AAGAAGAGCGAGGAATTGCG;ACAAAAGCAGAAATAACACG;AGCTCAATGAAAACCTACGC	-0.38;-0.24;0.27;0.29	97;115;2736;2829	9.17E-01;2.06E+00;7.21E-01;4.31E-02	72;165;2786;2804	1.04E+00;1.76E+00;8.55E-01;5.85E-02
Vdac2	-0.401654	3.02614	4	AACCAAAGACAGCTGACCCA;GGAACACCGATAACACTCTG;GTGAAGACGAAGTCATGCAG;GCTTTGCCGAGGTCAGCATA	-0.73;-0.41;-0.29;-0.17	2621;2788;2842;2888	2.50E+00;2.09E+00;1.12E+00;7.21E-03	13;59;113;280	1.75E+00;2.63E+00;3.65E+00;4.07E+00
Nipsnap2	-0.0614268	0.751502	4	GTGTTACCAAAGATCCACGA;GTTTATTCATGACCTCCGTG;TTGTCAGAAAGGTCGATCCA;ACCTGAGTTCGTATATATTG	-0.16;-0.13;0.01;0.04	1121;1433;2490;2589	4.47E-01;4.26E-01;4.46E-01;1.97E-01	312;411;1468;1780	5.14E-01;1.05E+00;5.91E-01;8.48E-01
Lrpprc	0.074609	0.813579	4	GAATAGCCGAAGCATCTAAG;GAAAGACCTTCCGATCACAG;CCGAACTGAGTCTCGCCGAG;AGCTGATAGACTACTGTCGG	0.01;0.02;0.06;0.2	197;866;1280;1372	6.57E-01;5.80E-01;7.17E-01;1.30E+00	1529;1621;2035;2704	6.52E-01;4.38E-01;3.85E-01;1.22E-01
Htt	0.0131777	0.486967	4	GCTCATAAGACAGTAATACC;TAACATACCAGTACTTTCCG;ACTCATTACGTCAACAACAC;CAAGTAAATCATCCTCACTG	-0.06;-0.02;0.05;0.08	725;982;1700;2083	3.75E-01;5.21E-01;4.77E-01;5.75E-01	818;1201;1919;2176	3.79E-01;4.52E-01;4.06E-01;4.99E-01
Plk1	0.12709	1.38027	4	GCTGGCGAAAGAAATTCCGG;GAGCGATTGAAAACCTTGGT;CTAGCACACCAACACGTCGT;CCACTAGCAAGGTATACCTG	-0.25;-0.23;0.43;0.56	15;37;2726;2741	1.69E+00;3.03E+00;7.00E-01;9.80E-02	160;175;2864;2886	7.30E-01;1.72E+00;1.32E+00;8.41E-03
Aldh2	0.0186411	0.495226	4	GCTGCCATCGCATCCCATGA;CAAGTTGGCCACGTAGAGCG;GAAGTCGCCGTCGATGGGAA;CACCGTCAACCCTTCCACAG	-0.11;-0.05;-0.02;0.26	131;1712;1982;2398	8.03E-01;4.55E-01;3.93E-01;3.30E-01	503;919;1189;2770	4.07E-01;5.51E-01;7.89E-01;7.97E-02
NO_CURRENT_239	0.0931641	0.654187	1	TCACTCAAAGTGCGTAGTCG	0.09	643	0.654	2258	0.109
Trim8	-0.0268125	0.514678	4	GGGACACTCGGTGTGTGACG;GAAGTTCAACGCCCTGCACG;GTTCAGGTGGCCGATCTTAG;AGCTGCTGGATGAAGACTTG	-0.23;-0.09;0.07;0.14	368;830;2249;2729	4.71E-01;6.01E-01;3.78E-01;1.06E-01	172;652;2071;2533	7.04E-01;7.39E-01;3.80E-01;2.35E-01
NO_CURRENT_206	0.0721747	0.556063	1	GTGGTTACGTTAACGACTAC	0.07	806	0.556	2095	0.141
E230016M11Rik	0.0924707	0.648817	1	TGCCCCAAGAACACAGCACA	0.09	651	0.649	2250	0.11
NO_CURRENT_114	0.0367166	0.415513	1	CGGCGATAACAGCGACATCG	0.04	1114	0.416	1787	0.21
Golga2	0.00525655	0.458044	4	CCTGTGGTACCTCAGACACA;GCTGTCGGGAGGACTGTAGT;CGACCTTAACCGTTCCAATG;ACCCATCTGACTCCGGAGTG	-0.09;-0.05;0.08;0.08	718;766;1964;2282	3.75E-01;6.44E-01;3.97E-01;4.17E-01	619;937;2135;2183	3.81E-01;5.42E-01;3.75E-01;4.94E-01
Ccar2	-0.0468803	0.573284	4	ACTCGAAGAAACGCAAACAG;GTGAAGGCCGCATACAACCC;AGAGACAGGTTGACACAGCG;AGACCTGGATCCGACTTGGG	-0.28;-0.05;0.07;0.07	803;860;1956;2772	3.78E-01;5.83E-01;3.98E-01;7.85E-02	129;945;2041;2098	8.09E-01;5.38E-01;3.84E-01;5.63E-01
Usp30	0.0650083	0.757737	4	GTCCTGCCAAGAAGTCACCG;CCAGCCACTTGACAAACGCA;CAAGTCACTTGCCACACGAG;AGGATCAGTACGTACCCAAG	-0.07;0.05;0.13;0.14	363;440;963;2121	4.74E-01;1.00E+00;1.01E+00;5.44E-01	780;1938;2461;2538	3.76E-01;5.30E-01;4.31E-01;2.32E-01
Rbmx	0.122519	0.862852	4	ATCTCTTCCACGGGACACAG;TCATTTGAAAGTGGTAGACG;GGACCTCTGCCAGTAAAACG;CGAGAAACGAATAAGTCAAG	-0.04;-0.01;0.12;0.42	42;486;1637;1874	1.26E+00;9.33E-01;5.04E-01;7.59E-01	1027;1264;2415;2859	4.18E-01;4.40E-01;4.13E-01;2.47E-02
Rptor	0.154626	1.30087	4	GATGTGTCAAGGATTCGTTG;TGCAGGTCGTATATGGACAG;TTCTGAGGGCCCATAGACAG;GCTGCCAACCATCATCGAAG	-0.04;0.12;0.21;0.34	69;184;514;1898	1.05E+00;1.68E+00;1.74E+00;7.37E-01	1003;2387;2717;2832	4.12E-01;8.96E-01;6.82E-01;4.12E-02
NO_CURRENT_35	-0.0357706	0.447458	1	ACGTCGGTCTAGAGTTAAGT	-0.04	1866	0.191	1035	0.447
Pink1	0.0538572	0.711491	4	CATGGTGGCTTCATACACAG;CGAGGAACAGTGTGCGACCG;GTCGGACTTGAGATCCCGAT;TGATGTGGAATATCTCGGTA	0.01;0.01;0.05;0.15	338;983;1390;1460	4.92E-01;5.21E-01;6.40E-01;1.19E+00	1441;1511;1918;2563	5.97E-01;4.27E-01;4.07E-01;2.15E-01
Map1b	-0.0156775	0.539146	4	TTTGTCTTGGTAAAGACCAG;TTGGGGATGACAATTTGCCT;ATTCACGCTACGTTCACCCA;AGTCCTTGGTTAGATCCTCA	-0.1;-0.04;-0.03;0.11	540;1828;1912;2317	3.96E-01;4.87E-01;4.08E-01;3.90E-01	584;989;1073;2361	3.87E-01;5.18E-01;8.94E-01;3.57E-01
Llgl1	0.053637	0.774719	4	AGGATCGCGAGGGCTTCACG;TAGAGTTGGCCCATTACCGG;CCATGGCCAAAGAATCATTG;ATCCTCATAGGCTACAGTCG	0.02;0.02;0.06;0.11	536;875;1282;1287	3.97E-01;5.74E-01;7.15E-01;1.41E+00	1614;1619;2026;2365	7.12E-01;4.38E-01;3.86E-01;3.54E-01
Safb2	0.131323	1.18724	4	TCTTCAGAGTTCACAAGACA;TTTGGTGGCCTCATCTGACG;AAGTCAAGACCGAAAGTCAG;AGTTACTTTAAGGTCTGACA	0.03;0.09;0.12;0.29	98;493;668;1233	9.13E-01;9.23E-01;1.43E+00;1.49E+00	1668;2233;2408;2803	7.54E-01;7.25E-01;4.10E-01;5.91E-02
Gm7666	0.00489501	0.304941	1	CCAATGCTGGTGTAGATACG	0	1464	0.297	1437	0.305
NO_CURRENT_7	0.0562697	0.489732	1	AACGCCCCGGATTTCGTTGA	0.06	939	0.49	1962	0.17
Unc45a	-0.0423414	0.579658	4	GAGTCGCTGAGGAACATTGG;TGATGTAGTTCTCACAGAGT;GGGACTCTGTAAGCTCGGAT;GGTACCCCGGAAATCACCAA	-0.21;-0.04;-0.01;0.09	690;1590;1907;2692	3.75E-01;4.34E-01;4.09E-01;1.29E-01	209;994;1311;2211	6.37E-01;5.16E-01;6.94E-01;4.72E-01
NO_CURRENT_242	-0.0194001	0.386122	1	TCATGCGCCTCGTAATACCT	-0.02	1709	0.23	1192	0.386
Atg16l1	-0.133996	1.36708	4	ACTGCACAAGAAGCGTGGGG;GAAACTGAGGAAAACTACTG;TGCAAGCCGAATCTGGACTG;CATACTTACGAAGACATACG	-0.22;-0.16;-0.14;-0.01	1566;2538;2598;2713	6.77E-01;1.15E+00;5.23E-01;1.16E-01	188;303;363;1335	6.73E-01;1.28E+00;2.17E+00;1.35E+00
Usp7	0.0390649	0.681804	4	AGATGTATGATCCTAAAACC;GATTTCGCACAAAACACGGA;GTGTAAGTTCGATGATGACG;AGGAAATGACATGTACGACG	-0.18;0.06;0.13;0.15	332;450;901;2645	4.97E-01;9.87E-01;1.08E+00;1.60E-01	256;2000;2451;2569	5.72E-01;5.61E-01;4.27E-01;2.11E-01
NO_CURRENT_173	-0.0668265	0.573096	1	GCTAAACGTATTTTACGGGC	-0.07	2126	0.135	775	0.573
Birc2	0.106251	0.933028	4	GAAGAAAATGCTGACCCTAC;CATTCGTCACCTCTGGAACG;GGCTGAACAGGAACACTAGG;AATCTTGTCAAATTGGACAA	-0.07;-0.02;0.24;0.28	111;146;1736;2127	8.65E-01;1.87E+00;4.63E-01;5.39E-01	774;1165;2755;2790	3.76E-01;4.60E-01;7.65E-01;6.72E-02
NO_CURRENT_102	-0.263911	1.31318	1	CGAATGCACAGGCTCGCGGT	-0.26	2760	0.0215	141	1.31
Abcd3	-0.0496961	0.705732	4	GTGAAATGACTAGATTGGCT;AACCAGGTACCCGACGACAG;AGGAGCACAAGCTAGTCCCT;GCTCACACGGTACCTCTACG	-0.14;-0.07;-0.06;0.07	784;2047;2162;2529	3.76E-01;5.87E-01;3.75E-01;2.38E-01	372;739;854;2117	4.68E-01;6.65E-01;1.14E+00;5.47E-01
NO_CURRENT_249	0.000761311	0.31565	1	TCCTGCGCGATGACCGTCGG	0	1499	0.287	1402	0.316
Lap3	0.0130635	0.481897	4	AGGCCTCGAGATCACCGCTG;GTCCACCGCAGACATGACGA;GGGGTGCCTCGGTTGCATTG;AAGTGCCAGTAGTAAAACCA	-0.06;-0.02;0.01;0.12	472;1426;1730;2031	4.17E-01;4.26E-01;4.65E-01;6.19E-01	870;1171;1475;2429	3.85E-01;4.58E-01;5.87E-01;3.08E-01
Casp1	-0.036095	0.693364	4	AAACATTACTGCTATGGACA;GAGGGCAAGACGTGTACGAG;TACCATGAGACATGAATACA;TTGTAATGAAGACTGCTACC	-0.09;-0.04;-0.04;0.03	1215;1865;1904;2304	4.83E-01;5.00E-01;4.10E-01;4.00E-01	597;997;1036;1686	3.84E-01;5.15E-01;9.31E-01;9.43E-01
Rassf4	-0.0131587	0.516994	4	GGGGACTCAGACGACCCATC;CTTTCAGCTAAGACACCGAG;CCCAGAAGATACGACGGCAC;AGTGCTGTTAACCCGGACGT	-0.08;-0.05;-0.0;0.08	739;1508;1968;2228	3.75E-01;4.27E-01;3.96E-01;4.58E-01	673;933;1393;2162	3.76E-01;5.44E-01;6.38E-01;5.10E-01
Wars	0.186079	1.56563	4	GGGAAAGAGTTGCTGAACGA;TGAGCTATAAGGCCGCCATG;CTGACGACGAGAAGTACCTG;TGATGCCACAAAAGCCAGCG	-0.16;0.16;0.32;0.42	43;78;295;2585	1.25E+00;2.39E+00;2.43E+00;2.00E-01	316;2606;2823;2858	5.11E-01;1.30E+00;1.01E+00;2.54E-02
NO_CURRENT_170	-0.0990623	0.704243	1	GCGTGACGTCCCACCCTGAG	-0.1	2328	0.0954	573	0.704
NO_CURRENT_121	0.0509863	0.468962	1	CGTCGCATGTTGTTGCTCAT	0.05	985	0.469	1916	0.18
NO_CURRENT_10	0.0283267	0.380331	1	AACGTCACCAACCTCGATCC	0.03	1208	0.38	1693	0.234
Map1s	0.0201248	0.585867	4	GGGCTCACCCCACTCAACTG;GGCCCATTCTGTGATACACG;GGCTGAATGCCGGGACACGA;GGTGGCTCCAACAACTCGAA	-0.02;0.0;0.02;0.07	796;1264;1502;1675	3.77E-01;4.40E-01;5.72E-01;9.54E-01	1226;1399;1637;2105	4.88E-01;4.27E-01;5.04E-01;5.57E-01
Atg7	-0.139163	1.43362	4	AACTCCAACGTCAAGCGGGT;GAGAGCATCCCTCTAATCCG;TGGGGTCCATACATCCACTG;CCTAGCCACATTACACCCCA	-0.24;-0.18;-0.07;-0.07	2134;2142;2651;2734	1.27E+00;6.50E-01;5.81E-01;1.02E-01	167;250;759;767	7.14E-01;1.43E+00;1.28E+00;2.31E+00
Ddit3	0.0651735	0.941385	4	GTCCCTAGCTTGGCTGACAG;GGTGCCCCCAATTTCATCTG;CTCATCCCCAGGAAACGAAG;TCAGAGTTCTATGGCCCAGG	-0.21;0.12;0.14;0.21	179;376;474;2705	6.90E-01;1.12E+00;1.84E+00;1.21E-01	196;2427;2525;2722	6.59E-01;9.52E-01;4.66E-01;1.10E-01
NO_CURRENT_133	0.0173519	0.341824	1	CTCGTGTCACTCCTCGGTTC	0.02	1320	0.342	1581	0.263
Tomm7	0.0920305	0.826846	4	TTTCCTTCAGGATTTACAAG;TGACCCAGGTAAATCACGAG;CTGCAGCAGCTCTTCAAGGG;TGAGCAAAGAAGCCAAACAG	-0.15;0.07;0.1;0.34	66;587;805;2553	1.07E+00;8.06E-01;1.21E+00;2.22E-01	348;2096;2314;2835	4.85E-01;6.18E-01;3.86E-01;3.94E-02
Sars	-0.00544426	0.81739	4	GAAGGTTCCCAATCTCGCGG;CACCTCAGAGCAGCCCATCG;TCCCACGACTTATTGTCATG;AATATGCACTGCGTACCTTG	-0.43;-0.15;-0.03;0.59	13;1845;2564;2847	1.75E+00;4.93E-01;4.94E-01;3.21E-02	54;337;1056;2888	1.15E+00;1.20E+00;9.11E-01;7.21E-03
Trappc8	0.0466484	0.680811	4	GTTCCAAAAGAAGGGCACTT;CCACTTCAAATAGACCAATG;GGCGCCAGTCCTATACTCTG;TGACTATAGGATCTAAACGT	-0.25;-0.11;0.11;0.44	30;563;2380;2750	1.40E+00;8.33E-01;4.01E-01;9.23E-02	151;521;2338;2871	7.51E-01;8.85E-01;3.91E-01;1.75E-02
Gm7327	0.0596904	0.624154	3	GACTACAGTGATGATGTGTG;GTTGTTAATGTTAGAGCTAA;GAAGATGAGAAAAACAAACG	-0.2;0.04;0.35	64;1093;2689	1.20E+00;5.76E-01;9.85E-02	212;1808;2837	7.25E-01;3.57E-01;2.86E-02
Kdm4a	-0.0388939	0.610811	4	ACTGTCCTCAACTTGCCGCA;GATCTTGCGGAACTCACGAA;AAGCACGCTCACCTGATGGT;AGAGCGGGATCACCATTGAG	-0.14;-0.1;0.03;0.05	964;1156;2319;2533	4.03E-01;4.62E-01;3.87E-01;2.35E-01	368;582;1745;1937	4.71E-01;8.11E-01;4.59E-01;7.02E-01
NO_CURRENT_168	0.0607972	0.508155	1	GCGCGCGTGGATCACCCGCA	0.06	900	0.508	2001	0.161
NO_CURRENT_184	-0.124935	0.823909	1	GGATTGACGAGACGATATCG	-0.12	2466	0.0704	435	0.824
Rcn2	0.019992	0.490425	4	GAGTATGATAAGAACAGCGA;CTCTGGATGACACAGAAGAG;AACTCTTCAAGACTCAGACC;ATAGGAGTTCGTCATCCAAG	-0.18;0.01;0.06;0.19	219;934;1409;2631	6.22E-01;5.43E-01;6.27E-01;1.69E-01	270;1492;1967;2682	5.56E-01;4.26E-01;3.96E-01;1.36E-01
NO_CURRENT_120	0.0816478	0.601461	1	CGTCACCGCTAGTAATGATG	0.08	726	0.601	2175	0.125
Polr3a	0.508474	4.30023	4	CTAGTGATGACAATCCAGTG;ACGGACGGTCTGATACACAG;GATTTAGAGGTAATCTGTCA;AAGTACCCGACATGAAAGCA	0.29;0.43;0.57;0.75	4;14;38;95	2.26E+00;3.89E+00;5.09E+00;5.97E+00	2806;2863;2887;2897	3.89E+00;3.03E+00;1.75E+00;1.80E-03
Dnajc7	-0.0271199	0.539719	4	GACATACAGAGCATCAGCAT;CTCACTTGGGAATGCAATGG;CAGCTATTACGGTAATCGAG;TGAAAAGCGAGATTTCCGGA	-0.18;-0.02;0.04;0.05	954;1122;1711;2639	4.00E-01;4.71E-01;4.72E-01;1.64E-01	262;1190;1779;1947	5.65E-01;4.54E-01;4.47E-01;6.93E-01
Uvrag	-0.0294364	0.593862	4	AGGTATCCCATAATTCACAA;CAGCGATGTTCCGGAGATGT;TGTCAAGTTGCCTAATTCCG;TTCATCAACAGAATCCGACG	-0.1;-0.07;-0.01;0.06	880;1604;2145;2344	3.87E-01;4.36E-01;3.75E-01;3.70E-01	557;756;1297;2021	3.92E-01;6.52E-01;7.04E-01;6.28E-01
NO_CURRENT_293	0.0150406	0.336592	1	TTCTGATTAGATACGTACGA	0.02	1336	0.337	1565	0.268
Map3k15	-0.0137402	0.53044	4	GTATGACCATGATGCGAATG;TCATACCTGGATATCACGGT;GCTCTCTTACGATCTAAATG;CTAGTGAACCTGTCGACCAG	-0.08;-0.07;-0.0;0.09	646;1540;2144;2191	3.78E-01;4.29E-01;3.75E-01;4.87E-01	710;757;1361;2255	3.75E-01;6.51E-01;6.59E-01;4.37E-01
Gm10232	-0.512557	1.86034	1	AAAATCGGAGCATGTCGTCA	-0.51	2861	0.00588	40	1.86
AI314180	0.157591	1.36493	4	TATTGAGTAAGCTTTCTACG;ATATCCTTAGTGAATAAATG;TGTCACTAGAAGCAATCACC;ACTCCAGTCAAATATATGAC	0.03;0.12;0.12;0.35	61;463;466;1201	1.10E+00;9.67E-01;1.86E+00;1.53E+00	1700;2435;2438;2840	7.80E-01;9.64E-01;4.21E-01;3.63E-02
Pfkl	0.0382256	0.673329	4	CCGTATGGGCATATATGTGG;CTGTAAGGCCTTCACTACGA;AGCCCTGCACCGCATTATGG;GGAGATACCAGTGCGCACTG	-0.16;0.08;0.1;0.14	388;614;767;2595	4.58E-01;7.77E-01;1.26E+00;1.93E-01	306;2134;2287;2513	5.20E-01;6.44E-01;3.82E-01;2.49E-01
Dram2	-0.0267918	0.562537	4	ATGAGCCCATACTAAAGGCA;TTGCTTGTAACGAACATACA;TATTTAGCATTACTCCAAAG;ATAAATAGTGTTGATTTCTG	-0.14;-0.03;-0.02;0.07	800;1671;1815;2503	3.78E-01;4.46E-01;4.35E-01;2.56E-01	398;1086;1230;2101	4.52E-01;4.82E-01;7.55E-01;5.60E-01
NO_CURRENT_179	-0.0495066	0.492051	1	GGAAACTCTTGCTCGACACG	-0.05	1967	0.169	934	0.492
Ccdc47	-0.00503048	0.479681	4	AACTCTCCCAACTGTTCTGG;CTGCCCTTCCAACTCCACGG;ATGAGCACATCTATAACCTG;GAGGCCAGTGAGTGATCAAG	-0.11;-0.03;-0.02;0.14	405;1692;1808;2395	4.48E-01;4.50E-01;4.38E-01;3.33E-01	506;1093;1209;2496	4.06E-01;4.80E-01;7.72E-01;2.61E-01
Pdpk1	0.303311	3.03112	4	CATTTGATGAGACCTGTACC;ATGTATAATCTATCAGCTCG;GGAATGCCAGGGGACGAACC;GTGCAAATTCTCCCAAGTGA	0.22;0.27;0.28;0.44	31;107;112;169	1.38E+00;2.12E+00;3.67E+00;4.95E+00	2732;2789;2794;2870	3.14E+00;2.09E+00;8.83E-01;1.81E-02
NO_CURRENT_9	0.0397832	0.428572	1	AACGGTCAAATCCGTGAGGG	0.04	1081	0.429	1820	0.202
NO_CURRENT_159	0.0965662	0.672817	1	GCAGGTAGGCTCGATACTTG	0.1	616	0.673	2285	0.104
Npc1	0.0561341	0.609557	4	AGGCCTTAGGACTCTTGTGT;GGGGAAGGTGATCACAAGCG;CATCATGTGGGTCACCTACG;CGGTTCGTAGATATGAACAC	-0.07;0.01;0.05;0.23	155;1014;1380;2122	7.41E-01;5.08E-01;6.46E-01;5.43E-01	779;1521;1887;2746	3.76E-01;4.28E-01;4.14E-01;9.48E-02
Ulk1	0.0460988	0.684975	4	GGCAGTGTACGGTTCCGAGG;TTGTCTACCAGTGTCTGACA;ACTAAAGCACGAAAACATCG;GGGACGCACAACATGGAAGT	-0.01;0.03;0.06;0.11	542;944;1160;1639	3.96E-01;5.39E-01;8.14E-01;9.92E-01	1262;1741;1957;2359	5.03E-01;4.61E-01;3.98E-01;3.59E-01
Gdi2	-0.06522	0.818999	4	GTGGTTGGTGTAAAATCCGA;ACTCACCTTGCAAATCCTTG;GATCAGAACCCATACTATGG;GAATTACTTACTAGATGCCA	-0.21;-0.11;-0.09;0.15	318;2270;2413;2701	5.09E-01;7.61E-01;4.12E-01;1.24E-01	200;488;631;2583	6.52E-01;9.30E-01;1.49E+00;2.01E-01
Hspa8	-0.0600277	0.846554	4	TGGTGGTATTGCGCTTGATG;CTACAGGGTCCAGTGTGCCA;GACAAAAAGTTTCTACCCAG;GAAAGCAACATAGCTTGGCG	-0.28;-0.27;0.14;0.17	269;389;2766;2779	5.57E-01;1.09E+00;7.94E-01;7.41E-02	122;135;2512;2632	8.30E-01;1.93E+00;4.58E-01;1.69E-01
Psmc4	0.0619027	0.612423	4	AGAACTGACCGATGACCAAG;CCATACATGAGGACACCTCG;GCTGTGGCACATCACACGAC;GTGATGTATGCCGATATCGG	-0.15;-0.05;0.09;0.36	56;680;1972;2579	1.14E+00;7.14E-01;3.95E-01;2.04E-01	322;929;2221;2845	5.05E-01;5.46E-01;3.76E-01;3.33E-02
NO_CURRENT_297	-0.15099	0.938652	1	TTTAGTCAGACGAGCCGGAT	-0.15	2567	0.053	334	0.939
NO_CURRENT_108	-0.0783632	0.621039	1	CGATACGCTATAGAATAGTC	-0.08	2207	0.119	694	0.621
Tlr2	0.0292425	0.566486	4	TCACTACGTCTGACTCCGAG;GGAAAGGGGCCCGAACCAGG;ACTCGCTTAAGTGAAGAGTC;GGAGGTTCGCACACGCTCGG	-0.07;0.02;0.08;0.09	696;731;1316;2138	3.75E-01;6.71E-01;6.90E-01;5.30E-01	763;1585;2170;2205	3.75E-01;4.33E-01;3.75E-01;4.76E-01
Tbc1d14	-0.0416507	0.603717	4	GTGCTGCAGGCCAAGAAACG;TGGAATTGCTCGTGACCATG;GATGTTCAACTCGTTGCCAA;TCGACACAGCCTTCAATCAG	-0.18;-0.04;-0.02;0.07	823;1670;1901;2641	3.80E-01;4.46E-01;4.11E-01;1.63E-01	260;1000;1231;2078	5.67E-01;5.14E-01;7.54E-01;5.79E-01
Eif4b	0.0493396	0.60636	4	TCATCAAAACTGTCTGTGGT;CTGTCCTAGTGTCAACAACT;GATTATAGGCGTGATGACAG;AGAGACATGGACCGCTATGG	-0.04;-0.01;0.06;0.18	235;873;1645;1883	5.99E-01;5.76E-01;5.00E-01;7.51E-01	1018;1256;2028;2666	4.16E-01;4.41E-01;3.86E-01;1.46E-01
NO_CURRENT_276	0.147263	0.923322	1	TGGGTTCCGGCCCCATGTAC	0.15	346	0.923	2555	0.055
Lmx1b	0.0807263	0.970102	4	GAAAGCTCTTCGCTGCTGTG;CCGCATGACGAACTCGGTAG;CAACGAGTCGTCCTGGCACG;GGAGACATGAAGCCGGCCAA	0.03;0.06;0.1;0.13	419;613;927;1149	4.41E-01;7.78E-01;1.05E+00;1.61E+00	1752;1974;2288;2482	8.24E-01;5.47E-01;3.82E-01;2.71E-01
NO_CURRENT_107	-0.1399	0.876937	1	CGAGACGAATCCATCATGCG	-0.14	2516	0.0617	385	0.877
Camkk2	0.00141455	0.565603	4	GCCTTGCTGTCTAACACCGT;ACGTGGTGTGACTCTACTGT;CATCTTGCGACCAGAAAGCG;TCATCCTTAAGTATCCACTT	-0.02;-0.02;-0.0;0.06	947;1541;1737;1754	3.99E-01;4.29E-01;4.62E-01;8.74E-01	1147;1164;1360;1954	4.56E-01;4.60E-01;6.59E-01;6.86E-01
Phb2	0.195153	1.65901	4	CATAGTCCAGCCCTAGACGC;TGGGTCGGGACAGCACACGC;TCTATGACCGCCTTCCACTG;CAGCTCTCTTCGGATCAACA	-0.21;0.19;0.28;0.51	19;104;225;2691	1.59E+00;2.15E+00;2.77E+00;1.30E-01	210;2676;2797;2882	6.36E-01;1.52E+00;8.94E-01;1.08E-02
NO_CURRENT_280	-0.0355394	0.446619	1	TGTCTATGTTTGGCCACGCA	-0.04	1864	0.192	1037	0.447
Stbd1	0.0566863	0.834512	4	TTTGGAGACCAGCTCCCGAT;TGTCAAAGTAGCTGGCAGTG;AGATTCCAGACACACACTCC;CGCAACCCCGTCTTTCCCCG	0.03;0.03;0.05;0.11	551;962;1138;1168	3.93E-01;5.30E-01;8.33E-01;1.58E+00	1733;1763;1939;2350	8.08E-01;4.67E-01;4.02E-01;3.66E-01
Kif23	-0.101809	1.12825	4	CCAACCGTACTAAAGCAGAA;AAATCATACCATCTCCAACG;AAGATCATATTCAAACAACG;CCTGCGACAACTAATGACCG	-0.17;-0.17;-0.13;0.06	925;2477;2617;2618	3.94E-01;1.03E+00;5.42E-01;1.78E-01	283;284;424;1976	5.42E-01;1.33E+00;1.97E+00;6.67E-01
NO_CURRENT_124	-0.0176286	0.382132	1	CGTTATATCTACACTTTGCG	-0.02	1698	0.232	1203	0.382
NO_CURRENT_210	0.00571898	0.30133	1	GTTGCGTGTGTCCGTACAAA	0.01	1452	0.3	1449	0.301
Gfpt1	0.225146	1.8973	4	AAGCTGCGGTCTTTCCCGTG;TCTGTTGTGAACACAATGAG;GGAGAGAGGAGCCTTAACTG;TGTGGCACAAGTTACCACGC	0.08;0.13;0.26;0.43	36;122;444;756	1.32E+00;2.01E+00;1.92E+00;2.34E+00	2145;2457;2779;2865	1.28E+00;9.98E-01;8.33E-01;2.11E-02
Itgb4	-0.0496014	0.650122	4	GAGGTGTATAGACAGGTCAG;GTGCTCACCGAGAATAACGG;TGGCACCATCAGCCTCGTAG;GGGTCCTTTCACATCAAGCG	-0.17;-0.1;0.01;0.05	955;1358;2333;2606	4.01E-01;4.29E-01;3.90E-01;1.86E-01	295;568;1543;1946	5.30E-01;8.27E-01;5.50E-01;6.93E-01
Rabgap1	-0.0844218	0.815554	4	GTACCGAATTCTCATCACAA;AATGATGAACCTCTCTTGAG;CATGTTTGACTATGGTCTCA;GGGGAAAGGTCACAACTGGA	-0.27;-0.12;-0.06;0.11	550;2066;2422;2764	3.94E-01;5.99E-01;4.15E-01;8.35E-02	137;479;835;2351	7.86E-01;9.43E-01;1.17E+00;3.65E-01
Polrmt	0.372025	3.09824	4	TATGGTGAGTGACCAGCACG;GCTGGCGCGTTGCCTCAAGG;GAAGGCTCCAGTAATGTCCA;AATGCCGGTTTAACACCCGA	0.15;0.24;0.44;0.65	7;29;145;327	2.02E+00;3.25E+00;3.33E+00;3.80E+00	2574;2756;2872;2894	2.30E+00;1.88E+00;1.43E+00;3.60E-03
Arnt	-0.168376	1.89768	4	AGATCGGAATCGGAACATGA;ATCATAGTGAAATAGAACGG;CAACAGTAGCCACACAACGA;GGGCTATTAAGCGACGGTCA	-0.24;-0.16;-0.15;-0.13	2499;2541;2593;2731	2.04E+00;1.15E+00;5.19E-01;1.04E-01	170;308;360;402	7.08E-01;1.27E+00;2.18E+00;3.44E+00
Aldh9a1	0.0114394	0.46781	4	TCTGTGTCATCATCGCGAGG;GAAGGATGAAATTGCCACCG;GAGCGGCTGCGACACGACGA;AGTGCCTGGAATACTATGCA	-0.06;-0.02;0.01;0.11	518;1363;1678;2108	4.02E-01;4.29E-01;4.86E-01;5.54E-01	793;1223;1538;2383	3.77E-01;4.47E-01;5.52E-01;3.41E-01
Hif1a	-0.0849177	0.913033	4	CAAGATGTGAGCTCACATTG;ATAACGTGAACAAATACATG;TGAACATCAAGTCAGCAACG;AGTAAGAAAATTTCATATCG	-0.19;-0.11;-0.05;0.02	1299;2008;2410;2668	5.21E-01;5.65E-01;4.11E-01;1.45E-01	233;491;893;1602	6.02E-01;9.26E-01;1.09E+00;1.03E+00
Tbc1d15	0.0380718	0.662403	4	CGAGTCTCTTGAGAAATACG;CAAAGGAAAGAGCTCATCGG;CAAGCATGGAAATTTCTCCT;TATGAAGGCCAAGATAACCC	-0.01;0.03;0.05;0.09	662;1035;1230;1615	3.77E-01;5.00E-01;7.55E-01;1.02E+00	1286;1671;1866;2239	5.14E-01;4.46E-01;4.20E-01;4.50E-01
Svip	-0.0328854	0.589696	4	TTTGGACATCCAGTCAGTGG;GTGCGGACTCCGCGGGACAA;AGCAGAAAGAAGGCAGAAGG;CCGTCTACTCACCGGGCTCG	-0.15;-0.05;0.03;0.04	1126;1227;1948;2551	4.49E-01;4.46E-01;4.00E-01;2.23E-01	350;953;1674;1775	4.83E-01;5.34E-01;4.88E-01;8.53E-01
Tbc1d2b	0.0307803	0.560153	4	GTCGCCGTTCCCTCGAGCAA;GCGAGTCAAACACGAACCAG;AGGTGGGCGAGCTCAACGAG;CCAGTTTGCTCAGAGGAACA	-0.07;0.02;0.07;0.1	599;819;1286;2130	3.84E-01;6.08E-01;7.12E-01;5.36E-01	771;1615;2082;2302	3.76E-01;4.37E-01;3.79E-01;4.01E-01
Kctd12	-0.076911	0.976506	4	GACATCGTAGAGCTGAACGT;CCAGAGCAGCGAGTCGGGCA;ACGCCGTCCCAGTCTTTGGA;TCGGGCTCTGCGTAGCCCAG	-0.14;-0.08;-0.06;-0.02	1731;2032;2240;2537	8.06E-01;5.78E-01;3.77E-01;2.32E-01	364;661;869;1170	4.74E-01;7.31E-01;1.12E+00;1.58E+00
Slc17a9	0.0181657	0.561294	4	GCCTACGCCCCCAGTCACCA;GACTCTAGCTCACCAGACAG;TTGGTTACCGATCCCCAAGG;GATTCGAGAGAATGTCAGGA	-0.05;0.03;0.04;0.06	864;1118;1232;2013	3.84E-01;4.72E-01;7.54E-01;6.35E-01	888;1669;1783;2037	3.88E-01;4.46E-01;4.46E-01;6.14E-01
Xpo1	-0.228848	1.38202	4	GTGACATTGTTGGAGCGAGT;TCCCATTCGAGTATGCAAGT;GCTACTCCCTAATCAAGTGT;TAGTCGCATGGCTAAACCAG	-0.84;-0.28;-0.08;0.29	102;2218;2784;2894	8.98E-01;7.12E-01;8.49E-01;3.60E-03	7;117;683;2799	2.02E+00;2.05E+00;1.40E+00;6.16E-02
LOC105244908	-0.204776	1.13606	1	GACTACAGTGATGATGTGTG	-0.2	2689	0.0328	212	1.14
Eif3a	0.035199	0.692512	4	TACCATGATATCGCCCAACA;TTAATTAGGCCGATTCGTGT;GGCTCGGAGACAGACAATTG;TGCCCGGCAGTCTGTCTACG	-0.48;-0.02;0.01;0.63	10;1435;1760;2857	1.86E+00;4.26E-01;4.54E-01;2.60E-02	44;1141;1466;2891	1.24E+00;4.66E-01;5.93E-01;5.40E-03
NO_CURRENT_51	-0.0286443	0.422191	1	ATACGCATAGATCGGTAAGC	-0.03	1804	0.206	1097	0.422
Hacd3	0.000597183	0.445359	4	AAATAAAGAACCGCACTGTG;GATTGGGGTCACAAGTACCC;CCAGCCAGCGATCAAAGTCA;CTCTGGGTCAGCCTGTACGC	-0.14;0.01;0.04;0.09	681;1080;1392;2510	3.76E-01;4.84E-01;6.38E-01;2.51E-01	391;1509;1821;2220	4.56E-01;4.27E-01;4.33E-01;4.64E-01
Fundc1	0.103392	1.08434	4	CAAATACTCGATTCCACCAG;GCTACTCAGATTGTAATGGG;TGACGAATCATACGAAGTGT;CTACCATAGGTCCGGAACTG	0.01;0.09;0.14;0.18	256;402;660;1407	5.72E-01;1.07E+00;1.44E+00;1.26E+00	1494;2241;2499;2645	6.29E-01;7.33E-01;4.51E-01;1.60E-01
NO_CURRENT_248	-0.0133927	0.363063	1	TCCTCCGATCGACCAGGGTA	-0.01	1644	0.246	1257	0.363
Fanci	0.0511681	0.62501	4	AATCACCTTTCCCACAAGCG;AGCAGACGAACTCTATCACG;ATAGTGCATAAACTCGCCGC;TTACGTCGTAAAGCATGAGC	-0.12;0.03;0.1;0.2	191;607;1218;2464	6.68E-01;7.84E-01;7.65E-01;2.83E-01	437;1683;2294;2710	4.32E-01;4.48E-01;3.83E-01;1.18E-01
NO_CURRENT_20	-0.079372	0.626707	1	AATTGTCTGATCGCGCCATA	-0.08	2216	0.117	685	0.627
Ddx20	-0.0462	0.689946	4	TTGTCTTCAAGACGTCCCGT;CGGCTTCGAGAGACCCTCTC;AATTGCTGTTCAGATACACT;CGGCCCGCCGATGTCGTGTG	-0.13;-0.07;-0.04;0.05	967;1906;2128;2483	4.03E-01;5.16E-01;3.76E-01;2.70E-01	418;773;995;1934	4.42E-01;6.39E-01;9.75E-01;7.04E-01
Ssrp1	-0.151815	2.07682	4	GGGCATGTCTACAAGTACGA;TTGGATCCTCCCATCAAGCA;CCCGACTGACCATTTCATAG;CGGATATCGTATCGACCGCG	-0.45;-0.43;-0.4;0.67	6;2835;2848;2856	2.08E+00;2.55E+00;1.17E+00;2.66E-02	45;53;66;2895	1.23E+00;2.72E+00;4.36E+00;3.00E-03
Kat2a	-0.00464514	0.483772	4	GCTTCGGCCAAACACGTGGG;GGACTCACGGGTCAAAGACG;TACAACTGTTGCACTGACCG;GCTCGCCTGGAAGAACGGCG	-0.19;0.04;0.04;0.09	649;1097;1129;2657	3.78E-01;4.79E-01;8.41E-01;1.52E-01	244;1772;1804;2252	5.87E-01;4.70E-01;4.39E-01;4.40E-01
NO_CURRENT_254	-0.00453352	0.333676	1	TCGGACTATAGCGTGAACGT	0	1556	0.27	1345	0.334
NO_CURRENT_77	-0.0612912	0.54332	1	CATCGTAACACACGTACGAG	-0.06	2071	0.146	830	0.543
NO_CURRENT_132	-0.0120782	0.359621	1	CTCGTATCTTTTCCCACGGC	-0.01	1634	0.249	1267	0.36
NO_CURRENT_54	-0.000558233	0.318759	1	ATCGATATTGATAAACGCGA	0	1509	0.284	1392	0.319
Hsd17b4	-0.0673325	0.874831	4	TCTAACATAGGCTCTTCACG;ACCAAACCGTACCAGTCACG;TGCAGTGAACGACTTAGGAG;TGGGCGCCATCGTCAGAAAG	-0.18;-0.04;-0.04;-0.02	1673;1863;1870;2647	7.58E-01;4.99E-01;4.19E-01;1.59E-01	254;1031;1038;1228	5.75E-01;5.01E-01;9.29E-01;1.49E+00
Tmpo	-0.0198955	0.573366	4	ATAGTGGAAAATATTTGCCG;CAAGAAAGTGAAGTCCGCTA;AATAAATAAACTCCGTCCAG;GCCCGACTTCTCGAGCGACG	-0.08;-0.05;0.01;0.05	1010;1457;2017;2209	4.14E-01;4.26E-01;3.87E-01;4.73E-01	692;884;1444;1891	3.75E-01;5.69E-01;6.06E-01;7.43E-01
Rnf5	0.0810167	0.803453	4	GTGTAAAGCTGGCATCAGCA;GCTCGCGATTTGGCCCTTCG;CGGATTCTCACCAATACAGG;TCGTCCCTCTTTATGGGCGA	-0.01;0.04;0.07;0.23	162;808;1067;1657	7.25E-01;6.15E-01;9.00E-01;9.73E-01	1244;1834;2093;2739	4.95E-01;4.89E-01;3.78E-01;9.93E-02
Adrb2	0.0552534	0.729083	4	TGGAGGACCTTCGGAGTCCG;GACCAAGAATAAGGCCCGAG;AGCTATCGATTGTTACACCG;CCAGGACGATAACCGACATG	-0.01;0.02;0.1;0.11	538;581;1276;1643	3.97E-01;8.13E-01;7.20E-01;9.88E-01	1258;1625;2320;2363	5.02E-01;4.38E-01;3.87E-01;3.56E-01
NO_CURRENT_200	-0.0685283	0.579305	1	GTCGCGTATCCTGACGACAC	-0.07	2137	0.133	764	0.579
Stx5a	0.141247	1.6966	4	GACCCATTCTAACACCATTG;AAATTATGGGACCACCTCCT;TCTTACCTGACGGCTCTGCA;GCTGAGCAATTTGTTTGTTG	0.12;0.13;0.14;0.17	283;357;424;484	5.42E-01;1.16E+00;1.97E+00;3.11E+00	2417;2477;2544;2618	1.81E+00;1.03E+00;4.79E-01;1.78E-01
NO_CURRENT_2	0.190842	1.12594	1	AAACTCATACGTAGCGAATC	0.19	217	1.13	2684	0.0336
Rab39b	0.0751106	0.938316	4	GAGGCAAGTGACTCGCCACG;GAAAAAATCTACCCCCACGG;TACTACAGGAATTCAGTAGG;GGGTCAAGAGAGGTTCAGGT	0.04;0.04;0.06;0.15	323;878;1038;1062	5.05E-01;5.73E-01;9.29E-01;1.75E+00	1839;1863;2023;2578	9.06E-01;4.99E-01;3.86E-01;2.05E-01
Baiap2l1	-0.0169647	0.566469	4	CTGCAAAGAAGCCCTGCTTG;ATCTTGCTTCTCTCGATCAT;AAAAGCCTACTACGACGGCG;TTATTGAACATGTCAATCAA	-0.07;-0.05;-0.01;0.05	949;1564;1934;2163	3.99E-01;4.31E-01;4.03E-01;5.10E-01	738;967;1337;1952	3.75E-01;5.28E-01;6.75E-01;6.88E-01
NO_CURRENT_175	-0.0775859	0.618543	1	GCTAGCGTTCAGCCCGATGT	-0.08	2203	0.119	698	0.619
Iqgap1	0.0191454	0.480241	4	TACGGGCCTTACCAACATCG;ATCGGAATTCCTGTCGAACG;AGCCAACGTCGGGAGAACGT;ACAACTATGCATCTAACCAG	-0.14;-0.02;0.09;0.15	348;677;1693;2526	4.85E-01;7.16E-01;4.80E-01;2.40E-01	375;1208;2224;2553	4.66E-01;4.50E-01;3.76E-01;2.22E-01
Mlst8	0.186418	1.83509	4	CCTGCCAAAAGCGCACCGTG;TGGAGTTGAGATCATACATG;GGTCGCTGGATGTATACAGG;TATGTCTGGAACCTGACAGG	0.12;0.14;0.15;0.35	63;349;413;496	1.09E+00;1.17E+00;2.01E+00;3.07E+00	2405;2488;2552;2838	1.78E+00;1.05E+00;4.85E-01;3.76E-02
NO_CURRENT_219	0.0720022	0.555524	1	TACATCGAACAACCAACCGA	0.07	807	0.556	2094	0.141
Vangl1	-0.115694	1.27013	4	CCCTCACAAATGGCGCCACA;GTAGAAGCGGGACTCTCCGT;GACAAGTAGTCCAAGGAACG;TGTCATCAGGATGACAACTG	-0.2;-0.13;-0.09;-0.04	1919;2289;2487;2682	9.90E-01;7.80E-01;4.44E-01;1.36E-01	219;414;612;982	6.22E-01;1.05E+00;1.53E+00;1.88E+00
Flna	0.00391732	0.640303	4	CCACTGAAAATGGACTCTTG;AAGATTGAATGTGACGACAA;CACAGCCCGGACACGGTACG;GTGACAGTGTAGGGGCTACG	-0.01;-0.0;0.01;0.02	1269;1461;1543;1594	5.07E-01;4.26E-01;5.50E-01;1.04E+00	1307;1358;1440;1632	5.25E-01;4.29E-01;6.08E-01;9.99E-01
Wdr41	-0.0903563	0.85303	4	ATGATGGAATTATAGTTGTG;GAACCCCTATACTGAACTGC;GTACCAGCAGTTCAGTATAG;CAGTACCAGCAGTTCAGTAT	-0.26;-0.1;-0.05;0.05	1024;1985;2338;2753	4.17E-01;5.53E-01;3.91E-01;9.04E-02	148;563;916;1877	7.58E-01;8.33E-01;1.06E+00;7.56E-01
Snx14	0.062849	0.720477	4	CTTGGTGCGAAGAATTCACA;CTCTCTTATGAGTAATGTCA;CGTATTCAAGAGTACGACAA;TCAACATCGATACAAAACAC	-0.06;-0.01;0.15;0.17	272;315;1613;2098	5.54E-01;1.25E+00;5.15E-01;5.63E-01	803;1288;2586;2629	3.78E-01;4.37E-01;5.12E-01;1.71E-01
Nod1	0.00178746	0.460503	4	CAGCAGAAAGACATCGGTCA;TCGTCAATACTGACCCAGGT;AGATGACAAAGTGAGCACCC;ACGGGCGTCCTCAACGAGCA	-0.1;-0.09;0.07;0.13	455;782;2287;2348	4.24E-01;6.33E-01;3.82E-01;3.67E-01	553;614;2119;2446	3.93E-01;7.77E-01;3.76E-01;2.96E-01
Nans	0.00550205	0.549679	4	ATTCAGCCACGACCAGTACA;TCGTGCCCGGAATACCCGAT;GCACCCGTGCTTCATCATCG;TATACTTCGAAGCATTCATG	-0.02;-0.02;-0.02;0.08	720;1701;1726;1728	3.75E-01;4.52E-01;4.67E-01;9.00E-01	1173;1175;1200;2181	4.66E-01;4.58E-01;7.80E-01;4.95E-01
Ticam1	0.122132	1.23557	4	GTGCAGTTCAGATATCAAGG;AAGATGCCATCGATCACTCG;TTCTGAGTGGTCCAAAACAG;ACACGAAATTAGCGTTCCAG	0.03;0.09;0.16;0.21	177;313;640;1212	6.94E-01;1.26E+00;1.48E+00;1.52E+00	1689;2261;2588;2724	7.71E-01;7.52E-01;5.14E-01;1.09E-01
NO_CURRENT_30	-0.00328049	0.330459	1	ACGACGTCCGCTGTGTGTAT	0	1546	0.273	1355	0.33
Usp10	0.0328177	0.618434	4	AAGTCATCGAACCTAGTGAG;GGAACGGACTGTCAGGGACA;GCAGAACTGCACACCGACGA;GGAAAGCAACTCTAACGCAG	-0.06;0.05;0.07;0.08	724;853;1025;2090	3.75E-01;5.87E-01;9.43E-01;5.69E-01	811;1876;2048;2177	3.78E-01;5.04E-01;3.83E-01;4.98E-01
Vps13c	0.0127121	0.532121	4	AATCAATATCGACAGAAACA;AGGGTGACACCAAATGAAAG;CTGTCCTTTAGAGTCTGACG;TGTGGAGTTTCTGATGACCG	-0.04;-0.03;-0.02;0.14	392;1757;1810;1862	4.56E-01;4.66E-01;4.37E-01;7.70E-01	1039;1091;1144;2509	4.21E-01;4.81E-01;8.28E-01;2.52E-01
Chek1	-0.0705502	0.747962	4	AATAGTACTTACTGCAATGT;CAACCCAGTTAGTTACCCAG;TCTTCCACCAACTCATGGCA;TACAACAAACCACTTAACAG	-0.69;-0.04;0.22;0.23	152;170;1929;2885	7.48E-01;1.74E+00;4.04E-01;9.01E-03	16;972;2731;2749	1.66E+00;5.26E-01;7.10E-01;9.29E-02
Smurf1	0.111892	1.24131	4	CAGTGTGTAAATATTGTCCG;ACAGCGACTCCGAAATCCTG;AGTGTGAACTGCGATGAACT;ACCCGAGACAGAATAGGCGG	0.0;0.14;0.15;0.16	299;353;383;1475	5.26E-01;1.16E+00;2.10E+00;1.18E+00	1426;2518;2548;2602	5.88E-01;1.11E+00;4.82E-01;1.88E-01
Dffa	0.0654149	0.683134	4	CCTGAGCCAGCTCTGCACAT;CAGCCGCGATCAGCACGGCG;CAACGCCACAAACTTCGTAT;AGGGGTGAAGTGGAAGAATG	-0.08;0.03;0.1;0.21	180;578;1222;2217	6.88E-01;8.16E-01;7.62E-01;4.67E-01	684;1679;2323;2721	3.75E-01;4.48E-01;3.88E-01;1.11E-01
Trim5	0.00177972	0.523123	4	GAGGGATATCATAGACTCAG;AGAGGTGGCCCGGGAGTACA;CAGTAATGGCAATGTTTGGA;GAAGCCCAAAACCATCGCCA	-0.13;-0.08;-0.03;0.24	141;1796;2198;2497	7.76E-01;4.77E-01;3.75E-01;2.60E-01	404;703;1105;2760	4.49E-01;6.94E-01;8.64E-01;8.60E-02
NO_CURRENT_48	0.0373289	0.417466	1	AGTTTACGTGGTCCGATGTC	0.04	1109	0.417	1792	0.209
Cab39l	-0.022346	0.513955	4	CCACAGCGTAAGGCAATCTG;ATCTGAAGCGATATCAAAGG;TCTGTGTGGAACGAACGACA;GAACTGATGTACTCGACAGT	-0.16;-0.02;0.02;0.07	817;1274;1691;2599	3.79E-01;4.39E-01;4.81E-01;1.90E-01	302;1210;1627;2084	5.23E-01;4.50E-01;5.08E-01;5.74E-01
Vmp1	-0.326499	2.19363	4	ATGTAACTGAAGCTATATGT;TGCAGATCTTACCCACATGC;GTGGCATCGTCAAAGCATTG;TGACCAGATTATCTGCCCAG	-0.6;-0.44;-0.3;0.04	1127;2794;2850;2874	4.49E-01;2.13E+00;1.18E+00;1.57E-02	27;51;107;1774	1.44E+00;2.75E+00;3.72E+00;8.54E-01
NO_CURRENT_91	0.0302441	0.389046	1	CCGAGATGGCTCGGATAGAC	0.03	1184	0.389	1717	0.228
Gm6978	-0.512557	1.86034	1	AAAATCGGAGCATGTCGTCA	-0.51	2861	0.00588	40	1.86
Myh4	-0.0316463	0.667729	4	CTGAAGGTGTACAACTCCGT;GACCGAATTTGTACTGAGTG;ACAGGTTTCAATATCTGCAG;GAAAGCCAGAGTCTTCAACC	-0.09;-0.04;-0.01;0.01	1343;1588;1909;2285	5.43E-01;4.34E-01;4.09E-01;4.14E-01	616;992;1313;1558	3.82E-01;5.17E-01;6.92E-01;1.08E+00
Pfkp	-0.00434328	0.474823	4	AGAACCGAGCCCGAAAAAAG;CAATCTGTGCGTGATCGGCG;GAAGTATTCCTACCTCAACG;TTAGATCAAAGAAATCGGCT	-0.16;0.01;0.05;0.07	789;994;1349;2583	3.77E-01;5.16E-01;6.67E-01;2.01E-01	318;1552;1907;2112	5.09E-01;4.30E-01;4.09E-01;5.51E-01
Pik3r4	-0.0297072	0.538397	4	TAGATATTGACATCGTTGCG;CTGGCGAACTCGTAGACATG;GCTATTCAGGTCGACAAGCG;GGGTACTGATGCGATCGTAG	-0.19;-0.03;0.03;0.06	876;1182;1789;2656	3.86E-01;4.56E-01;4.44E-01;1.53E-01	245;1112;1719;2025	5.86E-01;4.74E-01;4.69E-01;6.24E-01
Gm6055	-0.0493441	0.567127	2	GTGGTCAGGCACCAGGAACT;TGAGCTCGCTCATGTTCACG	-0.1;-0.0	1512;2321	3.02E-01;1.93E-01	580;1389	4.95E-01;6.40E-01
NO_CURRENT_284	-0.0229964	0.399816	1	TTAGGACGTGCTTCCGAGGG	-0.02	1746	0.22	1155	0.4
NO_CURRENT_233	-0.0710308	0.590825	1	TATGATCGTATGGCCCTTCC	-0.07	2157	0.129	744	0.591
Mrpl38	0.297689	2.76523	4	TACCCCCACCCAGAGTCAGT;CAATGAAGTGACTCCGACCG;GCTCGGGCCCATGCCCAACG;AGGGCACAAAAGTGGCACCG	0.13;0.31;0.32;0.43	39;80;83;423	1.29E+00;2.37E+00;4.06E+00;3.35E+00	2478;2818;2821;2862	1.98E+00;2.35E+00;9.98E-01;2.29E-02
Supt16	-0.401	2.99273	4	ACTGGCAGCACAGCTCAACG;ATGGGAATTGAATTCCGTGA;AGTGATTGTCTCAACAAGGA;CTATAATCTCAAGTTCAGTG	-0.68;-0.42;-0.37;-0.14	2502;2828;2844;2884	2.05E+00;2.46E+00;1.14E+00;9.62E-03	17;57;73;399	1.64E+00;2.66E+00;4.22E+00;3.45E+00
Eif4g3	0.0271201	0.521784	4	GAAATTAGCTGACTATCATG;AAGCATGAACCGAATTCTGG;ACGAGCCTAAGGACCGTCGA;ATTCGAGATCCAAATCAGGG	-0.08;0.01;0.06;0.12	502;937;1355;2206	4.07E-01;5.42E-01;6.63E-01;4.75E-01	695;1546;1964;2399	3.75E-01;4.29E-01;3.97E-01;3.30E-01
Nsf	0.069172	0.819739	4	TGGTTTGATATCGTTCTCCA;TTTCAGACATACCGATAACG;CACAGGCAAAGCTAAAACCA;GCTGAGGACCCATCCGTCAG	-0.07;0.08;0.12;0.14	373;490;709;2140	4.68E-01;9.27E-01;1.36E+00;5.28E-01	761;2192;2411;2528	3.75E-01;6.90E-01;4.11E-01;2.39E-01
Safb	-0.0377038	0.648419	4	GCATGGCAAGATGATCTCAG;CAGCGTGGCAGACTGTGTGG;CCTGTTTAGCAGATATGGGA;CCGTGGCACTGAGCGCACTG	-0.12;-0.05;-0.05;0.07	847;1940;2010;2426	3.82E-01;5.31E-01;3.88E-01;3.10E-01	475;891;961;2054	4.16E-01;5.66E-01;1.01E+00;6.00E-01
NO_CURRENT_150	0.157415	0.979524	1	GAGATTAAATTAACGCCGGC	0.16	304	0.98	2597	0.0479
Prkag1	0.0449504	0.655187	4	AGGCGTGGTAGTACGGACCA;TAGACATGAATTCCGGCTTG;GCAGCGATGAGACTTCATGA;TTTGACACTTCGCTACAGGT	-0.03;0.03;0.07;0.11	562;783;1186;1824	3.91E-01;6.32E-01;7.91E-01;8.06E-01	1077;1715;2118;2339	4.33E-01;4.55E-01;3.76E-01;3.74E-01
Slc25a22	-0.144596	1.36551	4	GTGTCTTAGCCAGGTCGATG;TGCCAGCATCTCCTTAGGCA;ATACATGCCGAAGTAGCCCT;TGATTCAGGTTGGCAAACAG	-0.31;-0.12;-0.09;-0.05	2003;2288;2451;2802	1.09E+00;7.79E-01;4.27E-01;5.98E-02	99;450;613;898	9.10E-01;9.87E-01;1.53E+00;2.04E+00
Gpc4	-0.00449478	0.484669	4	TAAAGATGATTTCAAAACCG;TGAGTTGAAGCGCTACTATG;CCCTCTATGAGATCAACGGT;TATTGCTCAAACATCATGCG	-0.08;-0.04;0.03;0.07	831;1177;1892;2211	3.80E-01;4.57E-01;4.13E-01;4.72E-01	690;1009;1724;2070	3.75E-01;5.10E-01;4.67E-01;5.86E-01
NO_CURRENT_101	0.113188	0.743067	1	CGAACTTCTACCGTTGTGCG	0.11	524	0.743	2377	0.0864
Nrbp2	0.107	1.12058	4	GCAGCCGCAAAGTTCATCAG;GCACCTCAAAGAGCACTCGG;CTACCACATTCTCAGGCATG;ACTCGAGATCCAAGCCAACG	0.03;0.04;0.18;0.18	255;259;1049;1163	5.73E-01;1.40E+00;9.18E-01;1.59E+00	1738;1852;2642;2646	8.12E-01;4.95E-01;5.70E-01;1.59E-01
Sfxn1	-0.0120686	0.55204	4	AGTAACCGTGAAGAAGTGAC;AACAAAACGTCCTATCAGTG;CATAGCCTTACTTCACAGTG;AGGCAAGGAATCGTTCCTGC	-0.08;-0.01;0.0;0.04	1037;1490;1618;2235	4.21E-01;4.26E-01;5.13E-01;4.53E-01	666;1283;1411;1864	3.76E-01;4.37E-01;6.26E-01;7.68E-01
Tgm3	0.0597276	0.881221	4	ACTCAGTGTGTACAATCCGA;CAGACTAATATTATCTCCCA;AGAAAGGCAGTGATAGCGTG;TGGAGTGGTAATTACACCGG	0.04;0.05;0.05;0.1	583;978;1018;1113	3.87E-01;5.23E-01;9.50E-01;1.67E+00	1788;1883;1923;2318	8.57E-01;5.07E-01;4.05E-01;3.89E-01
NO_CURRENT_243	-0.00258639	0.327265	1	TCATGTTGCGTCGTCCGTTA	0	1536	0.276	1365	0.327
NO_CURRENT_134	0.0802536	0.594342	1	CTCTAATAAACCGCACAAGC	0.08	738	0.594	2163	0.127
Strada	-0.242601	2.33805	4	GAGAGTATGTGACAGTACGA;GATACGGTACTATATTGGGA;CAGGTAGACCTTCCCATCCG;AAGTCCGATATCTACAGTGT	-0.31;-0.3;-0.25;-0.12	2423;2743;2791;2798	1.83E+00;1.81E+00;8.72E-01;6.22E-02	103;110;158;478	8.94E-01;2.10E+00;3.22E+00;3.14E+00
Trp53	0.0060503	0.618203	4	GAAGTCACAGCACATGACGG;AACAGATCGTCCATGCAGTG;GTGTAATAGCTCCTGCATGG;TCCACCCGGATAAGATGCTG	-0.01;-0.0;0.01;0.03	1196;1425;1523;1621	4.75E-01;4.26E-01;5.60E-01;1.01E+00	1280;1378;1476;1705	5.12E-01;4.28E-01;5.87E-01;9.23E-01
Casp14	0.0187048	0.49774	4	TTCCACGTAGTTCCTCACCG;GTAACGGAACATGCGTTCCA;ATGTGCCATGAGTACCACAA;TTTGGTGACACACAGCGTCA	-0.1;-0.06;0.09;0.14	374;637;2087;2315	4.67E-01;7.54E-01;3.79E-01;3.92E-01	586;814;2264;2527	3.86E-01;6.11E-01;3.79E-01;2.39E-01
Stx12	-0.0241042	0.510137	4	GAACCAAATGCAGAGCCAGG;ATGATGCTGTTGAAGTCCCG;ACCTGCTCTGATGCAGACAA;ACAGCACTCCACAAATCAGC	-0.26;-0.06;0.1;0.13	442;618;2088;2754	4.30E-01;7.73E-01;3.79E-01;8.98E-02	147;813;2283;2459	7.60E-01;6.12E-01;3.81E-01;2.87E-01
Vcp	-0.223645	1.41711	4	ACTGTCTTCACAGACTCATG;CCAATCGCCTTAAAGAGCGC;CAAACCTGATGACATCTCCT;GTATTTACCAAATCGCCGTA	-0.6;-0.23;-0.07;0.01	1453;2164;2721;2875	6.04E-01;6.67E-01;6.90E-01;1.50E-02	26;180;737;1448	1.46E+00;1.69E+00;1.31E+00;1.21E+00
NO_CURRENT_78	0.13197	0.82893	1	CATCTATGAGACGTGCGTAC	0.13	430	0.829	2471	0.0695
Vps51	-0.150568	1.45085	4	GTTGTAGTTCTCATAGACCA;TAGGGGTACATGCACTACTG;GGACCCAACCGATCTCAATG;GTGTTAGAGTTCACCGACCG	-0.28;-0.17;-0.13;-0.03	1813;2479;2604;2777	8.81E-01;1.03E+00;5.29E-01;7.53E-02	124;297;422;1088	8.23E-01;1.30E+00;1.98E+00;1.70E+00
NO_CURRENT_172	-0.117523	0.784791	1	GCGTGGTACTCACATCGCGA	-0.12	2425	0.0777	476	0.785
Fbxl2	0.0653523	0.879522	4	CTGGTGTGACCAGATCACAA;TTCTCTGTTTAAGGGCCGAG;CTGTGAGAGATGCATCCGTA;TAGAGTTACGATGTCCAAGA	0.01;0.07;0.08;0.1	593;749;820;1383	3.85E-01;6.57E-01;1.19E+00;1.29E+00	1518;2081;2152;2308	6.45E-01;6.08E-01;3.75E-01;3.97E-01
Emc6	-0.0182459	0.573949	4	CCGGCAGTAATCCAGGACCG;AGGGCCGCCGTTCATCAGCG;ACAGCGCTGACACTGAGGTC;CCTGCTCCTCATTCTCAAAG	-0.08;-0.03;-0.02;0.07	844;1762;1838;2234	3.82E-01;4.67E-01;4.28E-01;4.54E-01	667;1063;1139;2057	3.76E-01;4.90E-01;8.32E-01;5.97E-01
Usp11	0.026461	0.539331	4	CAGTGGGAGGTGTACGTGAA;GGTGACTGGTCGGATTGAGC;AGCTCACCCTTCATGCCTAG;TGGTGCAACACTTGTATGCG	-0.09;0.02;0.07;0.1	605;836;1245;2260	3.83E-01;5.97E-01;7.43E-01;4.33E-01	641;1656;2065;2296	3.79E-01;4.43E-01;3.81E-01;4.06E-01
Mul1	-0.150361	1.12618	4	GTATATGGAGTACAGTACGG;GCCATCGGCCACTACATCAG;CAGTTCACCGATCCCCGTGA;ATTCCAAGATCATTCACCAG	-0.39;-0.22;-0.02;0.02	1310;1679;2709;2833	5.26E-01;4.48E-01;6.68E-01;4.06E-02	68;192;1222;1591	1.06E+00;1.64E+00;7.62E-01;1.04E+00
Nod2	0.0617871	0.69742	4	GCAGAGTCTGGACTGACGTG;CCGACCCATCGTAAGTACTG;GCTGGGACAACAGACCTGCT;AGATGCCGACACCATACTGG	-0.03;-0.0;0.11;0.17	285;521;1537;1818	5.40E-01;8.85E-01;5.53E-01;8.12E-01	1083;1364;2380;2616	4.35E-01;4.29E-01;4.01E-01;1.79E-01
NO_CURRENT_177	0.105299	0.711119	1	GCTTCGACCACGGGTACTGC	0.11	564	0.711	2337	0.0937
Stk11	-0.708639	5.1737	4	TCATCGGCAAGTACCTGATG;GTGATGGAGTACTGCGTATG;GGGCCTGTACCCATTTGAGG;AGTCCATTGGCAATCTCAGG	-0.77;-0.77;-0.7;-0.59	2872;2886;2892;2893	5.49E+00;3.89E+00;1.96E+00;4.20E-03	8;9;15;29	1.96E+00;4.29E+00;6.35E+00;8.09E+00
Foxo3	0.0379113	0.607346	4	GCAGCATGGCCGAATCCTCG;AACAAGTACACCAAGAGCCG;CCTGGCGGGCTTATGCAGCG;CCGGCCATGTCCGTCAGCCG	-0.02;-0.01;0.06;0.12	461;941;1646;1662	4.22E-01;5.40E-01;5.00E-01;9.68E-01	1239;1255;1960;2440	4.93E-01;4.42E-01;3.97E-01;3.00E-01
Echs1	0.0383767	0.602246	4	ACTTTGCAATGGCCTGATTG;GACAGCCAGAAATCCTCCTG;GATGACCGGTTTCTTGACCC;AGTCGGCAAATCGCTAGCAA	-0.06;0.02;0.09;0.1	574;687;1251;2084	3.88E-01;7.07E-01;7.39E-01;5.74E-01	817;1650;2214;2327	3.79E-01;4.42E-01;3.75E-01;3.83E-01
Atg2b	-0.0163008	0.690767	4	GTCCCCGCTAAGCGCCACTG;TGGTGCAGTTGAACACACGG;CAACTTGTACGGACACCCGA;AGGAAACACCTACCTACTCG	-0.04;-0.03;-0.01;0.01	1436;1584;1781;1887	5.94E-01;4.33E-01;4.47E-01;7.47E-01	1014;1120;1317;1465	4.15E-01;4.72E-01;6.89E-01;1.19E+00
Csnk1g3	-0.0588741	0.711689	4	ATTACCTTTAAGCCTTGCCA;GTTGGGAAAAAAATCGGATG;CACGGCCCAGTGGTCGGTCA;TCGCGTTGTATTTACCACAA	-0.19;-0.15;-0.01;0.12	500;1612;2565;2672	4.08E-01;4.37E-01;4.95E-01;1.42E-01	229;336;1289;2401	6.07E-01;1.20E+00;7.10E-01;3.28E-01
Eif4g2	0.0896364	0.73473	4	GTTCAGATAGTCAGTCACAA;TAGACTCTACACCCACATTG;AGTCGAAGGATATGCCACCT;AGAGTTGCGAGAGCACCATT	-0.04;-0.01;0.08;0.33	74;741;1580;1916	1.02E+00;6.63E-01;5.31E-01;7.20E-01	985;1321;2160;2827	4.07E-01;4.33E-01;3.75E-01;4.43E-02
Stim1	0.0847853	1.06174	4	GAATACAGGAGCTAGCTCCG;GAGCCGTCAAAAATATGCTG;TGAGGATAAGCTTATCAGCG;CAGCAGATCGAGATCCTCTG	0.06;0.06;0.1;0.13	451;626;917;922	4.26E-01;7.65E-01;1.06E+00;1.99E+00	1979;1984;2275;2450	1.06E+00;5.52E-01;3.80E-01;2.93E-01
NO_CURRENT_90	-0.00783146	0.343142	1	CCCTTAAAGTGACGGACGAA	-0.01	1585	0.262	1316	0.343
NO_CURRENT_222	0.079872	0.591409	1	TACCCCTTGAGGGGCGCATA	0.08	743	0.591	2158	0.128
Eif4g1	-0.0112463	0.48712	4	GCTGTCTCAGAATTTAGAGG;GCTACTTAAGAACCATGATG;CAATGGCGTGATCCCATCTG;AGACTACCTGGCATAAACTG	-0.1;-0.08;0.01;0.12	477;1354;2195;2368	4.16E-01;4.29E-01;3.75E-01;3.52E-01	533;706;1547;2424	3.98E-01;6.91E-01;5.48E-01;3.12E-01
Qsox1	-0.0171564	0.54608	4	ACGCAAGATGTAGTGGAGTG;GGCGAGCGTTAACCCTGTTG;GAGCTTGCTAACGACGTGAA;GCAGGCAAACCGATATAGTG	-0.08;-0.05;0.02;0.05	986;1298;2011;2244	4.08E-01;4.35E-01;3.88E-01;4.46E-01	657;890;1603;1915	3.77E-01;5.66E-01;5.20E-01;7.21E-01
Atp13a2	0.0102711	0.508357	4	TGTGGTAGTGACATGGCCAG;CGTCATCACAGGTACGACCG;GGGACCCCGTGTGCTAGCAG;CCAGCTACATGACACCCCGG	-0.09;0.02;0.05;0.06	902;989;1289;2284	3.90E-01;5.18E-01;7.10E-01;4.15E-01	617;1612;1912;1999	3.81E-01;4.37E-01;4.08E-01;6.47E-01
NO_CURRENT_232	0.0339512	0.402835	1	TATCGAACTGCACACGCAAC	0.03	1147	0.403	1754	0.218
NO_CURRENT_63	0.0778365	0.581584	1	CAACCTGCCTAGCGACCCGC	0.08	760	0.582	2141	0.132
Gcn1l1	0.0558781	0.745175	4	CGATGACGTGATCTATCACG;CAGCTTAACACCCCCAAGAG;TGAGATGCCCTACCACAGCG;CTGCAACAGTGTGTCACCTG	-0.1;0.08;0.11;0.13	415;530;744;2352	4.43E-01;8.73E-01;1.30E+00;3.64E-01	549;2157;2371;2486	3.94E-01;6.62E-01;3.99E-01;2.68E-01
Atg4c	0.0855136	0.895924	4	TGCGGAATGAGGCTTATCAC;CGATTGGTATGGACCAGCGG;CGTTTGAAGCTTCACTTTCG;CCAGCCACAGTCTGTCGTCA	-0.0;0.04;0.13;0.17	273;416;1087;1534	5.53E-01;1.04E+00;8.81E-01;1.11E+00	1367;1814;2485;2628	5.55E-01;4.82E-01;4.43E-01;1.71E-01
NO_CURRENT_18	-0.0870057	0.656897	1	AATGAAGCACCGATTGCGGA	-0.09	2262	0.108	639	0.657
NO_CURRENT_155	-0.107282	0.747231	1	GATTGAGAAGCCGCGGTATC	-0.11	2382	0.0855	519	0.747
Ilvbl	-0.0204991	0.549205	4	AGTTGAGCAAGAGATCATCC;GGGACATTGTACCTACCCTG;GATGCCTGGGGAATATCCAA;AGTGGTAGACACACGCCACG	-0.12;-0.03;0.04;0.04	1102;1103;1854;2460	4.41E-01;4.77E-01;4.23E-01;2.86E-01	441;1047;1798;1799	4.30E-01;4.96E-01;4.41E-01;8.30E-01
Ccz1	-0.0895432	0.835605	4	CGGCTTACCTCTCCCTCGCG;CTGTATATTTGACTACACTT;AAGCAATTGTACAGTTTACA;TCTTCAGCACTATGGAAGGT	-0.26;-0.1;-0.04;0.04	1078;1881;2324;2758	4.33E-01;5.06E-01;3.88E-01;8.73E-02	143;577;1020;1823	7.70E-01;8.17E-01;9.48E-01;8.07E-01
NO_CURRENT_21	0.0762524	0.576472	1	AATTTTTTCGGAATCTAGCG	0.08	769	0.576	2132	0.134
Smc1a	0.0780505	0.809263	4	CTCTTGATATCATTAATGCG;TGAAGAAATTAGTCGCTCTG;TGGAGGTCACCAACGCCACA;CGAGTAGACCATGCTGACAA	-0.12;0.03;0.18;0.23	161;258;1159;2455	7.28E-01;1.41E+00;8.15E-01;2.90E-01	446;1742;2643;2740	4.28E-01;4.62E-01;5.71E-01;9.86E-02
NO_CURRENT_165	-0.229917	1.21442	1	GCGACGTGTATCGATCACTC	-0.23	2724	0.0272	177	1.21
Pip4k2b	-0.0172892	0.490558	4	GCATCGCAAATACGACCTGA;GGGCATGTACCGCCTGACCG;AGCTTACAGCAAGATCAAGG;CAGTCTTGATGACGAAACGC	-0.18;-0.0;0.02;0.09	675;1288;1510;2635	3.76E-01;4.37E-01;5.68E-01;1.67E-01	266;1391;1613;2226	5.60E-01;4.27E-01;5.15E-01;4.60E-01
Aldh7a1	0.0597882	0.642381	4	ACACTAACGAGGGACGTAGT;GGCTTGTCGAGGATGATCGG;ATCTGCTCCACCACAAACCA;GGGCTCCGCGAGGATAACGA	-0.03;-0.02;0.02;0.26	130;1254;1713;1778	8.06E-01;4.42E-01;4.72E-01;8.50E-01	1123;1188;1647;2771	4.48E-01;4.55E-01;4.99E-01;7.91E-02
Pkp1	0.0192014	0.469461	4	GACCTCTACTGTGACCCAAG;ACCTTGAGTCACTCCAACCG;AGCCACGCAGTTCTGGACAT;AGATAGGCGGCACATACACC	-0.1;-0.04;0.08;0.14	378;773;1876;2362	4.64E-01;6.39E-01;4.17E-01;3.57E-01	539;1025;2128;2523	3.96E-01;5.04E-01;3.76E-01;2.42E-01
Wipi1	0.0630361	0.851073	4	AGGTGGAAGGCTCTTCTGGG;TTCGGCTCAACCGACAGGTG;GCTCCACGATATACACGTCA;GGCCTTGGTTCCAATCGCTA	0.03;0.03;0.03;0.15	329;1133;1142;1151	5.00E-01;4.68E-01;8.30E-01;1.61E+00	1750;1759;1768;2572	8.23E-01;4.66E-01;4.51E-01;2.09E-01
NO_CURRENT_109	-0.0176518	0.382494	1	CGCCAATGGTGGCCGACTCG	-0.02	1699	0.232	1202	0.382
Vps39	-0.0484662	0.535871	4	GTTCGGATCTCCACGTATCG;GGGGTACAAGCCCATCACAT;GAACAACCACTGTCATATCG;GCAGAGACTCTACCTCCGGG	-0.34;-0.04;0.04;0.15	326;1066;1926;2819	5.02E-01;4.89E-01;4.05E-01;4.92E-02	82;975;1835;2575	9.83E-01;5.24E-01;4.29E-01;2.07E-01
Tpcn2	-0.0394849	0.646228	4	AGAGGTTTCCCAGAGCGACG;ATCATCTATAATCAGTTCCG;ACAATGAACCAGCATCCATG;ACCCGACACTCACAACTCAG	-0.16;-0.03;0.0;0.02	1249;1481;1788;2587	4.98E-01;4.26E-01;4.44E-01;1.99E-01	314;1113;1420;1652	5.12E-01;4.74E-01;6.20E-01;9.78E-01
Ptov1	0.0554706	0.623866	4	GTTCTCGCCCTGGTTCACAT;GTCCAGAGTGTACACCCCCG;CCTCGCAAGGAGAAATGTGG;AGCTGAGAGTTTCGGAACAG	-0.07;0.02;0.08;0.2	200;776;1332;2141	6.52E-01;6.37E-01;6.79E-01;5.27E-01	760;1569;2125;2701	3.75E-01;4.32E-01;3.76E-01;1.24E-01
Rab24	-0.0715429	0.994735	4	CATCATGGAAGTCTACACGA;ATGAGCAGAATCTATTACCG;GGTCACTCTTAGTGCCACAC;GTCTCCAACGCACATCACCT	-0.1;-0.1;-0.09;0.0	1496;2279;2327;2329	6.31E-01;7.70E-01;3.89E-01;3.81E-01	572;574;622;1405	3.89E-01;8.20E-01;1.51E+00;1.26E+00
Tjp1	0.12415	1.37636	4	TTCTGTTCGCTAAAGCACCG;TGAGTACTCAATGTATAGCA;GGATTCGATCTTCAAACCGT;AGAGCGAATGTCTAAACCTG	0.07;0.1;0.16;0.18	251;311;624;837	5.78E-01;1.26E+00;1.51E+00;2.16E+00	2064;2277;2590;2650	1.17E+00;7.68E-01;5.16E-01;1.57E-01
Rif1	0.0827891	0.892736	4	ATCTATTCCACAGTTCTCCG;AGAAATATTACGCACAGGAG;AACGCCGCCTCGAAGACCGT;AACCTGAGTTCAAATACAGG	-0.09;0.1;0.13;0.2	199;445;615;2305	6.54E-01;9.95E-01;1.52E+00;3.99E-01	596;2286;2456;2702	3.85E-01;7.77E-01;4.29E-01;1.23E-01
Lars	0.252319	2.20041	4	CAACAGCTTGGCTCAAAGTG;GTAGTAAGGATTCACGTCCG;GTAGAACGCCATGTAAATTG;GAGTGCTGCAAGATCATCCG	0.01;0.29;0.36;0.36	57;59;101;1419	1.13E+00;2.63E+00;3.80E+00;1.24E+00	1482;2800;2842;2844	6.22E-01;2.18E+00;1.12E+00;3.39E-02
NO_CURRENT_202	0.070217	0.547526	1	GTGATGGCCACGTCCGAACC	0.07	822	0.548	2079	0.145
Pik3c2a	0.0139139	0.471763	4	AATCTAAGAGCTCTTCAACA;ACAGTGCAAAGAAACATGTG;GGAAGGCCCGCATAATCCAG;GCCTAAGGTAGACTATGTGG	-0.12;0.01;0.06;0.1	579;883;1417;2430	3.87E-01;5.70E-01;6.22E-01;3.07E-01	471;1484;2018;2322	4.18E-01;4.26E-01;3.87E-01;3.86E-01
Dda1	-0.0610599	0.839392	4	CCTTGCACACAGAGTCCGCG;TCGGCAGGTATACTGAGGGA;AAAAGACGAACATACTTCTG;TCTGACGGGTACTCTCGGGT	-0.12;-0.1;-0.08;0.06	938;2224;2357;2418	3.97E-01;7.17E-01;3.95E-01;3.16E-01	483;544;677;1963	4.13E-01;8.56E-01;1.41E+00;6.78E-01
Fxr2	-0.0415841	0.63826	4	GGTAGTCGGACATCCCCAAA;GAAAACAGTACCTCCTCCCT;CCAACACTTACGCCTCCCTG;AGAAGCTACTAAGCACCTAG	-0.15;-0.14;-0.0;0.12	469;1520;2528;2544	4.19E-01;4.28E-01;4.68E-01;2.28E-01	357;373;1381;2432	4.78E-01;1.12E+00;6.45E-01;3.06E-01
NO_CURRENT_29	0.161165	0.99553	1	ACCTCGTGCAAATCGGTGGC	0.16	293	0.996	2608	0.0461
NO_CURRENT_161	-0.0279076	0.420611	1	GCCCGTTGTGAGCGGCATGC	-0.03	1800	0.207	1101	0.421
Clta	-0.0652276	0.891916	4	CCCCGCTCTAGGAAACGGGG;CAATTCTCGGAAGCAAGAAG;AGCTGGAAGAGTGGTATGCG;ATGGCTGCGTAACTGTCTGT	-0.12;-0.08;-0.06;0.0	1469;2080;2246;2428	6.14E-01;6.08E-01;3.77E-01;3.09E-01	473;655;821;1432	4.17E-01;7.36E-01;1.19E+00;1.23E+00
Ylpm1	-0.157488	1.41052	4	GAGGAAGGGGGATAGTACGA;AAATGGGGAACGATCCCTCG;TGAGAATACGGAACAAACGG;GGGGTCGATCCAAAAGACAC	-0.33;-0.16;-0.15;0.01	1402;2578;2580;2811	5.74E-01;1.23E+00;5.07E-01;5.42E-02	90;321;323;1499	9.47E-01;1.24E+00;2.31E+00;1.15E+00
NO_CURRENT_92	0.090993	0.643513	1	CCGAGCCGAATTGGGCGTGT	0.09	659	0.644	2242	0.112
NO_CURRENT_189	0.0246602	0.368276	1	GGGCGGGACGTAATATTATG	0.02	1242	0.368	1659	0.243
Scfd1	0.00143363	0.728565	4	CTGTTTAAGTGGAAATCCTA;TTCACAGGGACTAGAAGGAG;GGCATCACAAAGTACACTGC;TATGTGTTCTAAAACAGCAG	-0.45;0.01;0.18;0.26	128;239;1438;2854	8.12E-01;1.47E+00;6.09E-01;2.78E-02	47;1463;2662;2773	1.21E+00;4.26E-01;5.95E-01;7.78E-02
NO_CURRENT_169	-0.101696	0.718888	1	GCGGGACCCCCGGTATAGTC	-0.1	2347	0.0919	554	0.719
NO_CURRENT_28	-0.235211	1.23451	1	ACCGTCTCTATTATACGGCA	-0.24	2732	0.0259	169	1.23
Ralb	-0.013828	0.48251	4	GCTTCAGTTCATGTATGATG;AGAAAGAAGGTGGTTCTCGA;TGTTGCCCACGACCAGCAGT;CAGTCAAGCACACCTGAACT	-0.23;0.02;0.06;0.1	594;908;1300;2730	3.85E-01;5.56E-01;7.02E-01;1.05E-01	171;1601;1993;2307	7.06E-01;4.35E-01;3.91E-01;3.98E-01
Nipsnap1	-0.0750681	0.91351	4	TCCTCAGCTCATAGATATTG;CAACTGGAACACGTGGTACG;GAAGCCGAGACCCCGTGCTG;CCACAAGGTGGATCCTCGGA	-0.17;-0.07;-0.06;-0.0	1560;2024;2156;2616	6.73E-01;5.74E-01;3.75E-01;1.79E-01	285;745;877;1341	5.40E-01;6.60E-01;1.11E+00;1.34E+00
Dnm1l	0.230053	1.88146	4	AATCGTGTTACAATACTCTG;GTGACCACACCAGTTCCTCT;CCTTCCCATCAATACATCCA;GCACAAATAAAGCAGGACGG	-0.05;0.24;0.3;0.44	35;92;148;2009	1.33E+00;2.25E+00;3.31E+00;6.38E-01	892;2753;2809;2866	3.89E-01;1.86E+00;9.42E-01;2.05E-02
Hsbp1	0.00887252	0.473463	4	GAGGCTGCCGCTTACCACCA;CACTAGATGACATGAGCAGT;GAGCAGTCGGATTGACGACC;TGTCAGACCAGATCATCGGA	-0.08;-0.03;0.07;0.07	785;792;1817;2230	3.76E-01;6.26E-01;4.35E-01;4.57E-01	671;1084;2109;2116	3.76E-01;4.83E-01;3.77E-01;5.48E-01
Dnm2	-0.119787	0.953862	4	GATCAGGAATTGTCACCCGG;AGGTCCACGCATTTCAGACA;GCACCTTAGTGATGCCTGGG;TGATGACACCGATGGTCCGT	-0.38;-0.06;-0.06;0.02	1319;2038;2043;2831	5.30E-01;5.82E-01;3.83E-01;4.19E-02	70;858;863;1582	1.05E+00;5.84E-01;1.13E+00;1.05E+00
Tecpr1	0.046389	0.703807	4	GTGGCCCATATAAGGTCGTG;CATAGGCCTCCTCTCGATGG;CGGGAACACTGATCACTCCA;GCAGTTCACAGGGCACGACG	-0.03;0.05;0.08;0.09	700;727;1012;1820	3.75E-01;6.74E-01;9.56E-01;8.10E-01	1081;1889;2174;2201	4.34E-01;5.09E-01;3.75E-01;4.79E-01
NO_CURRENT_174	-0.0549156	0.514964	1	GCTACAGATTTGCGTTCGAG	-0.05	2015	0.158	886	0.515
Tspo	-0.0536928	0.84713	4	CCAGCGAGGCGGATGCCAAG;GCAAGCTAGCATACCACCGG;CAGCTCTTTCCAGACTATGT;TGACCAGTGTAGAGACCCAA	-0.1;-0.06;-0.06;-0.0	1519;2030;2058;2314	6.45E-01;5.77E-01;3.82E-01;3.92E-01	587;843;871;1382	3.86E-01;5.93E-01;1.12E+00;1.29E+00
Snapc4	-0.0387504	0.694374	4	CGGTGGTAGAACCTTCCTTG;ACACGGGAGAAGGCTACCCA;CTCCACTGGCTACTGTGACG;ACAAAGGGCGCCCACGACTG	-0.24;-0.07;-0.07;0.23	160;2155;2158;2737	7.30E-01;6.60E-01;3.75E-01;1.01E-01	164;743;746;2741	7.21E-01;6.62E-01;1.30E+00;9.80E-02
NO_CURRENT_19	-0.10224	0.721246	1	AATGAGCTTCGAGTTCGTCT	-0.1	2350	0.0913	551	0.721
Gabarap	-0.0624183	0.828935	4	AAAGCCCCCAAAGCTCGGAT;ATTGTTGACAAAGAAAAACA;TCAGAGCGGCGCTTCTCGAA;CCGAAAGAAATACCCAGACC	-0.13;-0.09;-0.08;0.05	1027;2193;2258;2501	4.18E-01;6.90E-01;3.79E-01;2.57E-01	400;643;708;1874	4.51E-01;7.48E-01;1.36E+00;7.59E-01
Hmgb3	0.0672697	0.535028	1	AGGAGAAGTATGAGAAGGTA	0.07	846	0.535	2055	0.15
Tjp2	-0.000350003	0.514438	4	TATGGGGCCAAACAGAACCA;AAGATGGCAACCTTCATGAG;CCTCTCAGTCATGACGACCG;GCTTATGAACCCGACTACGG	-0.05;-0.03;-0.01;0.09	704;1603;1797;1971	3.75E-01;4.35E-01;4.41E-01;6.71E-01	930;1104;1298;2197	3.95E-01;4.77E-01;7.03E-01;4.83E-01
Cbr1	-0.0378557	0.6656	4	TTTCTGCTCAAGGAATACGG;CTCTGCTTGAATGTGGAAGG;GGGGCTCATGAACAAGTTTG;CGATCACTCGTGACCTGTGT	-0.12;-0.04;-0.02;0.03	1191;1740;1910;2419	4.73E-01;4.61E-01;4.09E-01;3.15E-01	482;991;1161;1710	4.14E-01;5.17E-01;8.13E-01;9.18E-01
Sptlc2	0.0642193	0.730507	4	GTTGTGTTTGAAGATTCGAA;TGTTGAAACACAGGTACACA;AATCTCGAAGATATCCAAAG;TGAGAGCAATCACTTCAGGA	-0.01;0.02;0.04;0.2	203;1063;1246;1592	6.47E-01;4.90E-01;7.43E-01;1.04E+00	1309;1655;1838;2698	5.26E-01;4.43E-01;4.28E-01;1.25E-01
NO_CURRENT_128	0.0419375	0.439146	1	CTACCCGTCTATTACGATCT	0.04	1055	0.439	1846	0.196
Rab7	0.0820246	0.915183	4	GGAAGTTCTCGGGATCCCGG;CGACAGACTTGTTACCATGC;CACATACTGGTTCATGAGAG;ACGGTTCCAGTCTCTTGGTG	-0.31;-0.02;0.25;0.41	47;137;1716;2796	1.21E+00;1.92E+00;4.70E-01;6.35E-02	105;1185;2764;2854	8.87E-01;4.55E-01;7.89E-01;2.78E-02
LOC100534353	-0.0172576	0.379972	1	ATGAGCACATCTATAACCTG	-0.02	1692	0.234	1209	0.38
Prkag2	-0.0317793	0.666555	4	TGCAGACTTACAGTTCTCAA;GGGACGAGGAAGCATAGATG;AAGAACATAAGATTGAAACG;GCGTTTATATGCGATTCATG	-0.1;-0.03;-0.02;0.02	1270;1717;1822;2325	5.07E-01;4.56E-01;4.33E-01;3.84E-01	576;1079;1184;1631	3.88E-01;4.85E-01;7.93E-01;1.00E+00
Mcl1	0.181903	1.54554	4	CTCCTCCGGAGACACGATGG;AGGCGGCTGCATAAGTCGCC;CGTGCAGCGCAACCACGAGA;AGATCATCTCGCGCTACTTG	-0.36;0.12;0.34;0.64	9;71;507;2824	1.91E+00;2.47E+00;1.76E+00;4.62E-02	77;2394;2830;2892	1.01E+00;9.05E-01;1.05E+00;4.80E-03
Anxa7	-0.094563	0.908319	4	GGTCAGTACCCGTACCCTAG;TTACGGAAGGCAATGCAGGT;ATTTGGACGAGACCTTGAGA;CAGCCCGCTTCGATGACTCA	-0.28;-0.07;-0.02;-0.0	1559;1734;2125;2785	6.72E-01;4.60E-01;3.76E-01;7.03E-02	116;776;1167;1342	8.49E-01;6.37E-01;8.08E-01;1.34E+00
Fnip1	0.00893603	0.496081	4	GATACTACTGCCAGTCCGTG;CTGGATTCAGATAATCACAC;GCACTCCTGATCAGGCGGAG;CTAGCAGCTACCAGCGACGT	-0.1;0.03;0.03;0.07	794;1152;1226;2323	3.77E-01;4.63E-01;7.58E-01;3.86E-01	578;1675;1749;2107	3.88E-01;4.47E-01;4.58E-01;5.55E-01
Lamp2	0.0644279	0.723297	4	CACTTAAAGATGACATCCAA;GCTGCAGCTGAACATCACTG;GAGTGTAGTTGTAGTCGACG;CCTGACAAGGCGACACACGA	-0.02;-0.01;0.11;0.18	243;557;1625;1674	5.88E-01;8.40E-01;5.09E-01;9.55E-01	1227;1276;2344;2658	4.88E-01;4.38E-01;3.92E-01;1.51E-01
Copb2	-0.0619715	0.968352	4	TTCAGCACAATCCTAATGGG;GAACAGATTAAACTATTACG;TGCATTGACTACTACAGTGG;GCTGGTCTGTATCGCCACCG	-0.48;-0.25;-0.02;0.5	20;1702;2746;2860	1.57E+00;4.52E-01;7.43E-01;2.41E-02	41;155;1199;2881	1.27E+00;1.82E+00;7.81E-01;1.14E-02
NO_CURRENT_146	0.0315494	0.394583	1	GACCATACGCCTCGTATGCC	0.03	1169	0.395	1732	0.224
NO_CURRENT_224	0.182283	1.08582	1	TACGTCTGCGCAAATAGAAT	0.18	238	1.09	2663	0.037
NO_CURRENT_230	0.0750827	0.570861	1	TAGTAAAAAATTCGCCCTCC	0.08	779	0.571	2122	0.136
NO_CURRENT_283	0.0117136	0.322834	1	TTAGCCTTGCCCCGTCATAC	0.01	1379	0.323	1522	0.28
Maged2	0.0265674	0.582903	4	GGAGAGCTTTGCTCTCCCTG;CGATCCAAAGGTCAATACAA;AATGGAAATCGGTCCAGTGA;GAACCAGGATACTCGGCCCA	-0.04;0.03;0.04;0.09	699;1123;1211;1922	3.75E-01;4.71E-01;7.71E-01;7.15E-01	979;1690;1778;2202	4.06E-01;4.50E-01;4.48E-01;4.79E-01
Rpa2	-0.0602643	0.671079	4	GGCTACACGCAGTCCCCCGG;AGCAGCTGGGATATGGTACA;ACTTTCACGTATGTTTCGGG;TATCCTAGGTCACTATTGTG	-0.27;-0.02;0.02;0.03	1189;1304;1722;2765	4.72E-01;4.35E-01;4.68E-01;8.29E-02	136;1179;1597;1712	7.89E-01;4.57E-01;5.23E-01;9.16E-01
Wdtc1	-0.00976161	0.445741	4	ATAGAGCATAGCGTTGTGCG;GAGCTGCTAGTCAACATGGG;AGAATACTGTGGCCCGATGG;CGGCAAGATGTCTACTAACG	-0.19;-0.04;0.06;0.13	433;893;1880;2673	4.34E-01;5.64E-01;4.16E-01;1.42E-01	228;1021;2008;2468	6.09E-01;5.05E-01;3.89E-01;2.80E-01
NO_CURRENT_211	-0.107729	0.748907	1	GTTTCAGCGCGAGTTGCGCG	-0.11	2384	0.0851	517	0.749
Rpa1	-0.0139949	0.589429	4	CACCTGGAGTAATTCCCGGG;CAGCTGAACACCCTGGTCGA;GTGGTGACCACAACTCTGTG;TGTGAAATCAAACTGAACTG	-0.28;-0.12;0.15;0.19	221;355;2416;2771	6.19E-01;1.16E+00;4.13E-01;7.91E-02	130;485;2546;2680	8.06E-01;9.34E-01;4.81E-01;1.37E-01
Wbp11	0.0806583	0.92963	4	CTCTAGATCTTCCCCCTCGG;CAGTGAGCGCGACAACACTG;GAACAAAAAACAGCGCATGA;TTCAGAATCATCCGAGTCGT	-0.01;0.09;0.1;0.14	380;569;652;1655	4.63E-01;8.26E-01;1.45E+00;9.75E-01	1246;2249;2332;2521	4.96E-01;7.40E-01;3.90E-01;2.43E-01
Xpot	-0.0109176	0.486415	4	GGAAGCAGAAGAACTTTACG;GCCCTGGAGATACTTACCGG;GTTGTGGACCTAAACCCGAG;CACCTGAGAAGTGAGCGCCG	-0.14;-0.02;0.06;0.06	868;890;1769;2534	3.85E-01;5.66E-01;4.51E-01;2.34E-01	367;1132;2011;2033	4.72E-01;4.69E-01;3.88E-01;6.17E-01
Sqstm1	-0.000526033	0.490866	4	GTCTTACCTGACTCAGCTGT;GCAACCATCACAGATCACAT;CCAGGCGCACTACCGCGGTG;AAGAAAGCTCACTCACCTAG	-0.06;-0.03;0.02;0.07	825;1323;1782;2091	3.80E-01;4.32E-01;4.46E-01;5.69E-01	810;1119;1578;2076	3.78E-01;4.72E-01;5.32E-01;5.81E-01
NO_CURRENT_257	0.116489	0.759967	1	TCTCTTCGCGCCCGCTTTGC	0.12	504	0.76	2397	0.0827
Dip2b	-0.00467456	0.458979	4	AGCTTCATAAGCGAGCAGAG;GAAGTGTCGAGACTTACACT;GTGCCCGCAGGTGATATGTG;CAGTTACAGATGACGCCCAG	-0.13;-0.02;0.05;0.08	771;1015;1665;2480	3.76E-01;5.08E-01;4.92E-01;2.72E-01	421;1236;1886;2130	4.40E-01;4.45E-01;4.15E-01;5.36E-01
Ctsk	-0.00929313	0.496693	4	CAATACGTGCAGCAGAACGG;ACACTCTCTATACCCCAGAG;AAGTTGTATGTATAACGCCA;AAGCCCAACAGGAACCACAC	-0.11;-0.03;-0.02;0.12	508;1687;1827;2370	4.05E-01;4.49E-01;4.32E-01;3.51E-01	531;1074;1214;2393	3.98E-01;4.86E-01;7.68E-01;3.34E-01
Zkscan3	0.0335103	0.639471	4	GACAGCTACTAGGCTCACAT;AGGTTCCAGATGATGACGAT;GTACTCATCAGTCTTACCCA;TTCACGGCAATAGAACCGCC	-0.01;0.01;0.03;0.09	631;1154;1345;1589	3.80E-01;4.63E-01;6.70E-01;1.05E+00	1312;1556;1747;2270	5.27E-01;4.30E-01;4.59E-01;4.26E-01
NO_CURRENT_288	0.0500366	0.464139	1	TTCAACGACGGAAGACGCGC	0.05	996	0.464	1905	0.183
NO_CURRENT_267	0.0579209	0.497196	1	TGATCAACGTCGGTGGACGG	0.06	923	0.497	1978	0.166
Psmd1	0.0136987	0.478194	4	ACATCGAGGAATAACCAGGC;AGTCTGTCTCTAATCCAGAA;CACCTCAACGCCTAACACGG;TGATAATACCCACCATTGGT	-0.08;-0.07;0.01;0.2	198;1394;2167;2231	6.55E-01;4.27E-01;3.75E-01;4.56E-01	670;734;1507;2703	3.76E-01;6.69E-01;5.69E-01;1.22E-01
Tsc1	0.0558554	0.623471	4	CCAGTACTCACCTTATCGTG;CACAGACAGTCAAACGACCG;TAAAAGCAACTGGTCTCGGA;ATGGGTACATCCCATAAAGG	-0.05;0.01;0.01;0.26	127;1432;1442;1999	8.14E-01;4.26E-01;6.07E-01;6.47E-01	902;1459;1469;2774	3.90E-01;4.26E-01;5.91E-01;7.72E-02
Vamp7	-0.0266534	0.617011	4	AAAGATACACAATCCTGTCT;TAAGAGCCTAGACAAAGTGA;CTTGCCAAACATGCTTGGTG;AATAAACTAACTTACTCACA	-0.1;-0.06;-0.06;0.12	503;2037;2092;2349	4.07E-01;5.81E-01;3.78E-01;3.66E-01	552;809;864;2398	3.93E-01;6.15E-01;1.13E+00;3.30E-01
Ripk2	0.0645996	0.807744	4	AGTTACAAATCTGCACCCGA;ACATCGACCTGACACCAGTG;ACATAAGTGAATAGTACTTG;ACAGCTATGCAGTTATCATG	-0.01;0.05;0.09;0.12	495;630;977;1570	4.09E-01;7.61E-01;9.94E-01;1.07E+00	1331;1924;2271;2406	5.36E-01;5.24E-01;3.80E-01;3.25E-01
NO_CURRENT_116	-0.101376	0.718105	1	CGGGTTATAGATAGTCGTCG	-0.1	2346	0.0921	555	0.718
S100a8	-0.0957765	0.811399	4	CTTGTATATTGGAATAATTG;CTCCTCACCTGCACAAACTG;GACATCAATGAGGTTGCTCA;CGAAAACTTGTTCAGAGAAT	-0.33;-0.06;-0.03;0.04	1104;1787;2059;2815	4.41E-01;4.74E-01;3.82E-01;5.17E-02	86;842;1114;1797	9.65E-01;5.94E-01;8.55E-01;8.32E-01
NO_CURRENT_167	-0.0245003	0.406256	1	GCGAGTTATTTCGCTATAGG	-0.02	1763	0.216	1138	0.406
Ywhab	-0.0196721	0.521826	4	AGAGTACCGTGAGAAGATCG;TGGGAGTTGGACACCGTGGC;ATGAAGGCCGTAACAGAGCA;GCATCGAACAGAAAACCGAG	-0.13;-0.02;0.01;0.07	829;1431;1755;2495	3.80E-01;4.26E-01;4.56E-01;2.61E-01	406;1146;1470;2072	4.48E-01;4.65E-01;5.90E-01;5.84E-01
Tcirg1	0.023775	0.538452	4	CGCTACAGGGAAGTTAACCC;AGATCCGAAAGATCACAGAC;CAGCCACACTCCAACCTGAG;CACACACAAGTGCCTCATCG	-0.09;0.03;0.07;0.09	673;838;1217;2283	3.76E-01;5.96E-01;7.66E-01;4.16E-01	618;1684;2063;2228	3.81E-01;4.49E-01;3.81E-01;4.58E-01
Mfn2	-0.15411	1.53143	4	GTGGTATGACCAATCCCAGA;CCGTGGTAACATCGATCCCA;CCGAGGCAGACGCATCCCAG;ATAAACCTTGAGGACAACTG	-0.26;-0.19;-0.12;-0.05	1987;2452;2660;2752	1.07E+00;9.90E-01;5.92E-01;9.10E-02	149;241;449;914	7.55E-01;1.46E+00;1.90E+00;2.01E+00
Dcaf17	-0.071055	1.00744	4	CAGCCAATTATGAGCAGTCA;GTGGTGCAGAGGACGAACCT;GCGAGGTACAACAAAACGGG;AGAGATGAAACTTCAAAGAG	-0.12;-0.07;-0.06;-0.04	1873;2068;2120;2440	9.41E-01;6.00E-01;3.76E-01;3.00E-01	461;781;833;1028	4.22E-01;6.34E-01;1.17E+00;1.80E+00
NO_CURRENT_217	0.0365407	0.415123	1	TAATGCGAATGCGACCTCTC	0.04	1115	0.415	1786	0.211
Cyc1	0.0892127	0.996466	4	GGTGGGAGTGTGCTACACGG;TAGCTCGAACGATGTAGCTG;GGTCCCGGCAGCTTCCATTG;AGCTACCCATGGTCTCATCG	-0.0;0.09;0.11;0.16	309;555;629;1514	5.17E-01;8.43E-01;1.50E+00;1.13E+00	1387;2272;2346;2592	5.66E-01;7.63E-01;3.93E-01;1.95E-01
Mta2	-0.0483498	0.596392	4	GCAGATTGATCAGTTTCTCG;TCTGCCACACTTACTAAGTG;GATTTATTGGAAGAAATACG;TGCGTCCCGAGATATCACTC	-0.22;-0.09;0.0;0.11	537;1483;2247;2712	3.97E-01;4.26E-01;3.77E-01;1.16E-01	189;654;1418;2364	6.71E-01;7.37E-01;6.22E-01;3.55E-01
Rab3gap1	-0.00842312	0.462784	4	GTTGATCATACAAAGACACA;CACTAGTCGTACTATCCGAG;CGAATCGCAATGCTAACTGG;CGAACTCTAACCGACCAATG	-0.26;0.02;0.05;0.16	302;970;1279;2763	5.23E-01;5.27E-01;7.17E-01;8.41E-02	138;1622;1931;2599	7.84E-01;4.38E-01;4.04E-01;1.90E-01
Rpl28-ps1	0.142324	0.994287	3	GCCGGCCGCCGATGGCAAAG;GGCGGCCGGCTCCACTCCGA;CACGACCCCTTTGCCATCGG	-0.17;0.13;0.46	26;420;2614	1.58E+00;1.27E+00;1.35E-01	287;2481;2875	6.18E-01;4.98E-01;1.13E-02
Gm9419	-0.109977	0.75739	1	GCTGAAGTGCAGTTCTACCC	-0.11	2394	0.0833	507	0.757
Lta4h	-0.00175608	0.464447	4	CCTAGTGACTAACAAGACGT;TTGGCCCAAGAACTCTGGTG;GAAATTAACGTACACCGCAG;TGGAGGAATAGGCTACATCG	-0.12;0.01;0.02;0.09	702;1293;1374;2462	3.75E-01;4.36E-01;6.50E-01;2.85E-01	439;1527;1608;2199	4.31E-01;4.28E-01;5.17E-01;4.81E-01
NO_CURRENT_158	-0.0144349	0.366183	1	GCAGAGCGTAATCGGCATCG	-0.01	1653	0.244	1248	0.366
Cab39	-0.0756262	0.897139	4	GTGCAGATGTATTCAACAGT;TCTGTACGGCACCAATGAGA;CTGTACAATAGCGGGCTCCT;CTAATAGGGCAAAAAAGACG	-0.15;-0.14;-0.07;0.05	965;2171;2507;2548	4.03E-01;6.73E-01;4.55E-01;2.25E-01	353;394;730;1936	4.81E-01;1.08E+00;1.32E+00;7.02E-01
Ufc1	0.224311	1.90232	4	ACTCATATTTGAGGAAATCG;GCAGTAGTGGGATATGTGAT;AGTAAAACTGACCCGGATCA;ACCCACAATTCCCGATCTCG	-0.02;0.22;0.33;0.37	54;76;165;1749	1.15E+00;2.41E+00;3.17E+00;8.79E-01	1152;2736;2825;2847	4.58E-01;1.77E+00;1.02E+00;3.21E-02
Gyg	-0.122709	1.19782	4	CTTACGCTTTAAATGCCGGG;ACAGATCATCAATATTTGAG;CTGGTTATACGTTTCAATGG;AACAGCACAGGACTACTAGG	-0.24;-0.16;-0.1;0.0	1491;2308;2584;2739	6.27E-01;8.00E-01;5.11E-01;9.93E-02	162;317;593;1410	7.25E-01;1.25E+00;1.57E+00;1.25E+00
NO_CURRENT_204	-0.192591	1.10067	1	GTGCGAATTAACCGTTAGGA	-0.19	2671	0.0357	230	1.1
Nsun4	0.146184	1.5528	4	CTTGAGGCACATAACTGTGA;GAGGTCACTTACCCTATCAT;GCTCTGAGAGAAGACTAACA;TGGACTTCACGCCGGTCCCG	0.06;0.14;0.18;0.21	185;240;411;888	6.79E-01;1.46E+00;2.01E+00;2.06E+00	2013;2490;2661;2716	1.10E+00;1.05E+00;5.94E-01;1.14E-01
Prkaa2	0.00218319	0.4515	4	TCCATAAAAGAACCTGATGG;GTGATGAATAGTCTGTATAG;ACAGCTCCAGATATCGACCT;GGATGTAAAACACACCCCCT	-0.08;-0.04;0.01;0.12	473;1448;1921;2199	4.17E-01;4.26E-01;4.06E-01;4.81E-01	702;980;1453;2428	3.75E-01;5.22E-01;6.00E-01;3.09E-01
Usp33	0.0249154	0.590408	4	ATAACACCATACTCGAAGAG;GGAGGGCTTGCTGATAACCG;ACAGTGTCTGACGTGCGATA;AAATACTTGTTATATGAACG	-0.02;0.01;0.02;0.09	676;1290;1360;1738	3.76E-01;4.36E-01;6.59E-01;8.90E-01	1163;1541;1611;2225	4.62E-01;4.29E-01;5.16E-01;4.61E-01
Sec22b	-0.238556	2.0917	4	CTGCTCGTCCTCCTGCATCG;AATCTTACCAAACTCGATGA;GCTTCCAAGGTACATCGGGT;TCTACATTGATAGCCGTGCT	-0.42;-0.26;-0.18;-0.1	2312;2643;2757;2843	1.58E+00;1.41E+00;7.70E-01;3.45E-02	58;144;258;589	1.12E+00;1.88E+00;2.59E+00;2.77E+00
NO_CURRENT_270	0.100208	0.687881	1	TGCCTACTGTCGTTCCCGCG	0.1	595	0.688	2306	0.0995
Osbpl8	0.0145906	0.448389	4	ACTGGAAGTTGTCGCCACTG;GCGACACAGACACGTCCGAA;ACTCAGACAGGAAATCGGCG;CATAAAAGGCAGATATTGGT	-0.11;-0.05;0.04;0.18	253;1053;1945;2407	5.76E-01;4.93E-01;4.01E-01;3.24E-01	494;956;1848;2648	4.10E-01;5.33E-01;4.25E-01;1.58E-01
Tmem59	0.0516076	0.65454	4	GAGATGCATTCTTGGCATCA;TTGACTATGGCGCTGGCCGG;ACCAGATTCACATTCCAGCT;CCCCTTGCACACCTACCCGA	-0.04;0.03;0.07;0.15	347;850;1202;1867	4.86E-01;5.89E-01;7.78E-01;7.66E-01	1034;1699;2051;2554	4.20E-01;4.52E-01;3.82E-01;2.21E-01
Gm8141	0.139474	0.872448	1	GACAAAAAGTTTCTACCCAG	0.14	389	0.872	2512	0.0624
NO_CURRENT_192	-0.0362086	0.449561	1	GGTCGCTCGATTTCATTTAA	-0.04	1871	0.19	1030	0.45
Tkt	-0.134841	1.48269	4	CCCACAGATAGCCACCCGGA;CAGCGCTGCAGCATGATGTG;CGTGGACGGACACAGCGTGG;GCCGCGAAAGTACTGCAGAA	-0.21;-0.15;-0.11;-0.07	2136;2393;2571;2697	1.27E+00;9.04E-01;5.00E-01;1.26E-01	204;330;508;765	6.45E-01;1.22E+00;1.75E+00;2.32E+00
NO_CURRENT_103	0.0518137	0.472948	1	CGACACTTGGGCTGACGCGC	0.05	976	0.473	1925	0.178
NO_CURRENT_73	-0.122808	0.81209	1	CAGGGACGTAGCCGCCGTTA	-0.12	2454	0.0725	447	0.812
Vps18	-0.000852365	0.42199	4	TGGACGGAAGTAGAGATCTG;AGGTGCCGAGCGTAACTTAG;GGCTAGTGATCCGCTCCGAG;GGTTGCGCTGAGTAGCACCG	-0.15;-0.03;0.06;0.12	482;942;1841;2552	4.14E-01;5.39E-01;4.27E-01;2.22E-01	349;1060;1959;2419	4.84E-01;4.91E-01;3.98E-01;3.15E-01
NO_CURRENT_214	0.0580819	0.498138	1	TAACGTTATGTCAAACGCTC	0.06	921	0.498	1980	0.166
NO_CURRENT_13	-0.198538	1.12394	1	AAGCCTACTTCACCGGTCGG	-0.2	2683	0.0338	218	1.12
NO_CURRENT_225	0.16471	1.00301	1	TACTTACCGACCGACAAACG	0.16	288	1	2613	0.0453
Frem1	0.0550775	0.715975	4	TGGTGAATCGTAAGTCAGAG;TCACCTATTATAATTGAAGG;TACAGGTTTGAATCTCCTAG;TGTGAACTGCACATGTCGAG	-0.01;0.0;0.11;0.12	488;560;1466;1610	4.12E-01;8.37E-01;5.93E-01;1.02E+00	1291;1435;2341;2413	5.17E-01;4.26E-01;3.92E-01;3.20E-01
Vti1a	0.0442358	0.73956	4	GTTGATAAAATTACGTGAAG;GAAGCAAATGGTTGCCAATG;GAAATTCCACCCCAAAGTCG;AGAGGCTGGAAAGGTCGTCT	0.01;0.04;0.04;0.09	639;1090;1120;1414	3.79E-01;4.81E-01;8.50E-01;1.25E+00	1487;1781;1811;2262	6.25E-01;4.72E-01;4.37E-01;4.32E-01
Rbbp7	0.0683058	0.738257	4	TACACCGTTTCTGTATGACC;ACAAAACACCCTGCAAAACC;TGCCTGTGGGATATAAATGC;CTCCTCACATTAGAATTCGG	-0.0;0.01;0.03;0.23	154;1157;1399;1528	7.43E-01;4.62E-01;6.34E-01;1.11E+00	1373;1502;1744;2747	5.58E-01;4.27E-01;4.60E-01;9.42E-02
Prkci	-0.119969	1.28687	4	CGGGTGAAAGCCTACTACCG;TTTACCGGAGAGGGGCACGC;TTTGCTTCGAGTTATAGGGA;ACTTGTATCCTTGTCGTCCG	-0.18;-0.17;-0.12;-0.01	1576;2441;2620;2646	6.84E-01;9.73E-01;5.45E-01;1.59E-01	255;281;460;1325	5.73E-01;1.34E+00;1.87E+00;1.36E+00
Hsd17b12	-0.0788694	0.833447	4	TGTTTGCAGTTAGCAAAACG;TCTTATTTCAGTGAACAACG;AAAAATTCAACGTTGAAACA;AGATTGTCAACAATGGAACT	-0.22;-0.09;-0.03;0.02	1335;1777;2259;2710	5.38E-01;4.71E-01;3.79E-01;1.18E-01	191;642;1124;1566	6.68E-01;7.49E-01;8.46E-01;1.07E+00
NO_CURRENT_115	0.0849878	0.612365	1	CGGGCAATATGATCGTAGGC	0.08	708	0.612	2193	0.121
Atg16l2	0.0130998	0.476018	4	CAAGAAAAGAAGAGGTCACT;TGAGGGGTCAAAATCCACAC;AAAGTTGAAGTCCGAACCAA;ATTACGTAGATTGCGCTCAG	-0.08;0.01;0.01;0.11	535;1357;1462;2197	3.97E-01;4.29E-01;5.95E-01;4.83E-01	704;1439;1544;2366	3.75E-01;4.26E-01;5.49E-01;3.54E-01
Snapin	-0.243551	2.384	4	GCTCGACTCTCACGTGCACG;CCTGGAGTTCCTGCGACCCG;GACCAAGACAACTCGTCGCC;AGAACTGTGCCGGATCAATG	-0.39;-0.23;-0.19;-0.17	2627;2662;2719;2832	2.52E+00;1.47E+00;6.86E-01;4.12E-02	69;182;239;274	1.05E+00;1.68E+00;2.69E+00;4.11E+00
Dcaf11	-0.0364201	0.736124	4	TGTGGGATCGACGAACCATG;CCTCTTCCTCACTACGACGC;GATGGACGAGAAGTACTAGG;CATAGCGACAGTCGTACAGT	-0.07;-0.06;-0.02;0.01	1388;1766;2073;2148	5.66E-01;4.68E-01;3.80E-01;5.22E-01	753;828;1135;1513	3.75E-01;6.02E-01;8.36E-01;1.13E+00
Vprbp	-0.184065	1.48538	4	GCACCACAGTGAGAATAGCA;CATCACTCAAAAGTGCACCC;GAACTCAGCAACTAAACCTG;CGGACCCCTCGGATTGCCAA	-0.4;-0.29;-0.17;0.13	443;2623;2787;2837	4.30E-01;1.35E+00;8.59E-01;3.82E-02	64;114;278;2458	1.08E+00;2.07E+00;2.50E+00;2.87E-01
Psmd2	0.256144	1.48763	4	AAAGCCATTTACAAAAGAGG;AAACTTTCGGAACACGCCCA;CAGGAAGAACTGGCGTCATG;CCAGGGTATTGGCAAAACTG	-0.11;0.07;0.26;0.8	3;124;791;2390	2.38E+00;2.00E+00;1.23E+00;3.36E-01	511;2110;2777;2898	4.04E-01;6.27E-01;8.26E-01;1.20E-03
Acbd5	-0.118535	1.2395	4	AAAGCTACCTTTATAGCCAT;TCTTCCACTTTCTCAGTCAT;AGTGTATGAAACCAGATTTG;TTCTACAAACAGGCAACTGA	-0.25;-0.1;-0.06;-0.06	2060;2100;2355;2744	1.16E+00;6.21E-01;3.95E-01;9.61E-02	157;546;801;841	7.37E-01;8.54E-01;1.22E+00;2.15E+00
NO_CURRENT_229	0.00281259	0.309498	1	TAGGCGGACGGTTACATATA	0	1479	0.292	1422	0.309
LOC102640172	0.206829	1.23263	2	TGACCCAGGTAAATCACGAG;TGAGCAAAGAAGCCAAACAG	0.07;0.34	66;805	1.35E+00;1.11E+00	2096;2835	3.97E-01;1.97E-02
Gsto1	-0.00065886	0.622991	4	ATACCTTAGAGAATGACTCA;ATTCGGTGACCAAGTGACCC;GAACGAATTCAAAAAGCTAG;TCAGCGTCCTCTGAGCGAAG	-0.02;-0.02;0.01;0.03	1235;1446;1690;1694	4.92E-01;4.26E-01;4.81E-01;9.35E-01	1207;1211;1455;1666	4.80E-01;4.50E-01;5.99E-01;9.64E-01
NO_CURRENT_3	0.0387308	0.424175	1	AAAGACGTGCATTCAGCGAG	0.04	1092	0.424	1809	0.205
Trip13	-0.0136646	0.479417	4	TATCATCTTAGGTACCGGTA;GGATAGCCTCGTGTATGATG;TGAACTAGGAATTTACCTGA;ACTACTCGGATAGCATCTGA	-0.13;-0.03;0.03;0.08	745;1144;1857;2500	3.75E-01;4.65E-01;4.23E-01;2.58E-01	401;1044;1757;2156	4.51E-01;4.97E-01;4.55E-01;5.15E-01
NO_CURRENT_68	-0.140291	0.878067	1	CACGCCTTCGTCAACCCTAT	-0.14	2517	0.0615	384	0.878
NO_CURRENT_84	-0.140917	0.882614	1	CCCCTTCGATATCCGATGAC	-0.14	2521	0.0608	380	0.883
S100a9	0.0110832	0.504088	4	GAAGGAATTCAGACAAATGG;CCTCATAAATGACATCATGG;GGAGGACCTGGACACAAACC;TTGATGGAAGGTGTCGATGA	-0.05;-0.02;0.05;0.07	843;975;1748;1993	3.82E-01;5.24E-01;4.58E-01;6.52E-01	908;1153;1926;2058	3.91E-01;4.63E-01;4.05E-01;5.96E-01
NO_CURRENT_218	0.132487	0.832988	1	TAATTCGCAACTCGGATCAT	0.13	426	0.833	2475	0.0688
NO_CURRENT_264	0.0241718	0.365488	1	TGAGAGCAAGGCGCATACGC	0.02	1250	0.365	1651	0.245
NO_CURRENT_292	0.00666783	0.304941	1	TTCTCCATACCGTAACTCCG	0.01	1437	0.305	1464	0.297
NO_CURRENT_112	-0.0343831	0.43997	1	CGGATCCGGTACGGTCAGTT	-0.03	1848	0.196	1053	0.44
Gosr1	-0.0441132	0.57256	4	TGGCTTGATCCATTTAATAG;GCTCGTACAGAGTTTACTGA;ACTTTACGGCAATACGGGAA;GCTGTAGGTCATATAAAAGC	-0.25;-0.07;0.06;0.09	705;910;2177;2745	3.75E-01;5.55E-01;3.75E-01;9.55E-02	156;724;1991;2196	7.39E-01;6.77E-01;3.92E-01;4.83E-01
Cdc37	-0.422594	1.82368	4	CAGAATAAACTGCATCACCA;CTGCTCCATGCGTTCCACCC;CAAAGATGGCTTTAGCAAGG;TGACAGCCAGAAATACCTGT	-1.36;-0.26;-0.1;0.03	1219;2335;2755;2900	4.85E-01;8.31E-01;7.65E-01;-0.00E+00	1;146;566;1682	2.86E+00;1.87E+00;1.62E+00;9.47E-01
Nup93	-0.112865	1.00626	4	GTATCATCGAGAATCAATGC;CTTTAGCTCAAACAGCACCA;TCGACTGACGACTTGTGATG;ATCCAGAGAGCTTCGCCCAG	-0.42;-0.36;0.08;0.25	134;715;2826;2846	7.94E-01;6.84E-01;1.02E+00;3.27E-02	55;75;2186;2767	1.14E+00;2.42E+00;3.75E-01;8.16E-02
Dleu2	0.0277586	0.529838	4	AGCCCTCCAGTTACTCACGA;GGAATGTGCGGAATTCCCTG;AGTTATGCAAACCTATGACC;AGTTTCGAGACTTGGCGCCG	-0.1;-0.05;0.1;0.15	322;567;1952;2322	5.05E-01;8.28E-01;3.99E-01;3.86E-01	579;949;2334;2579	3.87E-01;5.36E-01;3.90E-01;2.04E-01
Bri3	-0.0169647	0.566469	4	CTGCAAAGAAGCCCTGCTTG;ATCTTGCTTCTCTCGATCAT;AAAAGCCTACTACGACGGCG;TTATTGAACATGTCAATCAA	-0.07;-0.05;-0.01;0.05	949;1564;1934;2163	3.99E-01;4.31E-01;4.03E-01;5.10E-01	738;967;1337;1952	3.75E-01;5.28E-01;6.75E-01;6.88E-01
NO_CURRENT_11	-0.0768436	0.617921	1	AACTAACTCACTACGCACGA	-0.08	2202	0.12	699	0.618
NO_CURRENT_198	-0.0154726	0.371083	1	GTAGTGCGTGTGATGTCGGG	-0.02	1667	0.24	1234	0.371
Becn1	-0.111351	1.14555	4	ACACAGCGGGTGATCCACAT;ATCTTCGAGAGACACCATCC;TAGCTTCACTCTGATCGGGG;GATCCTAGAGCAGATGAATG	-0.2;-0.17;-0.11;0.04	1111;2401;2625;2680	4.44E-01;9.15E-01;5.50E-01;1.37E-01	221;276;500;1790	6.19E-01;1.35E+00;1.77E+00;8.39E-01
NO_CURRENT_238	0.0419669	0.439557	1	TCACCCGCGTATACGACCTG	0.04	1054	0.44	1847	0.196
Adsl	0.0721888	1.09415	4	AAAGTGTGTGAAACCTAACG;ATTGTCTCCGACATAGCAGG;CCAGTGCGATGCCGTACAAG;TCACAGGACAGACGTACACA	-0.45;-0.05;0.39;0.4	49;51;1935;2855	1.19E+00;2.75E+00;4.03E-01;2.72E-02	46;966;2850;2852	1.22E+00;5.28E-01;1.18E+00;2.90E-02
Trim17	0.0171029	0.465756	4	GGACATAAAATATCTACGGG;GCGGAGAGAACGCATCCTGG;ACAAGGTCTTGATAGCCGCG;AGAGTGCATCCAGATGAGCT	-0.15;-0.06;0.01;0.26	120;1406;2039;2560	8.36E-01;4.26E-01;3.84E-01;2.17E-01	341;862;1495;2781	4.90E-01;5.82E-01;5.76E-01;7.28E-02
Zwint	-0.00876726	0.473573	4	CCCACGGTAAACAGAACTCG;TGAAACTAAGGAGCAGTGGA;CTTCAGAAGCCAGAGCATCA;CCTGCAGAAGCGAGTCCTTG	-0.22;-0.01;0.1;0.1	586;602;1650;2715	3.86E-01;7.90E-01;4.98E-01;1.15E-01	186;1251;2299;2315	6.77E-01;4.42E-01;3.84E-01;3.92E-01
NO_CURRENT_127	0.0923538	0.647485	1	CTAATACACCCGGACGGTAC	0.09	653	0.647	2248	0.111
Stim2	0.044179	0.661828	4	AAGCCGTTCTCGCAAGCACG;GATGCAGCTAGCCATCGCTA;GGTGGACTCAGCGACATACA;TGAAATCAACTATGCCAAGG	-0.11;0.07;0.08;0.13	429;762;798;2379	4.36E-01;6.47E-01;1.22E+00;3.44E-01	522;2103;2139;2472	4.01E-01;6.23E-01;3.75E-01;2.78E-01
NO_CURRENT_76	0.0956739	0.669306	1	CATCCCCCGACTACGACTAC	0.1	621	0.669	2280	0.104
Tbl2	-0.00404165	0.523264	4	AGGGCTGAAGCGTACCAAGG;GCTTGGTCATCTTAAAAACA;CATCTGGTTAGTGTTGATCG;AAAGCGCCCATCATCAACAT	-0.06;-0.03;0.03;0.05	1020;1170;1851;2061	4.16E-01;4.59E-01;4.24E-01;5.94E-01	840;1050;1731;1881	3.81E-01;4.94E-01;4.65E-01;7.53E-01
Becn2	0.0348315	0.696116	4	CAGCGGCTACCCTTGCATGA;TAAGCGGTACTGCTGACTCA;TAGTTGCATCAGAAGATGGT;AAATTGTTGATAACGCCCAA	-0.0;0.03;0.04;0.07	812;1119;1148;1532	3.79E-01;4.72E-01;8.24E-01;1.11E+00	1369;1753;1782;2089	5.56E-01;4.64E-01;4.46E-01;5.70E-01
Mcm2	0.0439816	0.66909	4	GGGCATGAAGACATCAAGAG;AACCAGCTGATCCGTACCAG;CCACGTAGAACGCGCCACAG;GGGATGCCGCTGAACGTACG	-0.22;0.05;0.1;0.25	138;582;1001;2717	7.84E-01;8.11E-01;9.68E-01;1.13E-01	184;1900;2319;2763	6.81E-01;5.14E-01;3.87E-01;8.41E-02
Wdr6	-0.0694964	0.79246	4	CTTAACAAGACCCTCCCCGT;CTACGTTACCCTCGATCCAG;CAGACGAGGAAGTCACCCGG;GCTGCATATCGTCAACTGTG	-0.16;-0.16;-0.01;0.06	911;1623;2594;2603	3.92E-01;4.38E-01;5.20E-01;1.88E-01	298;307;1278;1990	5.27E-01;1.27E+00;7.18E-01;6.55E-01
NO_CURRENT_75	-0.054298	0.513496	1	CATATACTCTTGCGCTAGAC	-0.05	2012	0.159	889	0.513
NO_CURRENT_250	-0.0362506	0.449983	1	TCCTGCGTTCCACTCGTACT	-0.04	1872	0.19	1029	0.45
Htra2	-0.0682913	0.968093	4	ATGAAATTGTACTGGCTCCG;GTACGAGTGAGGCTGCCTAG;AAACGGATCAGGATTCGTAG;GGGACTCCCTCAAAACAACG	-0.11;-0.1;-0.04;-0.03	1819;1861;2332;2392	8.87E-01;4.98E-01;3.90E-01;3.35E-01	509;569;1040;1082	4.05E-01;8.26E-01;9.27E-01;1.71E+00
Vps33b	-0.0181407	0.622205	4	ACATTGAAGAGCACATAGAC;CGTTAGCAATTCGATCCAAA;TCAGCGTTGGATCAACACTG;GACACCTTCCGAATCAAGTG	-0.07;-0.01;-0.01;0.02	1252;1586;1649;2187	4.99E-01;4.33E-01;4.99E-01;4.90E-01	714;1252;1315;1649	3.75E-01;4.42E-01;6.91E-01;9.81E-01
Smcr8	-0.00475722	0.508402	4	ATCCACTACCTCTAATCCTG;TGAGTATTTCACTCAGACCC;TGAAAGACTTGGATTACACA;GAACCGGATGAGACTCAGGA	-0.07;-0.04;0.04;0.05	995;1065;1868;2184	4.10E-01;4.89E-01;4.20E-01;4.93E-01	717;1033;1836;1906	3.75E-01;5.01E-01;4.29E-01;7.30E-01
Gabarapl1	-0.00789311	0.454519	4	GGGTCCCTGATCTGGATAAG;AGGACCACCCCTTCGAGTAT;TGGTTACCAGTGAGGTCGGA;GGAGAAGGCTCCTAAAGCCA	-0.14;-0.04;0.0;0.15	339;1495;1891;2522	4.92E-01;4.27E-01;4.13E-01;2.43E-01	379;1010;1406;2562	4.64E-01;5.10E-01;6.29E-01;2.15E-01
Pik3r2	-0.0837466	1.10013	4	GGAACTCCACGTATGTCCCG;ACTGGGCCAGTGATTCGTGG;CTTAACAGCATCATACAAGG;AGAATACACACGGACCTCCC	-0.13;-0.09;-0.07;-0.04	1902;2169;2300;2476	9.71E-01;6.71E-01;3.84E-01;2.75E-01	425;601;732;999	4.38E-01;7.91E-01;1.32E+00;1.85E+00
Nudc	0.045539	0.626767	4	ATGGCGCAGCAGCACGAGGG;TGGTGGTGGACATCCAGCGG;CTCCTTGATCTGTGGCCCCG;ACTGCAACTGGAGATTGACC	-0.07;0.04;0.07;0.14	401;828;1048;2132	4.51E-01;6.02E-01;9.19E-01;5.35E-01	769;1853;2073;2500	3.76E-01;4.96E-01;3.80E-01;2.58E-01
Gm13910	-0.118235	0.7903	1	GCATCGGACCAATATTCCAA	-0.12	2431	0.0766	470	0.79
NO_CURRENT_212	0.244887	1.31627	1	TAAAACCGATCACGATACGA	0.24	140	1.32	2761	0.0213
Fez1	-0.0525579	0.673112	4	TCGGAACTACAACGCCAAGA;TAGCAGGACTGAATCTGCCT;TAGGGCTGAGACACATGTCT;GATGTGCCATACAGACACTG	-0.19;-0.06;0.01;0.02	1238;1347;2021;2674	4.93E-01;4.30E-01;3.87E-01;1.41E-01	227;880;1554;1663	6.10E-01;5.72E-01;5.44E-01;9.67E-01
Cand1	-0.0213641	0.530604	4	TTTATAATGGTAGAAACATG;AGGCGTTGCATCGAACGAAG;GACAGGTCAGAATTGAAGGG;AGATCCGCTTATCTTGGACA	-0.17;-0.01;0.04;0.05	973;1117;1579;2611	4.05E-01;4.73E-01;5.31E-01;1.82E-01	290;1322;1784;1928	5.35E-01;4.32E-01;4.46E-01;7.10E-01
Gan	-0.0306793	0.679606	4	ATGACCCAGACGCTAACACG;GTGCATAGTGACCATCGGAG;CAGTGGCCAGGTAATGCACG;AGCATGCCGAGAATTAACCA	-0.1;-0.02;-0.01;0.01	1403;1632;1706;2345	5.75E-01;4.39E-01;4.74E-01;3.69E-01	556;1195;1269;1498	3.92E-01;4.53E-01;7.25E-01;1.15E+00
Prkar1a	-0.148295	1.48151	4	AAGACAAACGTGAAACTGTG;ACCTTCTCTCGTTATCATCA;CCGGCATCCGTACTGACTCG;CCACGCTACCTTTCTAACGT	-0.24;-0.19;-0.17;0.0	1474;2626;2661;2735	6.17E-01;1.36E+00;5.94E-01;1.02E-01	166;240;275;1427	7.17E-01;1.46E+00;2.51E+00;1.23E+00
NO_CURRENT_98	-0.108587	0.753128	1	CCGGGCGCCGTATCCCCTAC	-0.11	2389	0.0842	512	0.753
NO_CURRENT_256	-0.0591544	0.534002	1	TCGTGTCTAGCTATCGAGTG	-0.06	2053	0.15	848	0.534
Gm8337	0.139474	0.872448	1	GACAAAAAGTTTCTACCCAG	0.14	389	0.872	2512	0.0624
NO_CURRENT_111	-0.144558	0.900105	1	CGGACTTACCGCAGATTATA	-0.14	2536	0.0582	365	0.9
NO_CURRENT_282	0.0276323	0.377464	1	TTACCGTGGTACGTCAGGTT	0.03	1216	0.377	1685	0.236
Mon1b	-0.0513181	0.766034	4	GAGAGTAACTCTGAGGGTCA;CTCACGGTACGGTAGCGTGG;AAACCATCTGGGTTAAAGCG;TGGCGGTCGACTGATAACCG	-0.12;-0.05;-0.05;0.02	1325;1942;2007;2449	5.33E-01;5.32E-01;3.89E-01;2.94E-01	452;894;959;1576	4.26E-01;5.64E-01;1.01E+00;1.06E+00
Wdr45	-0.0741708	0.803293	4	GTGTGGAAGTCTGCAACTTG;AGGCGTCCGGATCTACAATG;GACACTCGGGACAACCCCAA;AAGCTGGTAGAGCTTCGAAG	-0.18;-0.14;-0.01;0.04	1075;1581;2535;2655	4.32E-01;4.33E-01;4.73E-01;1.53E-01	246;366;1320;1826	5.84E-01;1.14E+00;6.87E-01;8.04E-01
Slc27a4	0.0838583	0.875908	4	CAAACGGATAGGGTACACAA;TCTACACATCGGGCACCACG;TGACTTCAGGAAACATCGTG;CCACTGTCTTGACACCTCAA	-0.03;0.04;0.15;0.17	267;330;1068;1799	5.59E-01;1.22E+00;8.99E-01;8.30E-01	1102;1833;2571;2634	4.41E-01;4.89E-01;5.00E-01;1.67E-01
Mtdh	0.0609353	0.789	4	GAAAATCTTACTGTCAATGG;CAGCTGGGCTAGGTCGTCGG;ACGGACTGTTGAAGTACCCG;CTACCACTTCTGATTATCAG	-0.01;0.05;0.1;0.11	556;612;1009;1608	3.92E-01;7.79E-01;9.60E-01;1.03E+00	1293;1892;2289;2345	5.18E-01;5.10E-01;3.82E-01;3.69E-01
Calcoco2	0.0190293	0.571013	4	GATGAAGATGGTTTAGTCCG;AGCGCTCCACATCCTTGGGA;CCAATCCAGTCCTTGCGTCG;TAAGACCTTAGAACACAAAG	-0.09;0.04;0.06;0.06	882;886;1058;2278	3.87E-01;5.68E-01;9.09E-01;4.20E-01	623;1843;2015;2019	3.81E-01;4.92E-01;3.88E-01;6.29E-01
NO_CURRENT_139	0.06803	0.537602	1	CTTGAAAAAGGGGCGACTAT	0.07	841	0.538	2060	0.149
Gm32916	0.206829	1.23263	2	TGACCCAGGTAAATCACGAG;TGAGCAAAGAAGCCAAACAG	0.07;0.34	66;805	1.35E+00;1.11E+00	2096;2835	3.97E-01;1.97E-02
NO_CURRENT_119	0.0304402	0.390148	1	CGTCAATGTGTCCGGACGGT	0.03	1181	0.39	1720	0.227
NO_CURRENT_137	-0.189187	1.08582	1	CTTATCCATAATAGGCGGCG	-0.19	2663	0.037	238	1.09
Abhd10	0.0213896	0.597945	4	AATCCCTGAGTAGTCAAACC;AGGTTAAAAGGCAAAACCCC;CTACGTCATCAAGTATGGAA;TGAGAGCCACCATGCCCGTG	-0.09;0.05;0.06;0.06	903;926;953;2261	3.90E-01;5.47E-01;1.02E+00;4.33E-01	640;1948;1975;1998	3.79E-01;5.35E-01;3.94E-01;6.48E-01
G3bp1	0.00549242	0.505214	4	TCTTCCTTTCTTAGAATCCG;CCACACCAAGATCCGCCACG;ACACCTGTGCAACATGTCCG;AGCAACATACCTCAGGAGCA	-0.05;-0.03;0.05;0.05	959;1028;1805;1963	4.01E-01;5.03E-01;4.39E-01;6.78E-01	938;1096;1873;1942	3.97E-01;4.79E-01;4.18E-01;6.97E-01
Ruvbl1	-0.00738642	0.82117	4	CCAAAAAAGACAGAGATCAC;CATCGACAAAAAGCACTCCA;AACACCTTGCCAGTTCCAGG;CACACTCACCAATGGCCCTG	-0.32;-0.22;0.2;0.31	86;204;2711;2807	9.65E-01;1.59E+00;6.71E-01;5.67E-02	94;190;2697;2815	9.30E-01;1.65E+00;6.47E-01;5.17E-02
Rab3gap2	0.00505818	0.431999	4	ATCCTCAGAAAAGCGCACGG;GTACTTACGCACTAGGAATG;TTGTGATCTATGCACCACGA;AAATCCATCAATCGTCACAA	-0.11;-0.06;0.07;0.12	478;859;2074;2372	4.15E-01;5.84E-01;3.80E-01;3.49E-01	529;827;2042;2423	3.99E-01;6.03E-01;3.84E-01;3.12E-01
NO_CURRENT_16	-0.152929	0.94918	1	AAGCGTGAGATTCACCGCCG	-0.15	2575	0.0516	326	0.949
NO_CURRENT_221	-0.0291786	0.426168	1	TACCCCTCTGCGATGCCGGT	-0.03	1814	0.204	1087	0.426
Iigp1	0.0463588	0.652604	4	TCCTTAATTCAATCAAATTG;AGGTGTTCACACAGTTAAGG;ACACCCCAATATACCCAATG;ATTCTACTTCGTGAGAACCA	-0.13;-0.03;0.16;0.18	241;290;1837;2473	5.91E-01;1.31E+00;4.28E-01;2.77E-01	428;1064;2611;2660	4.37E-01;4.90E-01;5.36E-01;1.50E-01
NO_CURRENT_162	-0.0931373	0.682802	1	GCCCTCGAGCTCACGATGAG	-0.09	2299	0.101	602	0.683
Gmps	0.193181	1.4691	4	AATTTCCTGTATGATATAGC;TACCAATCTCAGATGAAGAC;AGAAATGAGTCTGAAGCCCG;AGGGCTATTATCATATCTGG	0.04;0.05;0.21;0.47	24;175;1030;1071	1.49E+00;1.72E+00;9.38E-01;1.73E+00	1830;1871;2726;2877	8.97E-01;5.02E-01;7.00E-01;1.38E-02
Napa	-0.0565096	0.895659	4	AATTGAGATCTATACAGACA;GATCTATGAGACAGAACTGG;CGCCCATTGCTCACCCAAAG;GTGATATGTGGCTACAGGTG	-0.77;0.1;0.14;0.31	87;404;600;2891	9.60E-01;1.06E+00;1.55E+00;5.40E-03	10;2301;2497;2814	1.86E+00;7.93E-01;4.50E-01;5.23E-02
Snca	0.0437571	0.566163	4	GTCACTACCTACCTACATAG;GAGCAAGTGACAAATGTTGG;AGCAGTCGCTCAGAAGACAG;AGGACTTTCAAAGGCCAAGG	-0.07;-0.01;0.01;0.23	153;1352;1561;2115	7.46E-01;4.30E-01;5.40E-01;5.49E-01	786;1340;1549;2748	3.77E-01;4.31E-01;5.47E-01;9.36E-02
NO_CURRENT_85	0.0100271	0.316891	1	CCCGCCTGGCGATTCACGGG	0.01	1398	0.317	1503	0.285
Copg1	0.053809	0.700157	4	CTCTCGATGAAGTCAAACAG;AAGCAGAAGGCTCTCAACGC;TCGCTTTATCTACAACCGTG;TGGTCAAATAGCACATGCGG	-0.11;-0.11;0.15;0.28	103;352;2378;2386	8.94E-01;1.17E+00;4.01E-01;3.39E-01	515;523;2549;2798	4.03E-01;8.82E-01;4.83E-01;6.22E-02
Tgfbrap1	0.010261	0.450076	4	CATCGAGCGCTATGACATAG;CCTGTTTCCCTACTGCAGTG;AGAAATTCTCAGTGACCAAG;AGAACGGGTCCCCATTCACG	-0.1;-0.02;0.0;0.16	308;1477;1742;2309	5.18E-01;4.26E-01;4.61E-01;3.96E-01	592;1159;1424;2593	3.85E-01;4.61E-01;6.18E-01;1.94E-01
Rubcnl	0.0304159	0.541266	4	GTAAGTATGATTTGGCATCG;CCCTGTAGGACAATATCGAA;GCTCCTATAACTCTTCAAAG;AAGACGCCAGCAGGTTACGT	-0.07;-0.03;0.1;0.12	465;570;1829;2189	4.20E-01;8.25E-01;4.31E-01;4.89E-01	712;1072;2331;2436	3.75E-01;4.87E-01;3.89E-01;3.03E-01
Wdr11	-0.0151153	0.60671	4	GCATAACCTTACGTGTCCGG;GAGAACTATCACCATAACAT;TTACCAATGCAGTTATAGCA;CATTCGGATGGCAAACTGAG	-0.05;-0.05;0.02;0.03	1229;1305;1994;2004	4.89E-01;4.34E-01;3.91E-01;6.42E-01	897;907;1596;1672	3.89E-01;5.57E-01;5.23E-01;9.57E-01
NO_CURRENT_278	-0.00414772	0.332064	1	TGTATAGTCATCGCCGTAAT	0	1551	0.272	1350	0.332
Sh3glb2	-0.00685431	0.464984	4	ACTGGAAAACGATTTCGGTG;GCCCTCGAGAGTCACCAATG;GCCGATAGAATGTAATTACG;GAGACTTGACGAACTCATGG	-0.11;-0.02;0.02;0.09	684;1317;1715;2406	3.75E-01;4.33E-01;4.71E-01;3.25E-01	495;1186;1584;2217	4.09E-01;4.55E-01;5.29E-01;4.67E-01
Arg1	0.0276333	0.491603	4	AATAAACTTACTGTTCCCCA;AGATGTACCAGGATTCTCCT;TGACCTATGTGTCATTTGGG;AGTATGACGTGAGAGACCAC	-0.09;-0.04;0.05;0.19	220;1016;1886;2272	6.20E-01;5.07E-01;4.15E-01;4.24E-01	629;1015;1885;2681	3.80E-01;5.08E-01;4.15E-01;1.36E-01
Aup1	0.00682212	0.431348	4	AGGCCACCAATGGCCGAGAA;TGCGCTCCGTGTACAACAGG;GAGGCATCTGACACCGTCTG;GATGACATTCAATGGCACAT	-0.09;-0.06;0.05;0.13	437;1029;2027;2297	4.32E-01;5.02E-01;3.86E-01;4.05E-01	604;874;1872;2464	3.83E-01;5.75E-01;4.18E-01;2.83E-01
A230070E04Rik	0.155093	0.968243	1	CCGCTACGCCAAGCTCACCG	0.16	312	0.968	2589	0.0493
NO_CURRENT_277	0.0184844	0.344795	1	TGGTACCACTCGCCGAATCT	0.02	1311	0.345	1590	0.261
Net1	0.0712008	0.831256	4	CATATATGAATTGTCCCGAG;ACTTGACGAGGCGACTTCGA;AAAGATGTGACCCGAGCTAG;CTACTGCAGTAACCAGCTGG	-0.0;0.04;0.12;0.13	441;462;1130;1553	4.30E-01;9.68E-01;8.41E-01;1.09E+00	1348;1771;2439;2460	5.45E-01;4.69E-01;4.22E-01;2.86E-01
Myh2	-0.0290047	0.563591	4	GTTTGTTCTTACTCTGAACA;TCACCTTCAAACCAGCCGAT;GCAAGAAAAGAAACTTCGCA;GGATCCACTTTGGCACTACG	-0.17;-0.05;-0.03;0.13	418;1847;1955;2610	4.42E-01;4.93E-01;3.98E-01;1.83E-01	291;946;1054;2483	5.34E-01;5.38E-01;9.13E-01;2.70E-01
Farsb	0.0591079	0.588071	4	GACTTACCATTTATAATCGG;GGAGGTCGTATCTGTTGGCA;TACAGCAAAAGGGCGCACTT;TGAATTAATGAACATATACA	-0.15;-0.0;0.05;0.34	67;1002;1507;2576	1.06E+00;5.13E-01;5.69E-01;2.06E-01	325;1394;1899;2834	5.03E-01;4.27E-01;4.11E-01;4.00E-02
NO_CURRENT_182	0.061615	0.513496	1	GGATATTCGCGCGGTCTTCA	0.06	889	0.513	2012	0.159
Cul2	-0.309553	2.14583	4	CAAAGGAGTTAATAACCCCA;GCTGGTAAACTCATAACCAC;GCAGAAACATATCCATGACG;AGATATCTATGCTTTATGTG	-0.62;-0.48;-0.34;0.2	190;2818;2858;2878	6.69E-01;2.35E+00;1.26E+00;1.32E-02	23;43;83;2711	1.51E+00;2.90E+00;4.06E+00;1.17E-01
Mcoln1	0.0247488	0.508303	4	TCATAAAGAAGTACTTGAGG;TTTGACAATAAAGCGCACAG;ATACTACCTGAGATATCCCT;ATACCTTTGACATTGATCCA	-0.14;0.02;0.07;0.15	345;814;1331;2504	4.87E-01;6.11E-01;6.79E-01;2.55E-01	397;1570;2087;2556	4.53E-01;4.32E-01;3.79E-01;2.19E-01
Gm4992	0.107744	0.72496	2	CAGTAATGGCAATGTTTGGA;GAAGCCCAAAACCATCGCCA	-0.03;0.24	141;1796	1.03E+00;4.16E-01	1105;2760	3.26E-01;4.30E-02
Glg1	-0.00877937	0.517337	4	GTGGAATGCAGAGACATCGT;GTCTAAATGAAAGTCATCCG;TCCTGCTTGGTGGATCATCG;CATTCAAAGCTCGATCAATG	-0.07;-0.06;0.03;0.06	907;1146;2049;2154	3.91E-01;4.65E-01;3.83E-01;5.17E-01	747;852;1755;1994	3.75E-01;5.88E-01;4.56E-01;6.51E-01
NO_CURRENT_196	0.027695	0.378179	1	GTACGCAGGGTGTAGCGACC	0.03	1214	0.378	1687	0.235
Rnf152	-0.0102733	0.459483	4	ATTATTACAGCCCCCGACGA;GGACCAGCCAGAAGGACGTA;TGTGATACAGAGAAGCCCGG;GGGGTATGCTCGGAAGTGTG	-0.13;-0.03;0.03;0.1	623;1210;1844;2491	3.81E-01;4.50E-01;4.26E-01;2.64E-01	410;1057;1691;2278	4.46E-01;4.92E-01;4.81E-01;4.20E-01
NO_CURRENT_140	0.0727777	0.557142	1	CTTGACACCTCGTCCGCATC	0.07	804	0.557	2097	0.141
Tsc2	0.188017	1.58568	4	AAGACCCTTGAGCGGCTCCG;TTATTGAAGGCCATTGTACA;CACAGGGTGATAATGAACAG;TGAACCACATGGCTATGACG	0.04;0.12;0.2;0.39	50;192;512;1045	1.18E+00;1.64E+00;1.74E+00;1.77E+00	1856;2389;2709;2851	9.23E-01;8.98E-01;6.68E-01;2.96E-02
Atpif1	0.103457	0.879945	4	ATGAAGGTCCTGCAAACCCG;CAGTCGGATAGCATGGATAC;AAGAACAGCTGGCTGCCCTG;GAGGATCGGTACTTCCGGTG	-0.03;0.03;0.13;0.28	105;422;1162;1843	8.87E-01;1.03E+00;8.12E-01;7.88E-01	1058;1739;2479;2796	4.27E-01;4.61E-01;4.40E-01;6.35E-02
NO_CURRENT_164	-0.140847	0.881473	1	GCCGCGCCATAATATGCCAT	-0.14	2520	0.061	381	0.881
NO_CURRENT_6	0.282255	1.43709	1	AACCTCGTCTCATGTACGAA	0.28	106	1.44	2795	0.016
Chmp4b	-0.129816	1.28323	4	ACGGAGGTGCTCAAGAACAT;CAGCACATACATGTTGTCGT;CTGGAACTCGATGGTTGACA;CACGGCACCAAAAATAAACG	-0.66;-0.17;-0.15;0.46	27;2550;2613;2882	1.44E+00;1.17E+00;5.38E-01;1.08E-02	19;288;351;2874	1.59E+00;1.32E+00;2.21E+00;1.57E-02
NO_CURRENT_43	0.0551142	0.486507	1	AGCGTATCTTATGTACCGCT	0.06	946	0.487	1955	0.171
Asph	-0.029904	0.574623	4	GCGTGTTTAATACCTGCATG;ACTACCTTAAAAAACGACCT;AATCGAGGATACTTACCATG;TAGGGAAATGTCATACCTGG	-0.13;-0.06;0.02;0.05	1007;1327;2051;2470	4.13E-01;4.32E-01;3.82E-01;2.79E-01	431;850;1574;1894	4.35E-01;5.89E-01;5.34E-01;7.41E-01
Sh3glb1	-0.0990107	1.20662	4	CTGATGTTTGAATCAGCTCT;ACTTACCATAAGCTGTCCCT;GATTACCCGACTCCTGCTTG;ACCAAGTCGTATAAACAACC	-0.14;-0.13;-0.07;-0.05	1974;2165;2498;2523	1.05E+00;6.68E-01;4.50E-01;2.42E-01	378;403;736;927	4.64E-01;1.07E+00;1.31E+00;1.98E+00
Bmf	-0.0403744	0.714493	4	GCCCTGGCATCACAACTCGG;GAAGAGCTGGAGTCGACTGA;CACAAGGCAGCATGACACCC;CAGGGTGAAGAACACTCGGG	-0.09;-0.07;-0.03;0.02	1271;1775;2114;2293	5.08E-01;4.70E-01;3.77E-01;4.08E-01	608;787;1126;1630	3.83E-01;6.30E-01;8.44E-01;1.00E+00
NO_CURRENT_149	-0.183093	1.06272	1	GACTCCGGGTACTAAATGTC	-0.18	2650	0.0392	251	1.06
NO_CURRENT_234	0.0946076	0.661681	1	TCAACTATGAACCGCCGTGC	0.09	632	0.662	2269	0.107
Dram1	0.0219038	0.539517	4	GCACCGCCATCATGGACCAC;CGGACGACCAAGTCACCAGG;ACCTGATATAGGGGAGAAAG;TCCCACCAATCCAAGCGCCA	-0.02;-0.02;0.02;0.12	497;1294;1764;1767	4.09E-01;4.36E-01;4.52E-01;8.61E-01	1134;1137;1607;2404	4.52E-01;4.67E-01;5.18E-01;3.26E-01
Gfap	0.0360645	0.547866	4	TCCAAGATGAAACCAACCTG;GAGAAAGGTTGAATCGCTGG;AGAGATTCGCACTCAATACG;CCAGTTGTCGACTAGGACCG	-0.07;0.01;0.07;0.14	384;856;1411;2151	4.61E-01;5.85E-01;6.26E-01;5.19E-01	750;1490;2045;2517	3.75E-01;4.26E-01;3.83E-01;2.46E-01
Agps	0.00570615	0.482906	4	GTACCAATGAGTGCAAAGCG;TCAGAGAAGGGATGTTTGAG;TCCCTGGAATTCAGCACCGT;TGCAGGACACATCAAGCCAT	-0.12;0.03;0.04;0.07	801;1047;1228;2438	3.78E-01;4.96E-01;7.57E-01;3.02E-01	463;1673;1854;2100	4.21E-01;4.46E-01;4.23E-01;5.61E-01
Tbc1d25	0.0981773	0.909393	4	CATTCGGAGAGCATCATCGA;GGTGGTGAGCAAGTCGTGTA;TGTAGACATTCGGCCCTCAG;CGTTTGAGGATCTACCACGG	0.01;0.03;0.08;0.26	121;729;1139;1373	8.33E-01;6.73E-01;8.32E-01;1.30E+00	1528;1762;2172;2780	6.51E-01;4.67E-01;3.75E-01;7.35E-02
Naa15	-0.0380298	0.630985	4	GCCTGGACTAAATACCCCAG;ATTCAAATGCGAGATCTTGA;GATCACCCTTAGATCATATG;AATGTGTTCCAAGTTTACGA	-0.11;-0.08;-0.02;0.06	877;1672;2241;2411	3.86E-01;4.46E-01;3.77E-01;3.21E-01	490;660;1229;2024	4.11E-01;7.32E-01;7.56E-01;6.25E-01
Gm12223	-0.0160216	0.530211	4	GAATTGCAGCTCTATTGTCA;TGATGAAGGACCCTCTCTGA;TCAACGTTCTGGTTAAACGG;AGTCATTCGCAGATGTAGGC	-0.09;-0.04;-0.0;0.07	811;1539;1893;2295	3.78E-01;4.29E-01;4.13E-01;4.07E-01	606;1008;1362;2090	3.83E-01;5.10E-01;6.58E-01;5.69E-01
4930427A07Rik	0.0320751	0.572847	4	CTGTCTTGGCTCCTCGCCCG;TGGGTGACCAGTTGCCCCAG;CGCCAAGTTCGATCGACCTG;CAGATCCACCTGTACACGCA	-0.08;0.02;0.09;0.1	604;642;1283;2245	3.83E-01;7.49E-01;7.14E-01;4.45E-01	656;1618;2259;2297	3.77E-01;4.37E-01;3.79E-01;4.05E-01
Gm6210	-0.26964	1.33206	1	CTACAGGGTCCAGTGTGCCA	-0.27	2766	0.0205	135	1.33
NO_CURRENT_143	0.00556079	0.30223	1	GAACCGGCGTGCGTTAGCGG	0.01	1455	0.3	1446	0.302
NO_CURRENT_64	-0.214142	1.16793	1	CAAGAGTTAACCTCGACCGG	-0.21	2704	0.0304	197	1.17
NO_CURRENT_188	-0.00882181	0.34712	1	GGGACGCTCATCGAGTGACG	-0.01	1597	0.259	1304	0.347
Pik3cg	0.145204	1.03139	4	GTACGTGTCGCTGTACCACG;CACCCACCAGGTACTCATCG;GGAGCACATAGTCCCCGTGG;ACAGTGAGGTCGGTGTTCCG	0.01;0.03;0.06;0.48	23;892;1209;1389	1.51E+00;5.65E-01;7.72E-01;1.28E+00	1512;1692;2009;2878	6.41E-01;4.50E-01;3.88E-01;1.32E-02
Vipas39	0.00380226	0.478305	4	AGTAGCGGGTCAACCCCTGA;GAATAGCCTTCGAGACATCG;CCCTCAGGTAGAACTAGACC;GGAGCGCCAGATCATCATCG	-0.06;-0.03;0.03;0.07	849;1158;1772;2052	3.82E-01;4.62E-01;4.50E-01;6.01E-01	849;1129;1743;2052	3.82E-01;4.69E-01;4.60E-01;6.01E-01
Trp53bp2	0.0164	0.506461	4	AAAAATTGTCGAATGCACCA;TCCGTTCGTTATCAGCAACT;TGGCCACCACGACAACCAGT;TTGACCAAGACGCAACCCAG	-0.11;0.03;0.06;0.09	661;881;1236;2402	3.77E-01;5.71E-01;7.50E-01;3.27E-01	499;1665;2020;2240	4.08E-01;4.45E-01;3.87E-01;4.49E-01
Rab1a	-0.00998584	0.581304	4	ATACACAACTATGATGCCAT;TCCGTATACGTATCATCCTG;CCTTCAATAACGTTAAACAG;ACTTCTGATTGGCGATTCTG	-0.06;-0.05;-0.05;0.12	468;1992;2005;2041	4.19E-01;5.56E-01;3.89E-01;6.11E-01	860;896;909;2433	3.84E-01;5.63E-01;1.07E+00;3.05E-01
Anxa1	-0.0733339	0.828958	4	GTACTTACAGGAGAATGGAA;GCTCCTGCTGGTCAGAATTG;GCTGTAAAATCATACAAAGG;GTGCAAGGCAGCAACATCCG	-0.17;-0.15;0.01;0.02	1241;1449;2561;2628	4.94E-01;4.26E-01;4.92E-01;1.71E-01	273;340;1452;1660	5.53E-01;1.19E+00;6.01E-01;9.70E-01
Ift20	0.0121781	0.507325	4	AGAGGTCACCCAGCAGACTG;CAGCAAGTTCCGAGCACCAA;ACTGAACAAGCTCCGAGTGT;AGGACATCTTGGGCGAGGCA	-0.05;-0.0;0.03;0.07	781;1193;1542;1996	3.76E-01;4.53E-01;5.50E-01;6.49E-01	905;1359;1708;2120	3.91E-01;4.29E-01;4.74E-01;5.45E-01
NO_CURRENT_193	0.0523737	0.475179	1	GGTCTAGATAATCTTACCGA	0.05	971	0.475	1930	0.177
NO_CURRENT_96	-0.000130065	0.317824	1	CCGGACTTGTTATACTTGAT	0	1506	0.285	1395	0.318
Plk2	0.00921602	0.45234	4	CAGATCTGGAACGTCCGCAG;TTATAGTCGACCCCACGACG;TAGCTATCAAGTGCTTAGCA;CGAACAAGAAATCTTGCACA	-0.1;-0.01;0.05;0.09	656;966;1611;2320	3.77E-01;5.28E-01;5.16E-01;3.88E-01	581;1290;1935;2245	3.87E-01;4.36E-01;4.03E-01;4.45E-01
NO_CURRENT_208	-0.189207	1.08765	1	GTTAATATTGTGGCCCGCAC	-0.19	2664	0.0369	237	1.09
Lzts1	0.038695	0.625606	4	GAGTGGGGAACGCACACAGG;CCAAGCTGAGGTCCTACGAG;AGCTCAATCGATACTCAGAT;ATCCTCTGGTCACCCCCGTG	-0.09;0.05;0.08;0.11	539;751;948;2273	3.96E-01;6.56E-01;1.03E+00;4.23E-01	628;1953;2150;2362	3.80E-01;5.37E-01;3.75E-01;3.57E-01
NO_CURRENT_110	0.126344	0.8063	1	CGCCTAGTATCTTCGGGGAT	0.13	453	0.806	2448	0.0736
Gm15459	-0.137417	1.11122	3	TGGTGGTATTGCGCTTGATG;CTACAGGGTCCAGTGTGCCA;GACAAAAAGTTTCTACCCAG	-0.28;-0.27;0.14	389;2766;2779	5.20E-01;8.99E-01;5.55E-02	122;135;2512	9.36E-01;2.21E+00;1.87E-01
NO_CURRENT_61	-0.119035	0.794945	1	CAAAGTAACTATCTCGTCGA	-0.12	2436	0.0757	465	0.795
Klhdc10	0.000577671	0.443619	4	AACAACCTGTTAGTGTTCGG;GGGCTCTACTCAGCTGTCGG;AGGTAAGAAGAAAATACGGT;TGGCACCAGATGGGTACAGA	-0.15;-0.03;0.08;0.09	663;716;1790;2539	3.77E-01;6.83E-01;4.43E-01;2.31E-01	362;1111;2185;2238	4.75E-01;4.75E-01;3.75E-01;4.50E-01
Foxo1	-0.0626506	0.835717	4	GGAGAGTGAGGACTTCGCGC;CAAATGCTAGTACCATCAGT;ACAGGTTGCCCCACGCGTTG;GGCGGTGCAAACGAATAGCA	-0.12;-0.12;-0.02;0.01	1451;1688;2421;2453	6.03E-01;4.49E-01;4.15E-01;2.91E-01	448;480;1213;1450	4.27E-01;9.42E-01;7.69E-01;1.21E+00
Vamp7-ps	-0.0574206	0.525884	1	CTTGCCAAACATGCTTGGTG	-0.06	2037	0.153	864	0.526
NO_CURRENT_259	-0.0554229	0.516437	1	TCTTCTCGAGCGTGCGGGCC	-0.06	2018	0.157	883	0.516
Tars	0.32174	2.80729	4	ACAAGCAATCTGATACGGCG;GCATAGGAATGAGCTCTCGG;CCCCGGCAGAGATCTATCAG;GCCATGGAGAGAGTCTATGG	0.1;0.31;0.42;0.45	28;40;85;575	1.43E+00;2.96E+00;4.02E+00;2.81E+00	2326;2816;2861;2873	1.61E+00;2.33E+00;1.29E+00;1.63E-02
Zbtb17	-0.061278	0.615541	4	GCATAAGAAGAGGCACTCCG;GGAGACTCACGACACCGACA;GGATAACGGGGAGCCTCCTG;TGAGCCGAGCAGCACCACTG	-0.32;-0.01;-0.01;0.1	598;1572;1652;2809	3.84E-01;4.32E-01;4.97E-01;5.54E-02	92;1249;1329;2303	9.38E-01;4.43E-01;6.81E-01;4.01E-01
Vps29	0.191052	1.54549	4	GGCGACGTCCACATCGTGAG;GAGATCTGCACATTCCGCAC;GCTGCAGAGGCAGTTTGATG;GGACACCAAGTTATTCCGTG	-0.04;0.16;0.21;0.44	32;174;305;1930	1.37E+00;1.72E+00;2.38E+00;7.08E-01	971;2596;2727;2869	4.04E-01;1.28E+00;7.02E-01;1.87E-02
Fbxo7	-0.0698732	0.698137	4	GTACACACATCCTCTCTGCG;GCTCACCTGAACCCCAACGT;TTCTACTCCAGCAGCAACGT;TGGGATGTTAGTCTGACTTG	-0.25;-0.1;-0.0;0.08	746;1545;2367;2748	3.75E-01;4.29E-01;3.98E-01;9.36E-02	153;534;1356;2155	7.46E-01;8.68E-01;6.62E-01;5.16E-01
NO_CURRENT_71	-0.067105	0.574781	1	CAGAAACTCTTACCGAGCGC	-0.07	2129	0.134	772	0.575
Map3k5	-0.0132924	0.666056	4	ATGCGTAATGAAACTTCACG;ATAATCGATAAAGGACCACG;TGGTCTCCACGATAGACTTG;CTGAACGAAACGGTCCACGA	-0.04;-0.03;0.0;0.01	1421;1467;1776;1895	5.85E-01;4.26E-01;4.48E-01;7.40E-01	1006;1125;1434;1480	4.13E-01;4.70E-01;6.12E-01;1.17E+00
NO_CURRENT_106	0.0772197	0.579305	1	CGACTCCGGGAATATCCGTT	0.08	764	0.579	2137	0.133
NO_CURRENT_244	0.0503388	0.465449	1	TCCCGGGAGGTACGGTGTAC	0.05	993	0.465	1908	0.182
Cct2	-0.0939291	0.986199	4	GAGAATGGTAGCACCGTCGT;TGCGGCTAAGACAGTAACAG;CAGTCTGAGAACCGCTTCCA;CAGCGCCGAAGAGTTGTTCA	-0.19;-0.18;-0.08;0.08	755;2236;2638;2667	3.75E-01;7.28E-01;5.65E-01;1.46E-01	234;263;665;2146	6.00E-01;1.39E+00;1.43E+00;5.23E-01
Vps4a	0.0107422	0.525427	4	ATGAGAGTGAAGCCGCTCGT;TGGAGAAGCCGAACATACGG;CTTAGACATCAGATCCGAGG;ACTCACATTTGATGGCGTGG	-0.18;0.04;0.08;0.11	561;734;1083;2649	3.91E-01;6.69E-01;8.85E-01;1.57E-01	252;1818;2167;2340	5.77E-01;4.84E-01;3.75E-01;3.73E-01
Nlrp6	-0.0428705	0.690005	4	GAGGTCGGATATTCGAGATG;TAGAAGCTGAGCGAACTCCG;CACGCCATGCCGCTACAGGG;TTTGCCTTCTTCATGCCGTG	-0.1;-0.08;-0.04;0.06	914;1913;2232;2365	3.92E-01;5.19E-01;3.76E-01;3.54E-01	536;669;988;1987	3.97E-01;7.24E-01;9.82E-01;6.57E-01
Poldip2	-0.0615947	0.823242	4	AATGGGAACCTGATCCGTGG;GGTAGCCAAAAACACTATGG;TGCCGGCCATGGCTCTAAGG;GTTTCTCGAGCCACAAAAGG	-0.16;-0.05;-0.02;-0.01	1626;1704;2001;2597	7.21E-01;4.53E-01;3.90E-01;1.92E-01	304;900;1197;1275	5.21E-01;5.61E-01;7.82E-01;1.43E+00
Dzip3	0.0737493	0.825866	4	TGAAGATTCACTAGGTATCG;AATTGAATTGAACTGTAACT;TCTGCTTTACCCCCCAAACA;CCAATCAGTGCTCTTCCCAA	-0.02;0.03;0.14;0.14	371;396;1165;1683	4.69E-01;1.08E+00;8.09E-01;9.46E-01	1218;1736;2505;2530	4.84E-01;4.60E-01;4.54E-01;2.37E-01
Pik3c2b	-0.0195621	0.692773	4	GGATATCAGAGCCCGTTCGA;AGACTGCCAAACTCATAGCG;GCAGACGGCACGAACCATTG;GGAAGGCGTCCACCTCATTG	-0.04;-0.03;-0.02;0.01	1340;1739;1792;1917	5.41E-01;4.61E-01;4.43E-01;7.20E-01	984;1109;1162;1561	4.07E-01;4.75E-01;8.12E-01;1.08E+00
A830010M20Rik	-0.0445382	0.621766	4	GTCACAAGCAAGGGTACACG;GAGAGTCCAGAATCCGACAC;GGAATGTGTAGATCTACTGG;GCAGTTGCAAGAATTACCAA	-0.17;-0.12;0.02;0.1	620;1315;2461;2615	3.81E-01;4.33E-01;4.31E-01;1.80E-01	286;440;1586;2281	5.39E-01;1.00E+00;5.28E-01;4.17E-01
NO_CURRENT_220	0.01421	0.333353	1	TACATGCGGTTGACACGTTC	0.01	1346	0.333	1555	0.271
Ywhah	0.0452498	0.619709	4	TTCGAAGGCTTCCTTATACG;CGCGCTCACCGCCTTCATGG;GGTGTTCTACCTGAAAATGA;TAGCATTGAGCAGAAAACCA	-0.09;0.01;0.12;0.14	407;458;1384;2286	4.47E-01;9.74E-01;6.43E-01;4.14E-01	615;1517;2443;2494	3.82E-01;4.28E-01;4.23E-01;2.62E-01
Fbxw7	-0.114929	1.27089	4	GTATGTCACAGATTCTAACG;GTGTTGCTGAACATGGTACA;ACGTTAGTGGGACATACAGG;ACTGTAGGCATGTGATCACA	-0.18;-0.15;-0.12;-0.02	1666;2448;2540;2634	7.52E-01;9.84E-01;4.76E-01;1.67E-01	267;361;453;1235	5.59E-01;1.15E+00;1.89E+00;1.48E+00
Trp53inp2	-0.0255678	0.546763	4	CCAGCTCTCATCCATCAAGG;TGAAGACTCCAACTGTCCGG;TGGCTCATCATCGACCTACA;CCCCTCTGCAGTAAAACAGG	-0.19;-0.12;0.03;0.18	247;1197;2429;2670	5.83E-01;4.53E-01;4.18E-01;1.44E-01	231;472;1704;2654	6.04E-01;9.53E-01;4.75E-01;1.54E-01
Bnip3	-0.00706043	0.490676	4	GCTGAAGTGCAGTTCTACCC;CCAAGAGTTCTCACTGTGAC;GTGAAAACGGACTTACTTGG;TGGCGAGAAAAACAGCACTC	-0.11;-0.0;0.0;0.08	740;1478;1518;2394	3.75E-01;4.26E-01;5.63E-01;3.33E-01	507;1383;1423;2161	4.05E-01;4.28E-01;6.19E-01;5.11E-01
Sec23b	-0.0474747	0.633736	4	AATGGCGTTTGGTGCTACGT;ACCACATAGAGAAAGATCAG;GCAACACCAGTGGACCGCAG;CCAAGAGCTATGTCTTCCGA	-0.18;-0.06;-0.02;0.08	770;1745;2099;2637	3.76E-01;4.62E-01;3.78E-01;1.65E-01	264;802;1156;2131	5.63E-01;6.19E-01;8.17E-01;5.36E-01
Psmc5	-0.111788	1.09391	4	ACTGGTACAGAAATTCATCG;TAAGATCTTACCTAACAAGG;CTACGTTGGAGAAGTCGTGA;TTATCATTTACAATCAACTG	-1.11;-0.11;0.28;0.49	21;108;2409;2899	1.55E+00;2.12E+00;4.11E-01;5.99E-04	2;492;2793;2880	2.56E+00;9.24E-01;8.80E-01;1.20E-02
NO_CURRENT_55	-0.0504715	0.495787	1	ATCGCCTAGCCCAAGCGACG	-0.05	1975	0.167	926	0.496
Ina	0.108803	0.894001	4	GCTCGGCCACCTCCTCGTCG;GGCTAAACCAGACCTGACTT;GAAGGCGCAGCAGCGCGACG;GTTCGCCAACCTAAACGAGC	0.01;0.02;0.07;0.34	65;827;1326;1443	1.08E+00;6.03E-01;6.83E-01;1.21E+00	1458;1575;2074;2836	6.07E-01;4.32E-01;3.80E-01;3.88E-02
Utrn	0.0273477	0.565324	4	CAGCTACCAGATAGCGCTAG;CGGAGGCACTCACAGCACAT;AGAGTGTACAGTGATCGGAG;AGTGACTCAGCTCTTCGTAG	-0.04;0.0;0.06;0.09	701;898;1500;1882	3.75E-01;5.62E-01;5.73E-01;7.52E-01	1019;1401;2003;2200	4.16E-01;4.27E-01;3.89E-01;4.80E-01
Nrbf2	-0.0542224	0.709033	4	ATGGCTCACCTGCTCAGACT;GAGCCATCAGAGCCCTGTAT;TGAGAAGCAGCTGTTTCATG;AAGCGCAGCAGAGCACGGAA	-0.18;-0.16;-0.01;0.14	382;1654;2601;2636	4.62E-01;4.43E-01;5.26E-01;1.66E-01	265;300;1247;2519	5.62E-01;1.29E+00;7.42E-01;2.45E-01
Taok1	-0.0120135	0.514766	4	GAAATAGCAGCAATTACACA;ATGTACATACCTCCCTGACA;CTTGTGACGAGACACCTGAG;TGTGCGTACTAATGAAGTGG	-0.13;0.0;0.02;0.06	943;1284;1485;2474	3.98E-01;4.37E-01;5.82E-01;2.76E-01	427;1416;1617;1958	4.37E-01;4.26E-01;5.13E-01;6.83E-01
NO_CURRENT_37	0.166609	1.00908	1	ACTTCCCGCGGTTCCGTTGA	0.17	284	1.01	2617	0.0446
Trappc12	0.0729333	0.813705	4	AGGGCAGCAGTCGACCTGTG;TATCTCCAAAAAATGTACTG;TGGACCGGAGGAATGACGCA;AGAACGAGCCCACATCGGAA	-0.07;0.07;0.13;0.16	307;431;832;2118	5.19E-01;1.02E+00;1.17E+00;5.46E-01	783;2069;2470;2594	3.76E-01;6.01E-01;4.36E-01;1.94E-01
Vamp8	-0.0279542	0.570193	4	CTTCAAGACAACGTCCCAGA;GTGCCGGAAATGACCGAGTT;CCACCTCCGAAACAAGACAG;TTATGACCCAGAATGTGGAG	-0.14;-0.03;-0.03;0.09	703;1784;1798;2531	3.75E-01;4.73E-01;4.41E-01;2.37E-01	370;1103;1117;2198	4.70E-01;4.77E-01;8.52E-01;4.82E-01
Zdhhc8	-0.0907667	1.07046	4	TATGACAGCCTACTTAACCC;CACGTGGTACTGGTCACGCG;ACGTTGCACACCACTTCATG;GGCTGGCCGGAACTTATACA	-0.15;-0.12;-0.1;0.01	1450;2330;2445;2558	6.02E-01;8.25E-01;4.24E-01;2.18E-01	343;456;571;1451	4.89E-01;9.78E-01;1.61E+00;1.20E+00
Lonp1	0.22588	2.29458	4	AGATTGGCCGAGGCTACCAA;TCATTCGCAACTTGTCTCCG;GGCAGCGACGAGACCTCCGA;CCCATCTACTTGAGCGACAT	0.11;0.24;0.26;0.29	100;129;142;533	9.06E-01;1.97E+00;3.36E+00;2.95E+00	2368;2759;2772;2801	1.70E+00;1.89E+00;8.12E-01;6.04E-02
Tfeb	0.206709	1.93774	4	TGGACACGTACTGTCCACCT;CCTCTGTGGATTACATCCGG;CTGTAGTTGAGAGAAGACGC;TGAGATGCAGATGCCTAACA	0.1;0.14;0.23;0.36	58;156;381;610	1.12E+00;1.81E+00;2.11E+00;2.71E+00	2291;2520;2745;2843	1.53E+00;1.11E+00;7.41E-01;3.45E-02
Dcn	-0.0112654	0.513867	4	ATTGTTCAGTCCATTGAAGT;TAGATATCAGGGGATTGTCA;CAGGCTGGGTGCATCAACCT;AACATAACTGCGATCCCTCA	-0.08;-0.04;-0.0;0.08	717;1555;1911;2222	3.75E-01;4.30E-01;4.08E-01;4.63E-01	679;990;1346;2184	3.76E-01;5.18E-01;6.69E-01;4.93E-01
Pars2	0.262793	2.55081	4	GCACTGTATAGGGCATGAGG;CCATGAATTCCAGCTACCAG;GTAACCGCTTCCTCATGAGT;CCACGGAGAAGACCAAACCG	0.17;0.2;0.26;0.42	41;126;205;281	1.27E+00;1.99E+00;2.89E+00;4.06E+00	2620;2696;2775;2860	2.49E+00;1.59E+00;8.20E-01;2.41E-02
NO_CURRENT_87	0.0556137	0.486966	1	CCCGTAGGGGTCGTGGTTTT	0.06	945	0.487	1956	0.171
Tfcp2	0.00116206	0.582903	4	GGATGGGGAATTGTTGACGT;GTATCGATCTGCACTCGGAA;ATCTCGTTCTCATTATCGGG;ACCTTGATTGAGGTACGTCA	-0.03;-0.01;0.01;0.03	1137;1427;1614;1793	4.53E-01;4.26E-01;5.14E-01;8.36E-01	1108;1287;1474;1764	4.43E-01;4.37E-01;5.88E-01;8.64E-01
Nudcd3	-0.22291	1.59997	4	GCAAGACTACACCGACCTGG;GGAAGCCCATGCGGTCCGAA;CTCTCCATTCTCTTCCACCA;CCCGAGCACACAGTGACCCA	-0.41;-0.41;-0.07;-0.01	1571;2179;2840;2841	6.81E-01;6.79E-01;1.11E+00;3.57E-02	60;61;722;1330	1.11E+00;2.60E+00;1.33E+00;1.36E+00
Pgm2	0.0166834	0.482388	4	CAGCCAGCCATAATCCAGGA;GTCAGGAGAGCATGATTTCG;CGCATAGACGCCATGCACGG;CGGCCGCTTCTACATGACCG	-0.07;-0.07;0.01;0.19	216;1341;2113;2180	6.26E-01;4.31E-01;3.77E-01;4.96E-01	721;788;1560;2685	3.75E-01;6.29E-01;5.41E-01;1.34E-01
Hsp90b1	0.217928	2.22208	4	GAGTCTCACGGGAAACATTG;TCCACAGACAGAGACTGTTG;TATTCATCAAACAGACCTCG;AAGACCACTCAAATCGAACA	0.12;0.2;0.22;0.33	73;173;196;464	1.03E+00;1.73E+00;2.94E+00;3.19E+00	2437;2705;2728;2828	1.87E+00;1.63E+00;7.04E-01;4.37E-02
Mfsd8	-0.0637564	0.706679	4	GAGCATCGTGTGGATGACTT;GGATATGTACGCCTGGACCC;AGCAATGTATGATCGGACAA;TGGACCGAGAATAAAGCCCA	-0.23;-0.06;-0.05;0.09	683;1986;2067;2725	3.76E-01;5.53E-01;3.81E-01;1.08E-01	176;834;915;2218	6.96E-01;5.99E-01;1.07E+00;4.66E-01
NO_CURRENT_240	-0.0704579	0.587916	1	TCATATTAGACAATCTCCGC	-0.07	2152	0.13	749	0.588
NO_CURRENT_105	0.094471	0.660994	1	CGACTATTGCCGTCCATCTC	0.09	633	0.661	2268	0.107
NO_CURRENT_255	-0.0349609	0.444114	1	TCGTAAAGTCGCAGCGACGT	-0.03	1858	0.193	1043	0.444
Plod3	-0.00946115	0.45581	4	TCAGGCATATGTGATCCGCG;TCCATCAGATTGTCCGCCAG;AGAGAGAGATCCTGTCCGGG;TGATGCCGTCCTTACGAACC	-0.21;-0.03;0.01;0.19	214;1370;1831;2698	6.29E-01;4.28E-01;4.30E-01;1.25E-01	203;1070;1531;2687	6.47E-01;4.88E-01;5.56E-01;1.33E-01
Htr2b	0.0136987	0.478194	4	ACATCGAGGAATAACCAGGC;AGTCTGTCTCTAATCCAGAA;CACCTCAACGCCTAACACGG;TGATAATACCCACCATTGGT	-0.08;-0.07;0.01;0.2	198;1394;2167;2231	6.55E-01;4.27E-01;3.75E-01;4.56E-01	670;734;1507;2703	3.76E-01;6.69E-01;5.69E-01;1.22E-01
Larp1	0.0264717	0.611168	4	AAAGTCGGATGAATCGGGGG;TAGTGAATATTACTTCAGCG;TCATCTTGGCACGCGAAGTG;AGGCGGCTGTCCGTTCACCG	-0.01;0.01;0.02;0.09	682;1278;1458;1600	3.76E-01;4.38E-01;5.97E-01;1.03E+00	1301;1443;1623;2219	5.22E-01;4.26E-01;5.10E-01;4.65E-01
Ikbkg	-0.615155	3.32986	4	AGGCTGCCTTGCGAATGGAG;GCTCAGGTGACATCATTGCT;TGGGTGAAGAATCTTCTCTG;AGCTTGATCTTCGGAGTCAG	-1.0;-0.91;-0.58;0.03	1171;2869;2896;2897	4.65E-01;3.19E+00;2.26E+00;1.80E-03	4;5;32;1730	2.26E+00;4.85E+00;5.32E+00;8.98E-01
Lgals7	0.035014	0.689405	4	GTCTTCAACACCAAAGAACA;AGGGCTGCCCACGCTCGAAG;TGTAAACCTGCTATGCGGTG;CCTCGGGTTAAAGTGCAAGG	0.01;0.01;0.04;0.08	730;1098;1382;1405	3.75E-01;4.78E-01;6.45E-01;1.26E+00	1496;1519;1803;2171	6.31E-01;4.28E-01;4.39E-01;5.03E-01
Soga1	-0.114424	1.21687	4	TCGTTATCTTCAGCTCGGTA;GGAGCTGGATCGTCCCAGAG;GGACGACATGAAGGACCACG;CTGCTCCAGGACGAGCGTCG	-0.2;-0.15;-0.09;-0.02	1724;2250;2572;2685	8.00E-01;7.41E-01;5.00E-01;1.34E-01	216;329;651;1177	6.26E-01;1.22E+00;1.46E+00;1.57E+00
Pycard	0.103677	1.15615	4	CAGCTGCAAACGACTAAAGA;AGCTACTATCTGGAGTCGTA;ATGACTGTGCTTAGAGACAT;CTATGGGCGCATCCCACGCG	-0.01;0.14;0.14;0.15	325;390;399;1648	5.03E-01;1.09E+00;2.05E+00;9.82E-01	1253;2502;2511;2576	4.99E-01;1.08E+00;4.58E-01;2.06E-01
Rabgap1l	-0.092347	0.949376	4	GAAGGTAAACACATCACTGT;ACAAAGAATTAGCTATTGAG;GGTGTACATGACCGTTGCAG;AGTGATAATGAACTCTCGAG	-0.25;-0.06;-0.04;-0.02	1663;1890;2095;2747	7.50E-01;5.10E-01;3.78E-01;9.42E-02	154;806;1011;1238	7.43E-01;6.17E-01;9.57E-01;1.48E+00
Snd1	-0.0991578	1.08019	4	GTGGTCGGATGCTTGACAGG;GAGTATGGGATGATCTACCT;TCAGGCATTGAATGTCCCAG;CTGCCGGTATCTGATCACTG	-0.21;-0.09;-0.08;-0.02	1684;2214;2280;2699	7.67E-01;7.08E-01;3.81E-01;1.25E-01	202;621;687;1217	6.49E-01;7.70E-01;1.39E+00;1.51E+00
Tank	-0.0912955	0.826554	4	ATAGAGTCATTGTCCATAGG;TCTGGAAAAGAATCCGCCAA;CTTCTCGTGGATTCTAGTCG;GCATCACTATAAAGGATGGT	-0.28;-0.1;-0.03;0.05	997;1834;2358;2775	4.10E-01;4.89E-01;3.96E-01;7.66E-02	126;543;1067;1904	8.17E-01;8.57E-01;9.00E-01;7.31E-01
NO_CURRENT_47	0.113059	0.742239	1	AGTGCCGGGGGTGTATACCG	0.11	525	0.742	2376	0.0866
NO_CURRENT_201	-0.146089	0.910948	1	GTCGGCCGCTTAACCCTTTC	-0.15	2545	0.0567	356	0.911
NO_CURRENT_33	0.207875	1.19995	1	ACGGAACCCGATCGGAACGG	0.21	183	1.2	2718	0.0281
Pip4k2c	-0.010314	0.504177	4	TCCTTGAACTTGAAATGACT;TTTCGTACAGCAGAAAGTGA;CTTCCTTGATGACCAGAGTG;TCTGGCAGCAACATCACTGG	-0.09;-0.07;-0.0;0.12	489;1548;2147;2263	4.11E-01;4.30E-01;3.75E-01;4.31E-01	638;754;1353;2412	3.79E-01;6.53E-01;6.64E-01;3.20E-01
NO_CURRENT_262	0.249327	1.32886	1	TGACCCGTCTCTTCGCGCAC	0.25	136	1.33	2765	0.0207
Rab23	-0.0165636	0.489876	4	AAAGACTACAAGAAAACCAT;GGTCCTCCTTCACGGACGTC;TGGAGATATACCAACCGCAC;GGAGTTTGATGCAATCACGA	-0.23;0.01;0.06;0.09	644;906;1338;2728	3.78E-01;5.58E-01;6.75E-01;1.06E-01	173;1563;1995;2257	7.02E-01;4.31E-01;3.91E-01;4.36E-01
NO_CURRENT_209	-0.0840934	0.64023	1	GTTACCGTGACGATAAGAAT	-0.08	2237	0.113	664	0.64
Ctnnd1	-0.0653731	0.869976	4	GATTGTGGAAACCTACACCG;CTGATTATGGTACTGCCCGT;CTCCTCAATTCGGGTCACCC;CTTATGCTACCGCAATGACA	-0.15;-0.06;-0.03;-0.02	1664;1809;2102;2574	7.50E-01;4.81E-01;3.77E-01;2.07E-01	327;799;1092;1237	5.01E-01;6.21E-01;8.76E-01;1.48E+00
NO_CURRENT_154	-0.0476597	0.484217	1	GATTCATTATCGGCATACGG	-0.05	1950	0.172	951	0.484
Rpl35	0.162951	1.15259	4	CTCAAGGCCCACTTACATCT;CACTTACATCTTGGAGAGCT;GGGGCTTGTATTTCTTGCCC;TGAACAACGCCGAAATGGTG	-0.1;0.04;0.25;0.47	25;139;1094;2361	1.47E+00;1.91E+00;8.74E-01;3.57E-01	540;1807;2762;2876	3.96E-01;4.80E-01;7.84E-01;1.44E-02
Nefm	0.013587	0.468821	4	GTCTCCCGTGAAGTCTCCTG;GGTCCAACACAAATTTGTGG;CAGTTGGAAAATGAACTTCG;CCGCTACGCCAAGCTCACCG	-0.15;0.02;0.03;0.16	312;1207;1321;2549	5.14E-01;4.50E-01;6.87E-01;2.24E-01	352;1580;1694;2589	4.82E-01;4.33E-01;4.79E-01;1.97E-01
NO_CURRENT_261	0.058393	0.499555	1	TGACAACCGCGGTACCTCTA	0.06	918	0.5	1983	0.165
NO_CURRENT_70	0.177485	1.0662	1	CACGGGCAGCGATCTAGTTG	0.18	249	1.07	2652	0.0388
Sec24b	-0.036568	0.613362	4	GATACTACGGAGCTTGACTT;CAGTACCAACACAAAATTCG;GTGTCTGAAATACAGACACG;TAACCTCAAACACCATCGTG	-0.15;-0.04;0.01;0.03	1172;1362;1927;2543	4.66E-01;4.29E-01;4.05E-01;2.28E-01	358;974;1539;1729	4.78E-01;5.25E-01;5.52E-01;8.99E-01
Ncoa7	0.0301341	0.527014	4	GAGAGTGATACTGAACTGAA;AGTTCAACGTTACAGCAGAG;AGGCCTTAAAACCCATCGAG;GGTACACTCTGGGTAAAAGG	-0.09;0.01;0.07;0.13	456;795;1404;2265	4.24E-01;6.24E-01;6.31E-01;4.30E-01	636;1497;2106;2445	3.79E-01;4.27E-01;3.77E-01;2.97E-01
Zranb3	0.110577	0.837881	4	GCCGGCCGCCGATGGCAAAG;TTGTGGATGGAAGACGAGGA;GGCGGCCGGCTCCACTCCGA;CACGACCCCTTTGCCATCGG	-0.17;0.02;0.13;0.46	26;420;1333;2614	1.46E+00;1.04E+00;6.78E-01;1.80E-01	287;1568;2481;2875	5.38E-01;4.31E-01;4.41E-01;1.50E-02
Plk3	0.099187	1.10978	4	GCTGACCGGGAGCCGATCAG;CTGTGGCACTCCCAACTACG;CGAGTCTGGTATAGCCTACG;GATGTGAAAAGCGAACGATA	0.02;0.09;0.14;0.15	351;403;648;1275	4.83E-01;1.07E+00;1.46E+00;1.43E+00	1626;2253;2498;2550	7.21E-01;7.44E-01;4.50E-01;2.24E-01
Fyco1	0.0237349	0.552655	4	ACGTGTACAGCAGCTAGACA;AGCTGAGAAGGATCGAATGG;CTGTGGCGGGCCATGCACCT;TCAACTGTATGAGCTGACTG	-0.02;-0.01;0.02;0.11	547;1261;1631;1759	3.94E-01;4.41E-01;5.07E-01;8.69E-01	1142;1270;1640;2354	4.55E-01;4.39E-01;5.03E-01;3.63E-01
Flnc	0.0135123	0.482532	4	GCGATGAGCTTACCAGCACG;CAAGTCGGCTGACTTCGTGG;GGTGCTGATCCAAAACAACG;GGGACGTCGGGATACAGTCG	-0.08;-0.01;0.06;0.08	728;899;1582;2220	3.75E-01;5.61E-01;5.30E-01;4.64E-01	681;1319;2002;2173	3.76E-01;4.33E-01;3.90E-01;5.02E-01
Gspt1	0.153347	1.65995	4	TTCACACGACTGGTCTTGAG;TTGGGCCTTAGACACGAATC;GAAGGACGGCACGAATTCAG;AATACCGAAACCTAAGTCAG	0.05;0.17;0.19;0.2	208;213;270;969	6.39E-01;1.56E+00;2.54E+00;1.91E+00	1932;2631;2688;2693	1.00E+00;1.37E+00;6.32E-01;1.29E-01
Lrsam1	0.0347575	0.545025	4	TGGGGGGTAGACCATTGCCA;CCTGCAGGAGTCTCTGAATG;AGCAGGTTCCCAATAGAGCG;CTCCGACTACGAGAAGCGGA	-0.06;-0.0;0.04;0.16	292;1110;1522;2040	5.33E-01;4.75E-01;5.61E-01;6.11E-01	861;1379;1791;2609	3.84E-01;4.28E-01;4.43E-01;1.84E-01
Fez2	0.0306385	0.563762	4	GAGAGCCGGTCTGACTGTGT;GAGAGGCTCTTCGTTGACAC;GAACTGTAACGCGAGCCCGG;GAACTCGAGTTCATCTCGCA	-0.05;0.01;0.06;0.1	601;869;1375;2002	3.84E-01;5.78E-01;6.49E-01;6.44E-01	899;1526;2032;2300	3.90E-01;4.28E-01;3.85E-01;4.03E-01
NO_CURRENT_166	-0.0663889	0.569191	1	GCGAGGTATTCGGCTCCGCG	-0.07	2119	0.136	782	0.569
Nup155	-0.161058	0.99663	4	AAGAATTACTATATCCACAG;TCGGCCGAATACACTGACAC;CTGCTTGTGAGTAACGTGGG;TAAGCTAATGCCGTCTACGG	-0.53;-0.18;0.01;0.05	951;1413;2644;2864	4.00E-01;4.26E-01;5.72E-01;2.17E-02	37;257;1488;1950	1.31E+00;1.41E+00;5.80E-01;6.90E-01
Park2	0.0411448	0.622903	4	AGTCCAAACAGATCACGTGA;TTAATTCCAAACCGGATGAG;TACACATAGTACAGAGACCA;AGTGGTTGCTAAGCGACAGG	-0.15;0.01;0.14;0.16	298;398;1359;2542	5.27E-01;1.08E+00;6.60E-01;2.29E-01	359;1542;2503;2603	4.77E-01;4.29E-01;4.53E-01;1.88E-01
NO_CURRENT_1	-0.000617861	0.319383	1	AAACGAGGCTGTTCGTACAC	0	1511	0.283	1390	0.319
Rasip1	0.0309742	0.560355	4	AAGATCTTGAGCACTCCCGG;GCTGCGGTTCAGACCACGAG;CAGATGGTACCAACGGACCC;CTTCTGGGTCCGCCAAGATG	-0.07;-0.06;0.12;0.14	370;513;2057;2182	4.70E-01;8.96E-01;3.82E-01;4.94E-01	719;844;2388;2531	3.75E-01;5.93E-01;4.04E-01;2.37E-01
Spata18	0.0907493	0.94749	4	TAGTTGGACACCACGTCTTG;GCTGAGGCGTTGCATCGACA;CTCAGAGACTCAACCAACCC;GGCACCCGCAGCCACCGTCG	0.0;0.07;0.1;0.18	236;568;810;1486	5.98E-01;8.27E-01;1.20E+00;1.16E+00	1415;2091;2333;2665	5.82E-01;6.15E-01;3.90E-01;1.47E-01
NO_CURRENT_66	0.0244729	0.366532	1	CAATGGCGTCTGCCGTTCAG	0.02	1247	0.367	1654	0.244
Hk2	0.0978813	0.905745	4	ATCCGGAGTTGACCTCACAA;GAAGGCCATCCAGCGCAGAG;ATTCCCGAGGACATCATGCG;TTTGACAGAGAGATCGACAT	-0.07;0.05;0.17;0.24	144;271;1032;2110	7.68E-01;1.37E+00;9.35E-01;5.53E-01	791;1869;2630;2757	3.77E-01;5.01E-01;5.56E-01;8.79E-02
NO_CURRENT_82	-0.0318438	0.433827	1	CCATCGGTTCGACTTACCGC	-0.03	1833	0.199	1068	0.434
Cul3	0.0567171	0.698186	4	TATTCTGTTGTACATATACA;AAGAATCCTTCAATAATGAC;TGAAGGAAGATCAGTCTATG;GCAACATCTACAGGCAACGG	-0.16;0.03;0.14;0.22	167;406;1143;2602	7.14E-01;1.06E+00;8.29E-01;1.88E-01	299;1758;2495;2734	5.26E-01;4.66E-01;4.48E-01;1.02E-01
Psmc2	0.115317	0.79146	4	AACATCACTGTATGTGACGT;CGTACAGAAATACGTCGGCG;AATGCCGGATTACCTAGGTG;GATAATCAACGCTGATTCGG	-0.05;-0.03;0.06;0.49	22;919;1825;1989	1.53E+00;5.51E-01;4.32E-01;6.55E-01	912;1076;1982;2879	3.92E-01;4.86E-01;3.93E-01;1.26E-02
Pafah1b2	-0.0137664	0.502895	4	ATCTCCTTGAATATCTTCTG;ACAGCTAATGCAGCAGTACG;CACCTCGAGGTAACAGACCC;TTGTACAACTTATAAACACG	-0.1;-0.05;0.01;0.08	765;1342;1988;2306	3.75E-01;4.31E-01;3.92E-01;3.98E-01	595;913;1559;2136	3.85E-01;5.54E-01;5.42E-01;5.32E-01
Csnk2a2	-0.0247138	0.542206	4	CCAGACCCCAATCAATCAGT;TGATATTTGTTCCACCACGA;TGGTCCCTTGAAGTACCTCG;AGCGAGCATGATATTCCGAA	-0.12;-0.07;-0.01;0.1	571;1565;2186;2456	3.89E-01;4.31E-01;3.75E-01;2.89E-01	445;715;1336;2330	4.29E-01;6.84E-01;6.76E-01;3.80E-01
NO_CURRENT_58	0.0143557	0.333999	1	ATGTTGCAGTTCGGCTCGAT	0.01	1344	0.334	1557	0.27
Wdr62	0.0125829	0.504053	4	AGTCCCAAAGAGGACAACCG;ACTCATCCATGTGTTAAACG;AGGGTTCCCAGGGCGACGAA;CATGGGCTACCAACATGACA	-0.04;-0.03;0.01;0.1	589;1385;1780;1877	3.86E-01;4.27E-01;4.47E-01;7.56E-01	1024;1121;1516;2312	4.17E-01;4.72E-01;5.64E-01;3.94E-01
Map4	0.0082746	0.464117	4	GTGGAAGCAAATGAGTCACA;GGGATGTCGTATCATTGCCT;TGGAGAGTGCACCACATCAG;CAAGGGCAGTGCAAGATCGG	-0.1;0.0;0.05;0.08	754;974;1489;2334	3.75E-01;5.25E-01;5.79E-01;3.77E-01	567;1412;1927;2147	3.90E-01;4.26E-01;4.05E-01;5.23E-01
Rbm26	-0.0498305	0.753376	4	GTCATTGCTCCTACTCATCA;CTGTATCGGGAGCTTGACTG;AGATTGTTAATACCTCTGGG;GGTGGCGGTGTAAGGATCGG	-0.14;-0.05;-0.02;0.0	1504;1669;1949;2508	6.36E-01;4.46E-01;4.00E-01;2.52E-01	393;952;1232;1397	4.55E-01;5.35E-01;7.54E-01;1.27E+00
Cttn	0.0641479	0.749897	4	CTATGGCGGGAAGTTCGGTG;TCACAAGTGGACTCGGTCCG;CTAAAACCGTGCAGGGATCG;AATTTGGTGTTCAGTCCGAG	-0.06;0.04;0.13;0.14	375;421;1091;2028	4.66E-01;1.03E+00;8.77E-01;6.22E-01	873;1810;2480;2526	3.86E-01;4.81E-01;4.41E-01;2.40E-01
Cisd2	0.0128418	0.516609	4	CGAACCCGGTGATGCTGTCG;GCAGCTGCACCTTCACGATG;GGAAGAATGGGCGCACTGCG;CCAGAAGCGCAAGTACCCCG	-0.03;-0.02;0.03;0.08	737;1206;1744;1850	3.75E-01;4.51E-01;4.60E-01;7.81E-01	1051;1157;1695;2164	4.25E-01;4.62E-01;4.79E-01;5.09E-01
Esyt2	0.116957	1.02422	4	GTATCACCCGCATTGTCCCA;CCTCTTGTCCAGATGTCAGT;CCCCTATGGAATTATCCGGG;TTAACACCATTGACTCTCAG	-0.01;0.05;0.16;0.27	117;289;1006;1658	8.45E-01;1.32E+00;9.63E-01;9.72E-01	1243;1895;2612;2784	4.95E-01;5.12E-01;5.37E-01;7.10E-02
NO_CURRENT_269	0.0254629	0.370028	1	TGCCCTGCGTCCGCTACGTC	0.03	1237	0.37	1664	0.241
Rpn2	0.133432	1.22678	4	TGTGAAGGGGCGGTCCAGTG;GCACAACCACCACTGGTACG;GCATTGCACCCAAAACTACC;TGGACGGTTCGGTCCCCACG	-0.05;0.13;0.18;0.27	113;248;439;1960	8.59E-01;1.44E+00;1.93E+00;6.81E-01	941;2462;2653;2788	3.98E-01;1.01E+00;5.83E-01;6.85E-02
NO_CURRENT_258	0.0899437	0.636972	1	TCTGGACGCGAGATGACGGG	0.09	669	0.637	2232	0.114
NO_CURRENT_62	-0.00144258	0.32378	1	CAACACGTGCGAGCGAACTG	0	1525	0.279	1376	0.324
Kbtbd7	0.03703	0.700577	6	GTGTGTGCCAAGCTAGTCAA;GAGGCTGCTCCGAAAGAGCG;CAGCGTGACGATCCACGACG;TGATAGGTTGTACAAGTCAG;TCAAGTCTTTCTACGACGCG;TACCCTCTCGACACAGCAAG	-0.13;0.0;0.03;0.09;0.1;0.12	476;576;636;1204;1494;2485	3.96E-01;6.12E-01;9.99E-01;8.17E-01;9.77E-01;4.03E-01	416;1407;1697;2265;2325;2425	4.01E-01;6.05E-01;5.43E-01;5.72E-01;4.04E-01;4.67E-01
Ctsa	-0.0272791	0.607158	4	CTCCGGCTACCTCAGAGCAT;GTGGTGCTTTGGCTTAACGG;CATGACCAGTACAGCCAAGG;GGACTCGATATACAGCACGT	-0.09;-0.07;-0.03;0.09	693;1856;2143;2290	3.75E-01;4.97E-01;3.75E-01;4.10E-01	611;758;1045;2208	3.82E-01;6.50E-01;9.22E-01;4.74E-01
Mapt	0.111829	0.878677	4	ATGGTGACTTAGGGGGAGTG;GCGAAGATCGCCACACCTCG;AGCAACGTCCAGTCCAAGTG;AGACGTGACTGCGCCCCTAG	-0.05;0.06;0.07;0.37	55;840;897;1953	1.14E+00;5.95E-01;1.09E+00;6.87E-01	948;2004;2061;2846	3.99E-01;5.63E-01;3.81E-01;3.27E-02
NO_CURRENT_42	0.101113	0.691546	1	AGCGATGTTCACGCACAGCG	0.1	590	0.692	2311	0.0986
2021-09-09	-0.0242383	0.636873	4	GTCCAAAATCAGCCGGAAGT;CCATGGAGTTCGGCTATGTG;GAAATCAAGTCGATCACCCA;CTTCGAGTTTAACATCATGG	-0.06;-0.06;-0.02;0.04	1036;1741;2045;2065	4.21E-01;4.61E-01;3.83E-01;5.90E-01	836;856;1160;1865	3.81E-01;5.85E-01;8.14E-01;7.67E-01
Ambra1	-0.120466	1.09299	4	GATGTTATGGTTCACATGTG;GGGTATAAATGCGTTCCCAG;AAGCACGGCATCGATTAAGG;TAGAATCTATGCCCCCACCG	-0.29;-0.12;-0.09;0.01	1350;2256;2437;2786	5.46E-01;7.47E-01;4.21E-01;6.97E-02	115;464;645;1551	8.52E-01;9.65E-01;1.47E+00;1.09E+00
NO_CURRENT_153	-0.0594818	0.535028	1	GATGCGGGTGGAAAACGTTA	-0.06	2055	0.15	846	0.535
NO_CURRENT_130	-0.0243387	0.405493	1	CTCGGATGGTGTGTTGAACC	-0.02	1761	0.217	1140	0.405
NO_CURRENT_152	-0.113457	0.766916	1	GATAAGACTCCGCGAGCTTC	-0.11	2405	0.0813	496	0.767
Ddb1	0.129714	1.1737	4	ATCTTGGAGTATAAGCAGAG;GGCCTTTAACATCCGCCTAG;AATGTCGACAGCAACGAACA;CGGAATGTCCTCAACACCGT	-0.06;0.09;0.23;0.25	132;157;628;2064	8.00E-01;1.81E+00;1.50E+00;5.91E-01	837;2273;2744;2769	3.81E-01;7.64E-01;7.39E-01;8.03E-02
Med15	0.100164	0.687152	1	TGAAAAGTCCAAGATTGAGA	0.1	596	0.687	2305	0.0997
Napg	0.0632612	0.756277	4	CCAGACTGCTGGTACGAGGG;GTACCTGGAGAACGGCACCC;CATGGGCAACAGCTTCCCGG;AAGAATACCTTATAACAAGT	-0.05;0.06;0.11;0.14	410;526;928;1995	4.46E-01;8.79E-01;1.05E+00;6.50E-01	906;1973;2375;2491	3.91E-01;5.47E-01;4.00E-01;2.64E-01
NO_CURRENT_38	-0.0723854	0.597294	1	ACTTTACATCATGTCGTCGT	-0.07	2168	0.126	733	0.597
NO_CURRENT_279	0.0570272	0.491122	1	TGTCCTACCGAATGAACCGT	0.06	936	0.491	1965	0.169
NO_CURRENT_271	0.011853	0.323464	1	TGCCTTCAGTCGACCGTTAC	0.01	1377	0.323	1524	0.279
Retreg1	-0.00539772	0.446349	4	AAACTCCCTACCTTTCAGTG;GGACCTTCAACCTTTCAGAG;AGGTAGCTGAGTATGACCCC;AACACGCCCAAGAATCATGA	-0.2;-0.01;0.08;0.11	522;777;1619;2686	4.01E-01;6.37E-01;5.12E-01;1.33E-01	215;1282;2124;2379	6.28E-01;4.37E-01;3.76E-01;3.44E-01
Atg13	-0.213465	2.18922	4	TGTGGGGCGATCTATGTGTG;ACAGTTCGAGTTGGAACAGT;GATAATCCCCATGATAGGTG;TACCCAATCTGAACCCGTCG	-0.31;-0.21;-0.18;-0.14	2530;2653;2703;2804	2.14E+00;1.44E+00;6.57E-01;5.85E-02	97;198;248;371	9.17E-01;1.62E+00;2.64E+00;3.58E+00
Lepr	0.0577591	0.753452	4	GTGTAGTGTGAGGAGGTACG;AGGTGACTGAAAACTCACAC;TGAAAGCCACCAGACCTCGA;GAGTCAGGAAGGACACACGT	-0.01;0.05;0.08;0.12	498;761;984;1659	4.08E-01;6.48E-01;9.87E-01;9.71E-01	1242;1917;2140;2403	4.95E-01;5.21E-01;3.75E-01;3.27E-01
Srm	0.00735605	0.574745	4	GGTCCAGTGCGAGATTGATG;GCCCAGGTGCTGATCATCGG;CGTGCCCTGGCTCACCCATG;TCTGCCCGCAGTAAAACCTA	-0.15;-0.13;0.14;0.17	276;386;2481;2569	5.49E-01;1.10E+00;4.41E-01;2.11E-01	332;420;2515;2625	4.97E-01;1.04E+00;4.60E-01;1.73E-01
NO_CURRENT_31	0.100081	0.686424	1	ACGAGGAGAAGTCGAGTATT	0.1	597	0.686	2304	0.0999
Vps33a	0.0746858	0.703223	4	GCAAGAGGTTATCAAACACG;CCTCTTACAGGCAATAGTGT;ACACAACGCTAAGACAGTCG;TCACACAGTAGGCTCCGGCG	-0.08;-0.04;0.13;0.29	96;428;1932;2219	9.21E-01;1.02E+00;4.03E-01;4.65E-01	682;969;2473;2805	3.76E-01;5.27E-01;4.37E-01;5.79E-02
Parl	0.109251	1.17842	4	AGCATACGGCCACAAAAGGA;AGATCAGACACAGGGTCGAG;GAGTGTTCTTATAGGATAGG;ACAAACCTGTCACAGTCCGC	0.04;0.09;0.11;0.19	215;531;654;1052	6.28E-01;8.72E-01;1.45E+00;1.76E+00	1849;2247;2370;2686	9.16E-01;7.38E-01;3.99E-01;1.33E-01
Emilin3	-0.0395141	0.624998	4	CAGAGCCTCAGATTCCCTTG;AAAGCCTATAGGTACGACAG;ACAGCCTCTACACCACCGGA;AGGAGCGCTAAGGAGGTCAG	-0.14;-0.11;0.03;0.05	950;1198;2377;2506	3.99E-01;4.52E-01;4.01E-01;2.54E-01	395;524;1703;1951	4.54E-01;8.81E-01;4.76E-01;6.89E-01
Mt3	0.0424471	0.810296	4	TCGGACAAATGCAAGTGCAA;GGGGCTCACCAGTAGGACAG;GCACTTGCATTTGTCCGAGC;CACACTTCTCACATCCGGCA	0.02;0.04;0.05;0.06	913;1017;1051;1277	3.92E-01;5.07E-01;9.16E-01;1.43E+00	1624;1850;1884;1988	7.20E-01;4.94E-01;4.15E-01;6.56E-01
NO_CURRENT_148	0.0756682	0.573657	1	GACGTATTGGATTCGCAACC	0.08	774	0.574	2127	0.135
Pdcd6ip	-0.21999	2.04225	4	GTACAAGGACACGCTCCCCA;GACATACTCATCATAGCGAG;CATCGCACTTCTGTGTAAGC;GCTGACAGGTACATTGACTG	-0.34;-0.28;-0.17;-0.09	2294;2612;2781;2816	1.54E+00;1.32E+00;8.39E-01;5.11E-02	85;120;289;607	9.69E-01;2.03E+00;2.45E+00;2.72E+00
Fmr1	-0.0069063	0.501618	4	CCAACCCTTGAATTATTGGA;AAAGCTGATTCAAGAGATCG;GTTGGTGGTTAGCTAAAGTG;AGAAGCCAGTAAACAACTGG	-0.13;-0.12;0.03;0.19	218;1166;2434;2494	6.23E-01;4.60E-01;4.20E-01;2.62E-01	407;467;1735;2683	4.47E-01;9.61E-01;4.63E-01;1.35E-01
Xbp1	-0.0116048	0.5648	4	CTCTACCTCAGAATCTGAAG;CGCGGACCGGGTACCATGAG;GGAGAAAACTCACGGCCTTG;GGACACGCTGGATCCTGACG	-0.07;-0.01;0.0;0.04	1089;1488;1651;2175	4.37E-01;4.26E-01;4.98E-01;5.00E-01	726;1250;1413;1812	3.75E-01;4.42E-01;6.25E-01;8.17E-01
Map1lc3b	0.0184096	0.484859	4	GTGGTCAGGCACCAGGAACT;TGAGCTCGCTCATGTTCACG;TGAGCTGCAAGCGCCGTCTG;AGAACCTACTGGGATCTTGG	-0.1;-0.0;0.07;0.1	584;833;1512;2321	3.87E-01;5.99E-01;5.66E-01;3.87E-01	580;1389;2068;2317	3.87E-01;4.27E-01;3.80E-01;3.90E-01
Pfas	0.0528976	0.636658	4	AAGCCCATCATGTTCAGTGG;TTACCGAAAGTCGGTAACGT;GGATGCCTGAGTGCTCATGA;GCCACGGAGGACTCACTCGG	-0.26;0.0;0.09;0.39	52;674;1497;2761	1.17E+00;7.19E-01;5.75E-01;8.54E-02	140;1404;2227;2849	7.78E-01;4.27E-01;3.76E-01;3.08E-02
Telo2	-0.0881712	0.963953	4	GCTGACCAGACATCTAAGGA;CCCAAGAACTCGAGATACGA;CATGCCCAAGCGGCGCACAG;ACGCAGTCTCGGATATACAG	-0.28;-0.14;-0.11;0.18	250;2399;2511;2783	5.79E-01;9.12E-01;4.58E-01;7.16E-02	118;390;502;2651	8.42E-01;1.09E+00;1.77E+00;1.56E-01
NO_CURRENT_194	-0.00681352	0.340838	1	GGTGTGGACCGCTTTTACGC	-0.01	1578	0.264	1323	0.341
Tigar	-0.0452893	0.676112	4	GTAGGTAAAGATGCGCGGAA;CGAAACCCAGTCTCCGAAAG;CAGATGTACGGAGTCGCGGA;CCTTCTCCAGCGATCTCACG	-0.13;-0.12;0.03;0.04	1099;1175;2435;2496	4.40E-01;4.58E-01;4.20E-01;2.61E-01	405;466;1726;1802	4.48E-01;9.62E-01;4.67E-01;8.27E-01
NO_CURRENT_89	0.0844793	0.61114	1	CCCTGATGTGCTATACGCGC	0.08	710	0.611	2191	0.122
NO_CURRENT_99	-0.0558727	0.518409	1	CCGTATACGTATCTATGCCG	-0.06	2022	0.157	879	0.518
NO_CURRENT_49	0.116077	0.758247	1	ATAACTTACTCGTTACGACT	0.12	506	0.758	2395	0.0831
NO_CURRENT_17	-0.0562181	0.519894	1	AATACCGTACCGACTCAGTG	-0.06	2025	0.156	876	0.52
Snap23	0.0788586	0.820267	4	CAACTAAATCGCATAGAAGA;TGACCATTTGTAATCCGGCT;AATAAATAAAGACATGAGAG;TTACCTCAATGGCTAAACCC	-0.05;0.0;0.18;0.19	222;242;1498;2014	6.17E-01;1.46E+00;5.74E-01;6.34E-01	887;1403;2659;2679	3.88E-01;4.27E-01;5.91E-01;1.38E-01
Ddost	0.101258	0.966628	4	GATGACTTGCCAACAATGGT;ATCAGTGCCTTCATTGATGG;TGTTCCTCCCCACCGCATGG;GAACTCCCCGTACTTAATGA	-0.06;0.04;0.2;0.22	168;188;1076;2048	7.12E-01;1.66E+00;8.91E-01;6.05E-01	853;1825;2713;2733	3.83E-01;4.86E-01;6.75E-01;1.03E-01
Ctsd	0.0407833	0.575524	4	TGACTCCAAGTACTACCACG;GACTGTGAAACACTGCGGCG;AAAGGCAAGAGGTATCAAGG;TATCCGTCGGACTATGACGG	-0.05;-0.02;0.07;0.16	294;780;1750;1962	5.31E-01;6.34E-01;4.58E-01;6.79E-01	939;1151;2121;2607	3.97E-01;4.63E-01;3.76E-01;1.85E-01
Cln3	-0.0341102	0.652328	4	CAGGAGTTTGATGACAAGGG;GGACCCTGGAGGGGAAAACG;AATCGAGATGAGCTGTTGTG;ACACTCCGACTATCCAACCG	-0.12;-0.03;-0.02;0.03	1220;1682;1783;2447	4.85E-01;4.48E-01;4.46E-01;2.95E-01	454;1118;1219;1681	4.25E-01;4.72E-01;7.64E-01;9.48E-01
Sptlc1	0.185167	1.88813	4	TCCTGCGTACTCTAAGAGAG;AATGTGCCATAGAACCCTCG;TTTGTCGTAGAATCCTCGCA;CCCTCCAACCCACAACATCG	0.09;0.16;0.22;0.27	118;166;303;666	8.42E-01;1.76E+00;2.39E+00;2.56E+00	2235;2598;2735;2783	1.43E+00;1.28E+00;7.19E-01;7.16E-02
Stx7	0.0206401	0.56642	4	GATACAGAAAGACCGATTAG;CTCAGTACCTACCGATACCC;CTCAAGACTCACCGGAACTG;ACTCTCTCTCATGAATGAGT	-0.02;-0.01;-0.0;0.12	510;1530;1647;1695	4.04E-01;4.28E-01;4.99E-01;9.34E-01	1206;1254;1371;2391	4.79E-01;4.42E-01;6.52E-01;3.35E-01
Ei24	-0.318755	2.52149	4	ACTTTGCTAAGCACAAACAG;TGGCATTTGAAGTATCAGGG;CCATCTCAAAGCTAGATGCT;AAAATTCTACTAACAATACG	-0.59;-0.31;-0.25;-0.13	2469;2742;2799;2871	1.95E+00;1.80E+00;9.02E-01;1.75E-02	30;102;159;432	1.40E+00;2.16E+00;3.21E+00;3.31E+00
Prkab2	-0.0914137	1.00318	4	GTCCTCACCTCTTTATCAGA;TTCAGACCAGCGGATAACGG;AAGGAGCACAAGATCATGGT;GGGACAAAGAGTTTGTACCC	-0.19;-0.11;-0.09;0.02	1253;2303;2373;2665	4.99E-01;7.95E-01;3.99E-01;1.47E-01	236;528;598;1648	5.98E-01;8.76E-01;1.56E+00;9.82E-01
Cct3	-0.0337292	0.58325	4	ACGGATAGTCAGCCGACCTG;CATAGATTTAGGTCCCAAGC;CGACATCGAGATTACCCGGG;ACGTGGAGTTATGATTAACA	-0.21;-0.11;0.09;0.1	622;671;2374;2706	3.81E-01;7.22E-01;4.00E-01;1.20E-01	195;527;2230;2279	6.61E-01;8.77E-01;3.76E-01;4.19E-01
NO_CURRENT_117	-0.114881	0.774869	1	CGGTCGTGACAGACCTGGTG	-0.11	2414	0.0797	487	0.775
Wdfy3	-0.0231688	0.498177	4	ATAGTAGTCACGCTAGAAGG;CCCTCGGACATCGAACCAGA;CCAGTCCGAGTACTGCAACG;ATGAAGTCTGATGTCATGAG	-0.18;-0.03;0.04;0.08	721;1086;1853;2640	3.75E-01;4.82E-01;4.24E-01;1.63E-01	261;1048;1815;2180	5.66E-01;4.95E-01;4.35E-01;4.96E-01
Mast3	-0.0938211	1.20411	4	CTTTATCCACCACCAGATCG;CTCCTCAGCCCACCTACCGG;CAGCTTGATATGGCCGAGGG;CTGGTGTAGACGCTCCCGGG	-0.16;-0.08;-0.07;-0.07	2124;2161;2213;2588	1.25E+00;6.65E-01;3.75E-01;1.98E-01	313;688;740;777	5.13E-01;7.07E-01;1.31E+00;2.29E+00
Gdi1	0.0546427	0.720966	4	GTCTACCGGAAGTTTGACCT;CCCCGGCCCATTGATTCAGG;ACTCGCTGTACAACTTGATG;GGTGGTGGGTGTCAAATCTG	-0.09;0.06;0.12;0.12	460;494;887;2252	4.22E-01;9.22E-01;1.10E+00;4.40E-01	649;2014;2407;2441	3.78E-01;5.68E-01;4.10E-01;2.99E-01
Stx6	-0.0716143	0.880655	4	AAATCCTAGAAAATTCAACT;CCAGATCCCACTCTATGCTG;AAGTACTCGGCAAATTGTCA;CCTCTGGCACCAGTTGATTG	-0.15;-0.1;-0.09;0.05	988;2253;2351;2559	4.08E-01;7.44E-01;3.94E-01;2.17E-01	342;550;648;1913	4.89E-01;8.49E-01;1.46E+00;7.23E-01
Uba5	0.0883849	1.06509	4	GAAGAAAAGCCGATTCATGT;GAAAAAACCCTGAAACGAGA;ACCTACTATTGCTACAGCGT;GTAATGAACTTGGTCAGACA	0.04;0.07;0.12;0.12	457;491;839;1061	4.23E-01;9.26E-01;1.16E+00;1.75E+00	1840;2062;2410;2444	9.07E-01;5.96E-01;4.11E-01;2.97E-01
NO_CURRENT_231	0.110283	0.734857	1	TAGTAGGCCGGAGCGCATCC	0.11	534	0.735	2367	0.0882
Slc25a10	0.00411412	0.521554	4	GTCAGAGAGTAGGTCATCTG;CATGCGGGACTACATGACCA;AACTATGGCGTCCAGCCGTG;TACACGGTACAGACCATCCA	-0.11;0.03;0.05;0.05	1023;1031;1132;2400	4.17E-01;5.01E-01;8.39E-01;3.29E-01	501;1769;1870;1878	4.07E-01;4.69E-01;4.19E-01;7.55E-01
Rraga	-0.0276843	0.564664	4	GTTCCCCAAGAATCGGACGT;GCGGGCGAGACAAACGCCTC;AAAGATGATCGACCTCATGC;GATCAGCTGATAGACGATGC	-0.17;-0.01;0.02;0.05	1034;1313;1587;2609	4.20E-01;4.33E-01;5.27E-01;1.84E-01	292;1314;1588;1867	5.33E-01;4.33E-01;5.27E-01;7.66E-01
Atg9b	0.0154568	0.556011	4	CAGGTAGCGTTAGCCAACAA;GGGAGTCTTGAGACCCCTCA;AGTGCTCACCATCTACGATG;TACAAGCGCAGCGACCTCCG	-0.08;0.04;0.04;0.06	879;1050;1082;2229	3.87E-01;4.94E-01;8.86E-01;4.57E-01	672;1819;1851;2022	3.76E-01;4.84E-01;4.24E-01;6.27E-01
NO_CURRENT_199	-0.0477614	0.484674	1	GTCAAGCCGAACGCTGCCGG	-0.05	1951	0.172	950	0.485
NO_CURRENT_253	0.0850362	0.613593	1	TCGCTGAGCAACGAAGCAAC	0.09	706	0.614	2195	0.121
Ubqln2	0.0358945	0.718722	4	AATCTCGAAAGCATCCCAGG;GCGGATCACGATTCTCCGTG;AAAGGAGCTGCTATTCGTGG;CATGGCTGCAGCTAATTACG	0.01;0.02;0.05;0.07	854;999;1328;1376	3.83E-01;5.14E-01;6.82E-01;1.30E+00	1525;1573;1902;2047	6.49E-01;4.32E-01;4.11E-01;6.05E-01
Cep78	0.0452583	0.60878	4	AAGAAACCAGATGCGCCTGG;GGCCGACAAGCGCGTCAGTG;AGGGGCCAAGGCTTTACTGG;GAAACAGTTCTGCGGTCCGG	-0.07;0.03;0.08;0.14	359;742;1183;2173	4.77E-01;6.62E-01;7.94E-01;5.02E-01	728;1718;2159;2542	3.75E-01;4.56E-01;3.75E-01;2.29E-01
Hdac6	-0.145252	0.828657	4	TCCCTGCACCGGTATGACCG;TCCATCCACCGATATGAACA;ATGATGCGTAAGATGCGCTG;AGCACTGACTCCCTTAGCCA	-0.63;-0.08;-0.03;0.15	317;1830;2194;2879	5.10E-01;4.88E-01;3.75E-01;1.26E-02	22;707;1071;2584	1.53E+00;6.90E-01;8.96E-01;2.01E-01
Vars	0.11178	0.827713	4	TTCTTCGTGGAGCCTAACAA;TGCAAAGCGGCACCACCATG;GTGTCAGCACCAAATCCCCG;CAGTGACTCACGTATCGGAA	-0.23;-0.1;0.08;0.7	5;768;2343;2718	2.16E+00;6.43E-01;3.92E-01;1.13E-01	183;558;2133;2896	6.82E-01;8.39E-01;3.75E-01;2.40E-03
NO_CURRENT_126	-0.152478	0.946524	1	CTAACAGCGCCGTTATCTAC	-0.15	2573	0.052	328	0.947
Diablo	-0.0161748	0.587612	4	AGGTTCACTCACCTCAACTC;GATTGCTTCAATCAGCGCGT;TCAGTAACGAAGCATTGATG;GCCAACCGCTGTCATCCAAG	-0.07;-0.06;-0.05;0.12	470;1984;2078;2188	4.18E-01;5.52E-01;3.79E-01;4.90E-01	713;823;917;2431	3.75E-01;6.06E-01;1.06E+00;3.07E-01
NO_CURRENT_156	0.194612	1.14018	1	GCAAAAAGCGGACACGCGAC	0.19	210	1.14	2691	0.0325
Fis1	-0.258779	2.42668	4	CTTGAGCCGGTAGTTGCCCA;AGGCTCTAAAGTATGTGCGA;GGTTCGAAGCAAATACAATG;GCACGCAATTTGAATATGCC	-0.41;-0.28;-0.18;-0.17	2619;2633;2778;2839	2.49E+00;1.38E+00;8.30E-01;3.69E-02	62;123;268;282	1.10E+00;2.01E+00;2.55E+00;4.06E+00
NO_CURRENT_5	-0.0364302	0.451251	1	AACCCCGGCTGTCATCGCCG	-0.04	1875	0.189	1026	0.451
Fkbp5	0.051817	0.660924	4	GGATACTCAAACCCAAACGA;CGATCCCAATCGGAATGTCG;AAGAGTGGGGACTAGTGACG;CAATGCTGAGCTTATGTACG	-0.02;0.01;0.07;0.15	344;821;1445;1685	4.88E-01;6.07E-01;6.05E-01;9.44E-01	1216;1456;2080;2557	4.83E-01;4.26E-01;3.79E-01;2.19E-01
Lep	0.0289301	0.609761	4	ACAGATAGGACCAAAGCCAC;GTCCAAGATGGACCAGACTC;GATCAATGACATTTCACACA;AGTGCCTATCCAGAAAGTCC	-0.02;0.0;0.05;0.08	775;952;1487;1681	3.76E-01;5.35E-01;5.80E-01;9.48E-01	1220;1414;1949;2126	4.85E-01;4.26E-01;4.00E-01;5.40E-01
Krt4	0.0652014	0.743797	4	GACACTTTGAGCAATGACAA;AGAAGTCTTTACAACCTCGG;TCTGCTCACGCTCCGCCGTG;GAGTCCTCTATGAAGCGGTG	-0.07;0.06;0.1;0.17	278;592;884;2146	5.47E-01;8.00E-01;1.10E+00;5.23E-01	755;2017;2309;2623	3.75E-01;5.70E-01;3.85E-01;1.74E-01
NO_CURRENT_74	-0.107076	0.746395	1	CATAGATCCGCGATTGTACG	-0.11	2381	0.0856	520	0.746
Rpl28	0.0888946	0.762029	4	GCCGGCCGCCGATGGCAAAG;TTCAGATTATTTGGCTCCTG;GGCGGCCGGCTCCACTCCGA;CACGACCCCTTTGCCATCGG	-0.17;-0.07;0.13;0.46	26;420;2160;2614	1.46E+00;1.04E+00;3.75E-01;1.80E-01	287;741;2481;2875	5.38E-01;6.63E-01;4.41E-01;1.50E-02
NO_CURRENT_236	0.0121808	0.325361	1	TCACAACCCCCGACTATCGC	0.01	1371	0.325	1530	0.278
Pik3c3	-0.0510853	0.836737	4	ACAGTCATGTACCTCATCAT;ATACACATCCCATATAGTCA;CTCACCAAGGCTCATCGGCA;AGCCTGTAAGAACTCAACAC	-0.09;-0.07;-0.04;-0.0	1550;1897;2176;2257	6.66E-01;5.12E-01;3.75E-01;4.36E-01	644;725;1004;1351	3.78E-01;6.76E-01;9.65E-01;1.33E+00
Stradb	0.00227712	0.427842	4	CTGCATAGTTTGCTTAAGCA;CTGGAAAGGTACCTGCCCGC;TTCATAGTGAGACACGTCAG;ACCAGAAATGAGGATATGGC	-0.1;-0.02;0.02;0.11	528;1273;1729;2363	3.99E-01;4.39E-01;4.65E-01;3.56E-01	538;1172;1628;2373	3.97E-01;4.58E-01;5.08E-01;3.49E-01
NO_CURRENT_95	-0.0274307	0.418643	1	CCGCGTGACGCAATCCCTTG	-0.03	1795	0.208	1106	0.419
Psen1	0.0765341	0.896951	4	TGAGCCATGCGGTCCATTCG;TGCTACTGTAACGTAGTCCA;CTGAGCCAATATCTAATGGG;TTTCAACCAGCATACGAAGT	0.01;0.07;0.08;0.15	341;723;852;1393	4.90E-01;6.77E-01;1.15E+00;1.27E+00	1508;2049;2178;2560	6.38E-01;5.88E-01;3.75E-01;2.17E-01
Rnf41	-0.00732387	0.51613	4	GGTTGTGCTCACAGTCACTG;AACATGTTCCGCATGATCCG;CATTAAGCACCTGCGCTCCG;CTGGTGCTTGTGTTCAGCCG	-0.06;-0.05;-0.0;0.08	722;1533;1947;2076	3.75E-01;4.29E-01;4.00E-01;5.81E-01	825;954;1368;2179	3.80E-01;5.34E-01;6.54E-01;4.97E-01
Stk3	0.0841582	0.832108	4	CAGGTCTCTTAATATCGACA;TTCTATAGAAGTAATGCCAA;AATATTCTCCTCAATACAGA;AGTACTCCATAACAATCCAG	-0.14;0.07;0.14;0.27	114;395;848;2524	8.55E-01;1.08E+00;1.15E+00;2.41E-01	377;2053;2506;2787	4.65E-01;5.91E-01;4.55E-01;6.91E-02
Ipo5	-0.0721514	0.912147	4	GTGGCATCCTTCGCCAATGG;TGGAAACACAATCCAGCATG;ATCAGCGGCCCCATAACCAC;ATGCTACCAGAATGATGACT	-0.13;-0.11;-0.05;-0.0	1516;1939;2396;2492	6.43E-01;5.31E-01;4.06E-01;2.64E-01	409;505;962;1385	4.46E-01;9.06E-01;1.01E+00;1.28E+00
Hat1	-0.0190442	0.497381	4	CTTTAGATGAATATTCAACA;ACAGTTCCTAGTCAGACAGG;TCAGACAAATCATTCCACCT;ACTGCCAATTACCTTACACG	-0.24;0.01;0.06;0.09	664;885;1378;2738	3.77E-01;5.69E-01;6.47E-01;9.99E-02	163;1523;2016;2237	7.23E-01;4.28E-01;3.87E-01;4.51E-01
NO_CURRENT_275	-0.0876559	0.658259	1	TGGGCGGTTCAAAGCGAATT	-0.09	2264	0.108	637	0.658
Slc25a11	-0.0292111	0.711623	4	GACAACGACAGCTCGAGCCA;ACAGACTTAGGGGAGGTACG;AAGAACCGGATGCAGTTGAG;ATTTGTGGGAACGCCAGCTG	-0.08;-0.03;-0.02;0.0	1463;1689;1816;2190	6.10E-01;4.50E-01;4.35E-01;4.88E-01	711;1085;1212;1438	3.75E-01;4.83E-01;7.70E-01;1.22E+00
Trim13	0.0277586	0.529838	4	AGCCCTCCAGTTACTCACGA;GGAATGTGCGGAATTCCCTG;AGTTATGCAAACCTATGACC;AGTTTCGAGACTTGGCGCCG	-0.1;-0.05;0.1;0.15	322;567;1952;2322	5.05E-01;8.28E-01;3.99E-01;3.86E-01	579;949;2334;2579	3.87E-01;5.36E-01;3.90E-01;2.04E-01
Eif2ak4	0.0326125	0.618719	4	ATTCTGGCAGAGCACGTCAG;TGCGGGACACCATTGACCAG;CTGCAAGCAGACACTTCCGC;CGTAGGTGTAGTCTATAGCG	-0.01;0.01;0.02;0.12	511;1318;1454;1596	4.04E-01;4.33E-01;6.00E-01;1.04E+00	1305;1447;1583;2390	5.24E-01;4.26E-01;5.29E-01;3.36E-01
NO_CURRENT_100	-0.0162078	0.374262	1	CCGTCGAGCAATCCCGCCAA	-0.02	1676	0.238	1225	0.374
Rassf1	-0.0111813	0.494565	4	ACTAGAGCGGGATACGAACG;CGGATTGCGTGTTGTACCCG;AGCAGACGAGCGCGCGACAA;GAGGTCGCACCACGTGTGCG	-0.14;0.0;0.03;0.06	863;1203;1484;2518	3.84E-01;4.51E-01;5.82E-01;2.46E-01	383;1417;1698;2038	4.61E-01;4.26E-01;4.78E-01;6.13E-01
Nek7	-0.0244198	0.585144	4	GATCATTATTTACCTTAAGG;ATTTCCAAACGGTTCTCTCA;TGAAAAACCGACCAAGCCCA;TGACTCTTCGAGAATGCATG	-0.1;-0.03;-0.0;0.04	1074;1531;1835;2360	4.32E-01;4.28E-01;4.29E-01;3.58E-01	541;1066;1370;1827	3.96E-01;4.89E-01;6.53E-01;8.03E-01
Gm34967	-0.307702	1.44536	1	AGAGATGCAACAGGACTCGG	-0.31	2797	0.0157	104	1.45
Parp1	0.0350483	0.596393	4	TGGCCATAGTCAATCTCCAG;GCTGTGATTGAGAAACTCGG;AATGTCCACCAGGCCAAGTG;AGCAAGTTGGATGGTACCAG	-0.03;0.01;0.05;0.11	559;981;1339;1832	3.92E-01;5.22E-01;6.74E-01;7.98E-01	1069;1562;1920;2342	4.30E-01;4.31E-01;4.06E-01;3.71E-01
5330417C22Rik	0.0293185	0.592071	4	GAGGCGATGTAGTCTCCCCG;ACTCACTGTTTCATGAAGGG;TGCTGGCCATTACATCAACC;CCATACGGCTCGTACTCCAA	-0.11;0.04;0.09;0.09	670;672;1046;2371	3.76E-01;7.21E-01;9.21E-01;3.50E-01	530;1855;2229;2231	3.99E-01;4.96E-01;3.76E-01;4.56E-01
NO_CURRENT_237	0.0503877	0.466763	1	TCACACGGGATCTCGCCGGT	0.05	990	0.467	1911	0.181
NO_CURRENT_171	0.0225708	0.359964	1	GCGTGGAGTTCGTCGCTCTT	0.02	1266	0.36	1635	0.249
Gm8283	0.0153356	0.337568	1	TTGTGGATGGAAGACGAGGA	0.02	1333	0.338	1568	0.267
Rpa3	-0.170898	1.36026	4	GTTCAATGTTTAGCTTGACG;GGTATAAGATGCACAGAGCA;TGTTACCACAGTATATCGAC;TGGCGTTGACGCGCGCTTTG	-0.33;-0.32;-0.1;0.05	960;2313;2806;2810	4.02E-01;8.06E-01;9.30E-01;5.48E-02	91;95;588;1941	9.42E-01;2.22E+00;1.58E+00;6.98E-01
Ckap4	-0.0283283	0.645046	4	GTCGGACTCCATCGTCTGAA;CCGCAGAACCAGGCGCACCG;TCTGTCGGACGGGATCCACG;AGAGGACATCCGGAGACTGG	-0.11;-0.03;0.01;0.01	1391;1401;1771;2388	5.68E-01;4.27E-01;4.50E-01;3.38E-01	513;1130;1500;1510	4.04E-01;4.69E-01;5.73E-01;1.13E+00
Keap1	0.210342	2.26432	4	GTTCGGTTACCGTCCTGCGA;CATGTACCAGATTGACAGCG;GGGCCGCCTCATCTACACAG;TCAAATACGACTGCCCGCAG	0.15;0.17;0.21;0.3	91;178;263;319	9.42E-01;1.70E+00;2.57E+00;3.84E+00	2582;2638;2723;2810	2.33E+00;1.39E+00;6.94E-01;5.48E-02
Flcn	-0.0219409	0.527668	4	GTGACTGACGTACTTAATAG;GTTGTCATCACTGGTCAAGG;AGATGGGGCCTTCACGACCA;GTGTCGAAGAGACTTGAAGC	-0.12;-0.1;0.01;0.11	517;1351;2311;2439	4.02E-01;4.30E-01;3.86E-01;3.01E-01	462;590;1550;2384	4.21E-01;8.03E-01;5.46E-01;3.41E-01
Dhrsx	-0.00265513	0.427256	4	GCATCGGGCGTAGCACCGCG;GCGGGCGAAGCCTCGGACGG;CTGCGCGTAGGCTGCGTACG;GGGTCGGCCACACACTACGT	-0.15;-0.02;0.05;0.11	532;987;1753;2554	3.98E-01;5.19E-01;4.56E-01;2.21E-01	347;1148;1914;2369	4.86E-01;4.64E-01;4.08E-01;3.52E-01
NO_CURRENT_186	-0.103022	0.723617	1	GGCGGGTTAGGCCCCGTTTT	-0.1	2353	0.0908	548	0.724
Srebf1	-0.0386573	0.555569	4	AATGCCCCAGCCGAAAAGCG;TCTGCCTACAGAATCACTGA;GCCAGATCCAGGTTTGAGGT;ACTGCAGCCACACTTCATCA	-0.28;-0.1;0.06;0.17	275;929;2339;2776	5.50E-01;5.46E-01;3.91E-01;7.60E-02	125;562;1972;2626	8.20E-01;8.34E-01;3.95E-01;1.73E-01
NO_CURRENT_79	0.0751625	0.571418	1	CATGCCCGTCTGCGCCGCAT	0.08	778	0.571	2123	0.135
Ddb2	0.0391364	0.670424	4	GCAGGGATTCAGGGCCACGT;CAATGCTGCTACTCCGTGAA;TGAGGAGGCAAAAAACTGGT;CGTAGTCCTCCTGTCAAAGG	-0.01;0.03;0.05;0.09	686;992;1223;1605	3.75E-01;5.17E-01;7.61E-01;1.03E+00	1296;1678;1909;2215	5.19E-01;4.47E-01;4.09E-01;4.68E-01
Pi4kb	0.131318	1.12369	4	CCCATTAACCAACTCCAGCG;AAAACCGAATTCGGAGTACA;CCACTCAGCGACACTCGCGA;ATATACATGTTAAGCAACTG	-0.06;0.1;0.18;0.31	82;261;619;2054	9.83E-01;1.40E+00;1.52E+00;6.00E-01	847;2282;2640;2819	3.82E-01;7.73E-01;5.67E-01;4.92E-02
Hadha	-0.0281674	0.599365	4	AAGGACAATTGAATACCTAG;TTAAAGACACCACAGTGACG;TATTAATTATGGCGTCAAAG;GCCGTTATAAAGCCCCATCA	-0.1;-0.05;0.0;0.04	1105;1501;1954;2354	4.42E-01;4.27E-01;3.99E-01;3.63E-01	547;947;1400;1796	3.94E-01;5.37E-01;6.33E-01;8.33E-01
Mtor	0.199274	1.68348	4	GCAGCACTTCAAGCAAAGTG;TGCAGTCTGGCTAACCACGT;CCCTGTAAAAGGCTCCATCG;TGATACGAACTAGCTCGTTG	0.07;0.12;0.17;0.44	33;279;492;799	1.36E+00;1.34E+00;1.79E+00;2.24E+00	2102;2409;2622;2868	1.22E+00;9.26E-01;5.47E-01;1.93E-02
NO_CURRENT_215	0.0102679	0.317824	1	TAACTCTAATGCGTTCCAAG	0.01	1395	0.318	1506	0.285
NO_CURRENT_81	0.0381673	0.420611	1	CCAGCGGACGGCGAACTCCA	0.04	1101	0.421	1800	0.207
Gm12261	0.0151804	0.337242	1	GGAGATCCTAAAAAGCCGAG	0.02	1334	0.337	1567	0.267
Clint1	0.0143983	0.468225	4	TGCCATCAAACAGGTCAACG;AGCAACGAATGATGATCCCT;TCTTGGTAACAGCAACAAGT;GAGCAGCAGCACATTACACG	-0.07;-0.01;0.01;0.13	425;1400;1633;2172	4.38E-01;4.27E-01;5.06E-01;5.02E-01	729;1268;1501;2476	3.75E-01;4.39E-01;5.73E-01;2.75E-01
NO_CURRENT_268	0.0469446	0.453372	1	TGCAACGATGGTTACGGTAC	0.05	1021	0.453	1880	0.188
NO_CURRENT_163	0.0436235	0.443697	1	GCCGACCAACGATGACCACG	0.04	1044	0.444	1857	0.194
Sigmar1	0.0422395	0.673957	4	GAGCTGCGGAGGCTGCACCC;TGGGTATTTGTGAACGCGGG;ACACTGACCCGAATGGCCAT;AGAGGGCACCACGAAAAGTG	0.0;0.01;0.04;0.12	515;1056;1416;1473	4.03E-01;4.92E-01;6.23E-01;1.18E+00	1428;1485;1845;2386	5.89E-01;4.26E-01;4.26E-01;3.39E-01
Phb	0.253929	1.92518	4	CCAATGCTGGTGTAGATACG;TTACCAGGGACACGTCATCC;GTGATGACTGGTACGTTCCG;CACTCACCACCACCGACTTG	0.0;0.2;0.22;0.59	12;171;189;1464	1.79E+00;1.74E+00;2.99E+00;1.19E+00	1437;2712;2730;2889	5.94E-01;1.66E+00;7.08E-01;6.61E-03
Nsmaf	-0.0488552	0.678009	4	CAGGCAACCGAACTCACCAA;GAGCCTTACCGATCCTAACG;CCGTATAAGATAGAGCGGGT;TTGTGACACCACATCCTCGA	-0.15;-0.14;0.04;0.06	935;1084;2515;2577	3.96E-01;4.83E-01;4.60E-01;2.05E-01	324;386;1817;1966	5.04E-01;1.10E+00;4.35E-01;6.76E-01
NO_CURRENT_36	0.0199851	0.351135	1	ACTGCGCGTATAGGACGCAA	0.02	1292	0.351	1609	0.256
NO_CURRENT_125	0.0792647	0.587337	1	CGTTATTGTACACCACGCTC	0.08	750	0.587	2151	0.13
NO_CURRENT_97	-0.0533949	0.510575	1	CCGGCGCTGCGGTCGGCTTG	-0.05	2006	0.16	895	0.511
NO_CURRENT_157	0.0395211	0.426968	1	GCAATTCTGCAACGCACGTC	0.04	1085	0.427	1816	0.203
Prmt7	-0.0691329	1.03655	4	GACTGCCATCACTCACACAA;CATTAACAAGCACTCCACTG;TGAGCCTGACAGTCACACAC;GCATAGACAGTTGCCCTGTG	-0.09;-0.08;-0.07;-0.03	1840;2149;2239;2275	9.07E-01;6.56E-01;3.77E-01;4.22E-01	626;662;752;1061	3.80E-01;7.30E-01;1.29E+00;1.75E+00
Mtm1	0.0561846	0.762493	4	ACAAGTAATATCTAGACCAT;TCTGACCGGTGCCATTCAAG;TCATCATCTGAGGTCCGATA;TTACCACTCATACCGACAAG	-0.12;0.09;0.11;0.14	356;523;688;2444	4.79E-01;8.82E-01;1.39E+00;2.97E-01	457;2213;2378;2545	4.23E-01;7.07E-01;4.01E-01;2.27E-01
Phf23	-0.0383787	0.635818	4	GATAGTTCGAAGGTCCGACG;GAAGTATGCGTCAATGATGT;AAGTTGAAAAAGGCAGATCG;TTACATCCCCCCTAGCAAAG	-0.12;-0.1;0.03;0.04	1107;1180;2316;2463	4.42E-01;4.56E-01;3.87E-01;2.84E-01	438;585;1721;1794	4.32E-01;8.08E-01;4.69E-01;8.35E-01
Srpx	0.0303663	0.522238	4	GACTCACCACTAGAAGACGA;AGTCACATGTATGGACAACA;TACATGAAGTGTTCCAGCGA;CTCACACCGAGAGTTAAAGT	-0.14;0.02;0.03;0.21	182;1187;1301;2513	6.84E-01;4.55E-01;7.01E-01;2.49E-01	388;1600;1714;2719	4.58E-01;4.35E-01;4.71E-01;1.12E-01
Sav1	0.0579799	0.813587	4	GGACCGTGCCGAATGAATGA;GTGATGAGCCACACTCTCGA;GGAAGTCCTTCTCGTTCAAG;TCTGTGGACTGGACAATGAG	0.01;0.04;0.09;0.09	650;679;1088;1387	3.78E-01;7.15E-01;8.80E-01;1.28E+00	1514;1813;2222;2251	6.42E-01;4.82E-01;3.76E-01;4.40E-01
Bcl2	0.0558255	0.68254	4	ACATCTCTGCGAAGTCACGA;GGCCCAGCGGTGGCAACGAG;CTGACGCCCTTCACCGCGAG;TACATTATAAGCTGTCACAG	-0.1;0.06;0.08;0.19	234;763;870;2356	6.00E-01;6.47E-01;1.12E+00;3.61E-01	545;2031;2138;2667	3.95E-01;5.78E-01;3.75E-01;1.46E-01
Ywhae	0.0191088	0.596449	4	TAGCAGCTTTGTAAGCCACG;CTCATTCCAGCAGCTAACAC;AAACGAATGGGGTGCGTTGG;GAGCAGGCCGAGCGATACGA	-0.05;0.04;0.04;0.05	957;1108;1124;1980	4.01E-01;4.75E-01;8.46E-01;6.63E-01	921;1777;1793;1944	3.94E-01;4.71E-01;4.42E-01;6.95E-01

## Sheet: STARS 10U mL depleted
p-value=0 means <0.00029976019184663194, FDR=0 means <0.002697841726619692
Gene Symbol	Number of perturbations	Ranks of perturbations	Perturbations	Most enriched perturbation	STARS Score	Average Score	p-value	FDR	q-value
Vdac2	4	4;8;21;22	AACCAAAGACAGCTGACCCA;GTGAAGACGAAGTCATGCAG;GGAACACCGATAACACTCTG;GCTTTGCCGAGGTCAGCATA	4	8.4799	5.22612	0	0	0
Vcp	4	3;17;37;47	CAAACCTGATGACATCTCCT;ACTGTCTTCACAGACTCATG;GTATTTACCAAATCGCCGTA;CCAATCGCCTTAAAGAGCGC	4	7.1612	4.58068	0	0	0
Supt16	4	1;15;41;66	ACTGGCAGCACAGCTCAACG;CTATAATCTCAAGTTCAGTG;ATGGGAATTGAATTCCGTGA;AGTGATTGTCTCAACAAGGA	4	6.57142	4.54603	0	0	0
Wipi2	4	27;42;43;73	AAGGGAGAAAAACTTATACC;ACTGCTACTTGGCGTATCCA;CACCCGAATCACAGTCCCCT;CTAAGGGACTATCATGAGCT	4	6.3963	3.91037	0	0	0
Atg9a	4	31;34;62;87	AAGGCCGAGTACAAACGTGG;CTTCATCCCAGACCAGCACA;AGATAAACTTGATAAGCCGG;CTCGGCTTGCTGGTACACTG	4	6.09151	3.74644	0	0	0
Stk11	4	19;30;45;98	TCATCGGCAAGTACCTGATG;GTGATGGAGTACTGCGTATG;AGTCCATTGGCAATCTCAGG;GGGCCTGTACCCATTTGAGG	4	5.88469	3.87714	0	0	0
Atg12	4	36;79;108;121	AATGAGTCCTTGGATGGTCC;TGCAGTTTCGCCCGGAACGG;GCCGGCTCCTACAGGAGCCG;GAAACTGCAGCCGAGGACGG	4	5.51845	3.22887	0	0	0
Tbk1	4	80;94;139;144	ACAGTGTATAAACTCCCACA;CTTCTCGCTACAACACATGA;CGGGAACAACTCAATACCGT;CATTCTACCATGCAGCCACG	4	5.21614	2.95407	0.00029976	0.00236061	0.00236061
Ikbkg	4	10;11;52;1035	AGGCTGCCTTGCGAATGGAG;TGGGTGAAGAATCTTCTCTG;GCTCAGGTGACATCATTGCT;AGCTTGATCTTCGGAGTCAG	3	4.64498	3.52566	0.00059952	0.00419664	0.00377698
Traf2	4	9;18;54;232	AGATAACGCTGCCCGCAGAG;GGAATGGGCAAAGTCCTTCG;AGTACAAACCTTGTTACTCA;CACAGGTTAAGGGAAACTTG	3	4.59612	3.63385	0.00059952	0.00377698	0.00377698
Nampt	4	7;29;58;2533	CTAGTACCATAACGGCTTGG;CAGAGGAGTCTCTTCGCAAG;AATGCGTGTGAGAAAATATG;AGGATGGAACTACATCCTTG	3	4.50362	3.25086	0.000899281	0.00515043	0.00472122
Tank	4	92;100;166;233	CTTCTCGTGGATTCTAGTCG;TCTGGAAAAGAATCCGCCAA;ATAGAGTCATTGTCCATAGG;GCATCACTATAAAGGATGGT	4	4.38017	2.66156	0.000899281	0.00472122	0.00472122
Prkar1a	4	67;128;155;239	AAGACAAACGTGAAACTGTG;CCGGCATCCGTACTGACTCG;CCACGCTACCTTTCTAACGT;ACCTTCTCTCGTTATCATCA	4	4.336	2.65254	0.00119904	0.00581074	0.00581074
Mapk14	4	72;93;151;251	TTCGGCTGACATAATTCACA;TGGATGTGTTCACACCCGCA;GAGAAACTGAACGTGGTCGT;TACAAAGACGGGGCATCGTG	4	4.2509	2.69902	0.0014988	0.0067446	0.0067446
Xpo1	4	38;69;76;2761	TCCCATTCGAGTATGCAAGT;TAGTCGCATGGCTAAACCAG;GTGACATTGTTGGAGCGAGT;GCTACTCCCTAATCAAGTGT	3	4.15423	2.64728	0.00179856	0.00755396	0.00755396
Pgk1	4	57;74;78;383	TCAAGAACAGAACATCCCTG;TAAGGTGCTCAACAACATGG;GGACTGCACACCGAGCCCAT;TCTGCAGGTTAAAGCTGAGC	3	4.12069	2.56055	0.00209832	0.00826214	0.00777613
Ei24	4	25;150;195;272	ACTTTGCTAAGCACAAACAG;AAAATTCTACTAACAATACG;CCATCTCAAAGCTAGATGCT;TGGCATTTGAAGTATCAGGG	4	4.11132	2.59271	0.00209832	0.00777613	0.00777613
Vps4b	4	112;161;261;285	TGGATTCTGCAATTAGGCGA;GGAAAGCGGACACCTTGGAG;ATGCCTTACATTTAACAACA;CATACCCCTTCTCATCAACT	4	4.03021	2.31286	0.00239808	0.00839329	0.00839329
Cul2	4	24;59;96;1387	CAAAGGAGTTAATAACCCCA;GCTGGTAAACTCATAACCAC;GCAGAAACATATCCATGACG;AGATATCTATGCTTTATGTG	3	3.85294	2.65556	0.0029976	0.00993942	0.00993942
Atg5	4	125;129;135;419	AAATGTACTGTGATGTTCCA;AAGAGTCAGCTATTTGACGT;AGATCAAATAGTAAACCAAT;AAGAAGATGTTAGTGAGATA	3	3.41484	2.06689	0.0143885	0.0453237	0.0453237
Map3k7	4	44;61;176;330	AAACCCTTCGATGAGATCGG;GGGACTTACTGGATTCAGGC;CTCCACACTGCTCCCACGAG;GCCCAAAGCGCTGATTCACA	3	3.07579	2.30235	0.0281775	0.0845324	0.0845324
Sec22b	4	104;105;180;450	GCTTCCAAGGTACATCGGGT;CTGCTCGTCCTCCTGCATCG;AATCTTACCAAACTCGATGA;TCTACATTGATAGCCGTGCT	3	3.04715	2.02478	0.0296763	0.084982	0.084982
Ssrp1	4	20;64;189;1957	GGGCATGTCTACAAGTACGA;TTGGATCCTCCCATCAAGCA;CCCGACTGACCATTTCATAG;CGGATATCGTATCGACCGCG	3	2.98502	2.369	0.036271	0.099351	0.0967851
Plk1	4	16;39;2279;2714	CTAGCACACCAACACGTCGT;GAGCGATTGAAAACCTTGGT;CCACTAGCAAGGTATACCTG;GCTGGCGAAAGAAATTCCGG	2	2.97628	2.31985	0.0368705	0.0967851	0.0967851
Strada	4	82;119;194;593	GATACGGTACTATATTGGGA;CAGGTAGACCTTCCCATCCG;GAGAGTATGTGACAGTACGA;AAGTCCGATATCTACAGTGT	3	2.9518	1.98921	0.0404676	0.101978	0.100962
Snapin	4	159;168;196;778	AGAACTGTGCCGGATCAATG;GCTCGACTCTCACGTGCACG;GACCAAGACAACTCGTCGCC;CCTGGAGTTCCTGCGACCCG	3	2.93876	1.80634	0.0416667	0.100962	0.100962
Dynll1	4	65;81;212;458	CAACATCGAGAAGGATATTG;ACAAGAAGTACAACCCTACC;AGAGATGCAACAGGACTCGG;CGGCCCATATCAAGAAGGTG	3	2.8391	2.09011	0.0518585	0.121003	0.121003
Rb1cc1	4	35;97;227;1023	CTAACAGCTCTATTACAAGG;TCAAGATAGACCCAATGATG;ATACATACACAAAATGAGGA;ACAAGTACACGTGGAAACGA	3	2.75246	2.09573	0.0629496	0.141637	0.141637
Ddx39	4	50;53;326;828	AGGAGGCTTACCTTAACACT;ACATCATACACTGCTTCTCG;GCAGTATTACGTCAAGCTCA;GGTGTCCCCACCACAACATG	2	2.71411	1.94907	0.0704436	0.153033	0.148561
Gm15459	3	48;75;2852	CTACAGGGTCCAGTGTGCCA;TGGTGGTATTGCGCTTGATG;GACAAAAAGTTTCTACCCAG	2	2.70893	2.01373	0.0707434	0.148561	0.148561
Atg7	4	153;213;242;319	AACTCCAACGTCAAGCGGGT;CCTAGCCACATTACACCCCA;GAGAGCATCCCTCTAATCCG;TGGGGTCCATACATCCACTG	3	2.67153	1.65798	0.0773381	0.157171	0.157171
U2af1	4	46;63;773;2544	GGTGGGGAACGTGTATGTCA;CAACACACAAACCTGGCTAA;AAAATCGGAGCATGTCGTCA;TGCAGGTGCTGTGAGCGACG	2	2.56704	1.89273	0.0992206	0.195341	0.195341
Snap23	4	51;71;985;1561	CAACTAAATCGCATAGAAGA;TTACCTCAATGGCTAAACCC;AATAAATAAAGACATGAGAG;TGACCATTTGTAATCCGGCT	2	2.46566	1.82077	0.123501	0.235775	0.235775
Fis1	4	86;142;290;547	GCACGCAATTTGAATATGCC;CTTGAGCCGGTAGTTGCCCA;AGGCTCTAAAGTATGTGCGA;GGTTCGAAGCAAATACAATG	3	2.4437	1.76481	0.130096	0.24106	0.24106
Hspa8	4	48;75;2800;2852	CTACAGGGTCCAGTGTGCCA;TGGTGGTATTGCGCTTGATG;GAAAGCAACATAGCTTGGCG;GACAAAAAGTTTCTACCCAG	2	2.41928	1.81006	0.134892	0.242806	0.242806
Supt5	4	84;85;1213;1353	GCTGGATGAAGACCGCTCTG;ACGATGACACCCACAGTACG;CATGTAGGGACCCCAACCTG;GATGACCGATGTACTCAAGG	2	2.31365	1.644	0.151379	0.264913	0.264913
Psmc2	4	113;133;497;2611	CGTACAGAAATACGTCGGCG;AACATCACTGTATGTGACGT;GATAATCAACGCTGATTCGG;AATGCCGGATTACCTAGGTG	2	1.93972	1.39938	0.264988	0.451196	0.451196
Atg13	4	131;138;685;727	TACCCAATCTGAACCCGTCG;TGTGGGGCGATCTATGTGTG;GATAATCCCCATGATAGGTG;ACAGTTCGAGTTGGAACAGT	2	1.90924	1.35626	0.280576	0.465165	0.465165
Banp	4	145;147;2445;2504	TGATGTGCAACATGTCGGAA;AGACCTGCAACAAAGTGCGA;CAGCCAGGAAGCCAGAACAT;GCGTCGGCAGAACACCATCG	2	1.85719	1.3115	0.310252	0.501176	0.501176
Birc3	4	101;152;385;651	ACTTGCAAAGCTCAAAGGCA;GCTGGTGACAGAAAAGACAA;CCTGGGAAAAGCTGAATACG;GAATGAACTAGTGCACTAGA	2	1.82972	1.36596	0.326139	0.513669	0.513669
Npepps	4	141;164;465;483	GATGCTATATCATATAGCAA;CAGAGTGCTAGGAAAAGACA;TCAGCTTCCACATAAATGAG;GTAGTCTTTATAAAAAGGCA	2	1.76752	1.27179	0.363909	0.559177	0.559177
Epg5	4	137;172;982;1089	ACAGTGCCAAAAGTCGACTG;CTGAGACCTCATTTAACCAG;AGTGTTGAATAACCCTTCAG;TGGACCGACAGCGTGCCGAA	2	1.7287	1.25768	0.389988	0.584982	0.582357
Ulk2	4	154;174;674;1781	ATGTTGAGACATAATAACCT;CCTCTCCCACCAAGCACACG;GGCAGTGGGAACACTCACGA;TGGTCTGACGAGATGTTGTG	2	1.71929	1.2316	0.397482	0.582357	0.582357
Copa	4	28;182;2765;2864	GCAAGCGGCACCTACCGTCA;CACCAGAAATATCCCAAACG;CTTGCGGTTACAGATCACAA;CTCTCTCTGACACATCACCT	2	1.6828	1.55431	0.429257	0.614617	0.604736
Mcm2	4	114;183;595;2859	GGGCATGAAGACATCAAGAG;GGGATGCCGCTGAACGTACG;AACCAGCTGATCCGTACCAG;CCACGTAGAACGCGCCACAG	2	1.67836	1.26702	0.431954	0.604736	0.604736
Casp1	4	136;203;512;750	AAACATTACTGCTATGGACA;GAGGGCAAGACGTGTACGAG;TTGTAATGAAGACTGCTACC;TACCATGAGACATGAATACA	2	1.59469	1.19203	0.515288	0.70572	0.70572
Becn1	4	185;209;342;632	ACACAGCGGGTGATCCACAT;GATCCTAGAGCAGATGAATG;ATCTTCGAGAGACACCATCC;TAGCTTCACTCTGATCGGGG	2	1.57132	1.12519	0.538669	0.722046	0.716839
Mfn2	4	149;211;365;795	GTGGTATGACCAATCCCAGA;CCGAGGCAGACGCATCCCAG;CCGTGGTAACATCGATCCCA;ATAAACCTTGAGGACAACTG	2	1.56369	1.15978	0.546163	0.716839	0.716839
Ubqln4	4	179;230;569;1214	TCCCGAGCAGCAGTGAACAT;CGATCAAGCCTCGGTCAAGG;GGATCAATGCGGCTAGCCTG;TCATGTGGCGCATCAGATCA	2	1.49496	1.09273	0.639388	0.822071	0.822071
Bok	4	134;234;1400;2001	TCCCAGCGTATACCGGAACG;GCCGGGAGTACGTGCACGCG;CTCTCTCTAGGTATCACATG;CCCTGTATTCCGTGGCCGCG	2	1.48129	1.13808	0.66247	0.834712	0.833898
Vprbp	4	188;237;1921;2773	GCACCACAGTGAGAATAGCA;CATCACTCAAAAGTGCACCC;GAACTCAGCAACTAAACCTG;CGGACCCCTCGGATTGCCAA	2	1.4712	1.07235	0.67506	0.833898	0.833898
Cdc37	4	12;240;2472;2857	CAGAATAAACTGCATCACCA;CAAAGATGGCTTTAGCAAGG;TGACAGCCAGAAATACCTGT;CTGCTCCATGCGTTCCACCC	2	1.46125	1.62391	0.692146	0.838562	0.838562
Fbxw7	4	132;247;295;1250	GTGTTGCTGAACATGGTACA;ACGTTAGTGGGACATACAGG;GTATGTCACAGATTCTAACG;ACTGTAGGCATGTGATCACA	2	1.43857	1.11952	0.726918	0.864073	0.859108
Ambra1	4	171;250;336;501	GATGTTATGGTTCACATGTG;AAGCACGGCATCGATTAAGG;GGGTATAAATGCGTTCCCAG;TAGAATCTATGCCCCCACCG	2	1.42907	1.0678	0.743106	0.866956	0.859108
Gabarapl2	4	207;253;362;951	GACCGCGCTTACCCAGAGAG;GGTCCCCTCGGACATCACTG;AGTCCACACTCACCGGAACT;AGATTGTTGACATAGACAAG	2	1.41969	1.03027	0.759892	0.870422	0.859108
Psmc1	4	14;254;2666;2726	GATCCTTGTCTACAAACGAC;TACCCATCCTGAGTATTACG;GCCAACCACTCGCAAGAAAG;GCTGCCAGCAAACTGCCACT	2	1.41659	1.56855	0.764388	0.859937	0.859108
Mast3	4	143;257;315;1973	CTGGTGTAGACGCTCCCGGG;CAGCTTGATATGGCCGAGGG;CTTTATCCACCACCAGATCG;CTCCTCAGCCCACCTACCGG	2	1.40738	1.08913	0.789269	0.872349	0.859108
Wac	4	190;258;630;850	TCCACTGGTGAACCCACTAG;GGCAGCTTGAGAAATCAGTG;AGAATTATTAAGCTGTAGCG;ACAGCACCCCATCAAACCAG	2	1.40434	1.0371	0.794365	0.862844	0.859108
Atg2a	4	229;260;914;1785	TCACTGACTTACCACCCGAG;CAGTGACCAGGACACGCACA;TGTCCTGATACCTCCAACTG;ACATTACCCCTAACTAGAGC	2	1.39829	1.00298	0.806655	0.861343	0.859108
Trp53inp2	4	116;263;739;2293	CCAGCTCTCATCCATCAAGG;TGAAGACTCCAACTGTCCGG;CCCCTCTGCAGTAAAACAGG;TGGCTCATCATCGACCTACA	2	1.38931	1.11919	0.823141	0.864299	0.859108
Gemin4	4	77;264;459;734	GGATACTACCAACATGCCCA;TAGTTTGTCTAGGTACACGG;GGAAGCTCTGTAGTTCTGAG;GCTGGTTAAACGTCGTGTTG	2	1.38634	1.19763	0.831835	0.859108	0.859108
Atm	4	148;275;380;988	GAGTATAAATAACATCGCGA;GAGAGCACACGGATTGCTCA;TGCAAGATACACATGAATCG;ATAATTCATGCTGTCACCAG	2	1.35452	1.05642	0.88729	0.901601	0.901601
Sec61a2	4	241;283;1424;1628	CCATTGTGTATGTCATGACG;GTTATTCTTGCATCCAACAG;GACAGCAAACACGAACACTG;AGTCCCACTACCATTAACAC	2	1.33226	0.96181	0.938249	0.938249	0.938249

## Sheet: STARS 10U mL enriched
p-value=0 means <0.00029976019184663194, FDR=0 means <0.019784172661877725
Gene Symbol	Number of perturbations	Ranks of perturbations	Perturbations	Most enriched perturbation	STARS Score	Average Score	p-value	FDR	q-value
Eif5	4	10;19;54;114	TCACAACCAAAATATTTGGT;GATGCCCCGTTTGATTGCTA;AAGCTGCAAGACATGTTGGA;ATACTCACCACAGCATGTGG	4	5.62197	3.91944	0	0	0
Polrmt	4	18;51;57;152	AATGCCGGTTTAACACCCGA;GAAGGCTCCAGTAATGTCCA;TATGGTGAGTGACCAGCACG;GCTGGCGCGTTGCCTCAAGG	4	5.12222	3.50211	0.00029976	0.00989209	0.00989209
Eif3a	4	13;47;90;162	TGCCCGGCAGTCTGTCTACG;TACCATGATATCGCCCAACA;TTAATTAGGCCGATTCGTGT;GGCTCGGAGACAGACAATTG	4	5.01153	3.37913	0.00059952	0.0131894	0.00989209
Gfpt1	4	7;12;62;189	TGTGGCACAAGTTACCACGC;TCTGTTGTGAACACAATGAG;GGAGAGAGGAGCCTTAACTG;AAGCTGCGGTCTTTCCCGTG	4	4.74374	3.79284	0.00059952	0.00989209	0.00989209
Twnk	4	38;46;58;262	CTAACCAGAACACAATCCGA;CAGGGAGTGAACACACTGTG;CATGTGCACGTAAATACTGG;ACGTGGCCTGAAGCTACTAG	3	4.50362	3.20319	0.000899281	0.0118705	0.00989209
Dffa	4	25;59;63;349	AGGGGTGAAGTGGAAGAATG;CAACGCCACAAACTTCGTAT;CAGCCGCGATCAGCACGGCG;CCTGAGCCAGCTCTGCACAT	3	4.39665	2.83104	0.000899281	0.00989209	0.00989209
Polr3a	4	4;9;156;2895	ACGGACGGTCTGATACACAG;GATTTAGAGGTAATCTGTCA;CTAGTGATGACAATCCAGTG;AAGTACCCGACATGAAAGCA	2	4.24086	3.24357	0.0014988	0.0141316	0.0123651
Tars	4	22;40;73;490	GCCATGGAGAGAGTCTATGG;CCCCGGCAGAGATCTATCAG;GCATAGGAATGAGCTCTCGG;ACAAGCAATCTGATACGGCG	3	4.20624	2.89622	0.0014988	0.0123651	0.0123651
Vars	4	28;52;81;1066	TGCAAAGCGGCACCACCATG;GTGTCAGCACCAAATCCCCG;CAGTGACTCACGTATCGGAA;TTCTTCGTGGAGCCTAACAA	3	4.07198	2.74272	0.00209832	0.0153877	0.0153877
Gspt1	4	31;66;93;348	TTGGGCCTTAGACACGAATC;GAAGGACGGCACGAATTCAG;AATACCGAAACCTAAGTCAG;TTCACACGACTGGTCTTGAG	3	3.89384	2.60146	0.00269784	0.0178058	0.0178058
Chek1	4	2;74;96;2861	TCTTCCACCAACTCATGGCA;CAACCCAGTTAGTTACCCAG;TACAACAAACCACTTAACAG;AATAGTACTTACTGCAATGT	3	3.85294	2.94793	0.0029976	0.0179856	0.0179856
Hsp90b1	4	82;107;120;405	GAGTCTCACGGGAAACATTG;TATTCATCAAACAGACCTCG;AAGACCACTCAAATCGAACA;TCCACAGACAGAGACTGTTG	3	3.56594	2.22346	0.00839329	0.0461631	0.0461631
Dnm1l	4	6;78;139;1350	GCACAAATAAAGCAGGACGG;CCTTCCCATCAATACATCCA;GTGACCACACCAGTTCCTCT;AATCGTGTTACAATACTCTG	3	3.37742	2.61615	0.0158873	0.0806585	0.0779002
Eif4g2	4	50;104;145;779	AGAGTTGCGAGAGCACCATT;TAGACTCTACACCCACATTG;AGTCGAAGGATATGCCACCT;GTTCAGATAGTCAGTCACAA	3	3.32331	2.21721	0.0173861	0.081963	0.0779002
Nudc	4	43;115;148;1074	TGGTGGTGGACATCCAGCGG;CTCCTTGATCTGTGGCCCCG;ACTGCAACTGGAGATTGACC;ATGGCGCAGCAGCACGAGGG	3	3.2971	2.20128	0.0179856	0.0791367	0.0779002
Pars2	4	56;92;151;339	CCACGGAGAAGACCAAACCG;GTAACCGCTTCCTCATGAGT;CCATGAATTCCAGCTACCAG;GCACTGTATAGGGCATGAGG	3	3.27143	2.21868	0.0188849	0.0779002	0.0779002
Actl6a	4	1;32;2291;2813	CCTTCTCTAGTGGAACACCA;ACTGCGATTCCAGTCCACGA;AGCCGTGGGGAAATCAACCT;GAAAACGTACTGTTCGTCGT	2	3.14598	3.00338	0.0242806	0.0942658	0.0880396
Wdr75	4	30;106;167;450	CAATGCAATCTTCCTTCGGG;TCAATAGAAGATCCTAATCG;GGAAGACGGAATCTTCCGCG;AAAGTCACAAGTCCAAGCAA	3	3.14274	2.22263	0.0242806	0.0890288	0.0880396
Lonp1	4	142;159;169;1420	CCCATCTACTTGAGCGACAT;GGCAGCGACGAGACCTCCGA;TCATTCGCAACTTGTCTCCG;AGATTGGCCGAGGCTACCAA	3	3.12755	1.89795	0.0254796	0.0885081	0.0880396
Eif4e	4	23;34;1216;1768	GGACGGGATTGAGCCTATGT;GAAGATGAGAAAAACAAACG;GTTGTTAATGTTAGAGCTAA;GACTACAGTGATGATGTGTG	2	3.09393	2.30146	0.0266787	0.0880396	0.0880396
Rpa2	4	165;181;192;2603	GGCTACACGCAGTCCCCCGG;TATCCTAGGTCACTATTGTG;AGCAGCTGGGATATGGTACA;ACTTTCACGTATGTTTCGGG	3	2.96498	1.79047	0.0380695	0.119647	0.119647
Ccar1	4	80;105;214;435	TGTACCGTGGAACGACACGA;TCAAGCTTAGACCAATGGGT;TGAACACCAAACGTTGTCTG;TGTGTTAAAATGGTCTGCTG	3	2.82718	1.98573	0.0527578	0.158273	0.158273
Akt1	4	147;176;219;766	ATCTGCCACAGTCTGAATGG;ACACACGCTCTCGAGACAGG;TACTTCCTCCTCAAGAACGA;ACGGTTCTCAGTAAGCGTGT	3	2.7979	1.75623	0.0554556	0.159134	0.159134
Ruvbl1	4	87;130;224;2868	CATCGACAAAAAGCACTCCA;CACACTCACCAATGGCCCTG;AACACCTTGCCAGTTCCAGG;CCAAAAAAGACAGAGATCAC	3	2.7693	1.89613	0.0596523	0.164044	0.164044
Mtor	4	71;146;230;431	TGATACGAACTAGCTCGTTG;CCCTGTAAAAGGCTCCATCG;GCAGCACTTCAAGCAAAGTG;TGCAGTCTGGCTAACCACGT	3	2.73584	1.88001	0.0668465	0.176475	0.176475
Vps29	4	8;83;248;2030	GGACACCAAGTTATTCCGTG;GCTGCAGAGGCAGTTTGATG;GAGATCTGCACATTCCGCAC;GGCGACGTCCACATCGTGAG	3	2.6406	2.31172	0.0821343	0.208495	0.208075
Farsb	4	41;60;625;2745	TGAATTAATGAACATATACA;GGAGGTCGTATCTGTTGGCA;TACAGCAAAAGGGCGCACTT;GACTTACCATTTATAATCGG	2	2.6085	1.9373	0.0884293	0.21616	0.208075
Lars	4	68;131;256;1427	GAGTGCTGCAAGATCATCCG;GTAGTAAGGATTCACGTCCG;GTAGAACGCCATGTAAATTG;CAACAGCTTGGCTCAAAGTG	3	2.60055	1.87052	0.0908273	0.214093	0.208075
Gtf3c1	4	20;127;257;734	CAGTAAGCCAGGATACCTAG;AACTACGAAGACCCAAAGGT;GCTTCTACCATTGTACATCG;CATGCTGTGAGGGTCGAAGG	3	2.59564	2.0473	0.0914269	0.208075	0.208075
Mrpl38	4	150;170;260;681	GCTCGGGCCCATGCCCAACG;CAATGAAGTGACTCCGACCG;TACCCCCACCCAGAGTCAGT;AGGGCACAAAAGTGGCACCG	3	2.58101	1.69089	0.0947242	0.208393	0.208393
Pdpk1	4	86;129;272;484	ATGTATAATCTATCAGCTCG;GTGCAAATTCTCCCAAGTGA;CATTTGATGAGACCTGTACC;GGAATGCCAGGGGACGAACC	3	2.5242	1.81808	0.110612	0.235495	0.235495
Gtf3c3	4	29;122;282;411	TGTCAGTACTACTTACATTG;ATAAAACGTTCTCCATCAGA;TGAAAGATACAACCTCGCAG;ACAAATACATCGCCTGCAGT	3	2.47882	1.96704	0.121403	0.250393	0.246403
Rptor	4	158;173;284;1040	TTCTGAGGGCCCATAGACAG;GCTGCCAACCATCATCGAAG;TGCAGGTCGTATATGGACAG;GATGTGTCAAGGATTCGTTG	3	2.46994	1.64286	0.123201	0.246403	0.246403
Cct2	4	53;98;369;443	CAGCGCCGAAGAGTTGTTCA;CAGTCTGAGAACCGCTTCCA;TGCGGCTAAGACAGTAACAG;GAGAATGGTAGCACCGTCGT	2	2.19405	1.67707	0.17506	0.339822	0.339723
Hspa8	4	49;101;2826;2853	GACAAAAAGTTTCTACCCAG;GAAAGCAACATAGCTTGGCG;TGGTGGTATTGCGCTTGATG;CTACAGGGTCCAGTGTGCCA	2	2.16879	1.68057	0.180156	0.339723	0.339723
Ufc1	4	102;111;535;1406	AGTAAAACTGACCCGGATCA;ACCCACAATTCCCGATCTCG;GCAGTAGTGGGATATGTGAT;ACTCATATTTGAGGAAATCG	2	2.0899	1.49414	0.204736	0.37535	0.37535
Ehmt2	4	110;124;318;573	GGTGAGCTACACGAAAGTCG;GGCTGCATGATGTAGACAGG;GATGCATGTCATCACTCATG;ATGGCGGAAAGACAGCCCGT	2	1.99776	1.43354	0.242506	0.432578	0.432578
Smc3	4	76;134;1504;2367	AGCTCAATGAAAACCTACGC;ACAAAAGCAGAAATAACACG;AAGAAGAGCGAGGAATTGCG;TCTGCTAAGCGAGAAACGAG	2	1.93353	1.47383	0.268285	0.465969	0.465689
Copa	4	37;136;2719;2873	CTCTCTCTGACACATCACCT;CTTGCGGTTACAGATCACAA;CACCAGAAATATCCCAAACG;GCAAGCGGCACCTACCGTCA	2	1.92129	1.61508	0.27518	0.465689	0.465689
Wars	4	48;154;410;792	CTGACGACGAGAAGTACCTG;TGATGCCACAAAAGCCAGCG;GGGAAAGAGTTGCTGAACGA;TGAGCTATAAGGCCGCCATG	2	1.819	1.50992	0.332434	0.548516	0.548516
4930549G23Rik	3	126;239;1257	TGGTATAGTAAGGGTCTACG;CAAACGCGATATCATGGACG;GAATCAAACGATAAACTTCG	2	1.72823	1.32586	0.389988	0.627786	0.627786
Hk1	4	79;178;816;943	CCGACAATCCAAAATAGACG;CTCCCGGGATTATAACCCAA;CGTAGCCGCCATTGAAACGT;CTACTGGTAAAGATCCGTAG	2	1.70082	1.34976	0.41307	0.649109	0.649109
Pfas	4	138;184;2493;2775	GCCACGGAGGACTCACTCGG;TTACCGAAAGTCGGTAACGT;AAGCCCATCATGTTCAGTGG;GGATGCCTGAGTGCTCATGA	2	1.67395	1.22896	0.436451	0.669901	0.669901
Adsl	4	21;188;1580;2818	CCAGTGCGATGCCGTACAAG;ATTGTCTCCGACATAGCAGG;TCACAGGACAGACGTACACA;AAAGTGTGTGAAACCTAACG	2	1.65655	1.60207	0.454736	0.682104	0.682104
Naa15	4	33;194;418;776	GATCACCCTTAGATCATATG;ATTCAAATGCGAGATCTTGA;GCCTGGACTAAATACCCCAG;AATGTGTTCCAAGTTTACGA	2	1.63118	1.49396	0.477218	0.69992	0.69992
Vps16	4	116;198;1347;1378	TGCCAGGTAACGATACGTGA;TGGAGTATGAGCCACGCTCA;AGGTGAGAGGGATCCCAATG;TACTCGGTCGTGGCACAGTG	2	1.61474	1.2319	0.494604	0.70965	0.70965
Tfeb	4	193;204;942;2121	CTGTAGTTGAGAGAAGACGC;CCTCTGTGGATTACATCCGG;TGGACACGTACTGTCCACCT;TGAGATGCAGATGCCTAACA	2	1.59074	1.12763	0.519484	0.729489	0.729489
Frem1	4	149;209;1301;2012	TCACCTATTATAATTGAAGG;TGTGAACTGCACATGTCGAG;TACAGGTTTGAATCTCCTAG;TGGTGAATCGTAAGTCAGAG	2	1.57132	1.1636	0.538669	0.74067	0.74067
Obsl1	4	70;223;1584;2327	AGACGTGCAGGTATATGATG;GGCGGGCCAGACCCTAAGCG;TGTATGTGAGACCCGAGATG;GGCGTGACACACGTACACCC	2	1.51953	1.2833	0.610911	0.82286	0.811151
Ddb1	4	100;225;763;2699	AATGTCGACAGCAACGAACA;CGGAATGTCCTCAACACCGT;ATCTTGGAGTATAAGCAGAG;GGCCTTTAACATCCGCCTAG	2	1.51243	1.20924	0.618405	0.816295	0.811151
Pfkp	4	212;227;390;440	GAAGTATTCCTACCTCAACG;AGAACCGAGCCCGAAAAAAG;TTAGATCAAAGAAATCGGCT;CAATCTGTGCGTGATCGGCG	2	1.50539	1.06915	0.626799	0.811151	0.811151
Phb	4	14;232;646;2613	GTGATGACTGGTACGTTCCG;CACTCACCACCACCGACTTG;TTACCAGGGACACGTCATCC;CCAATGCTGGTGTAGATACG	2	1.48809	1.6043	0.651079	0.82637	0.822103
Psmc1	4	175;235;2647;2887	GCTGCCAGCAAACTGCCACT;GCCAACCACTCGCAAGAAAG;TACCCATCCTGAGTATTACG;GATCCTTGTCTACAAACGAC	2	1.47791	1.08815	0.665767	0.829069	0.822103
Seh1l	4	126;239;1228;1257	TGGTATAGTAAGGGTCTACG;CAAACGCGATATCATGGACG;CTCCAGCGATCAGAGCGTCA;GAATCAAACGATAAACTTCG	2	1.46456	1.1412	0.68795	0.840827	0.822103
Zwint	4	195;240;1967;2397	CTTCAGAAGCCAGAGCATCA;TGAAACTAAGGAGCAGTGGA;CCTGCAGAAGCGAGTCCTTG;CCCACGGTAAACAGAACTCG	2	1.46125	1.06113	0.692146	0.830576	0.822103
Lgals8	4	201;241;1039;1725	TTAATGACAACGGTTCGTCC;TGTTTGTAACACACTGACAC;GCTCTCTGATTGTAATCCGT;CATCGGGTTCAGATTCAGCT	2	1.45797	1.05435	0.697542	0.822103	0.822103
Tmem74	4	236;245;994;1640	AAACTTGGTATCAACACCAA;TGAGTCAGGAGGTCCAGATA;GTCTTCCGACATCAAAGACA;TCCACTCCAAAGCATTGCAT	2	1.44498	1.0215	0.720923	0.834753	0.834753
Tsc2	4	84;259;328;1323	TGAACCACATGGCTATGACG;TTATTGAAGGCCATTGTACA;AAGACCCTTGAGCGGCTCCG;CACAGGGTGATAATGAACAG	2	1.4013	1.18783	0.801259	0.911777	0.911777
Ticam1	4	177;264;417;1588	AAGATGCCATCGATCACTCG;TTCTGAGTGGTCCAAAACAG;ACACGAAATTAGCGTTCCAG;GTGCAGTTCAGATATCAAGG	2	1.38634	1.04038	0.831835	0.930527	0.930527
Slc27a4	4	207;267;341;1709	TGACTTCAGGAAACATCGTG;CAAACGGATAGGGTACACAA;CCACTGTCTTGACACCTCAA;TCTACACATCGGGCACCACG	2	1.37752	1.00918	0.848921	0.933813	0.933813
Mrpl45	4	222;277;545;1577	CCACTTACTTGTTTAGACAA;AAGTACAAGACTGTACGCTG;GGGCGCTCCAACCGTTCCTG;TGAGCGATTGAGAAAGAATG	2	1.34888	0.983316	0.897182	0.970722	0.949341
Washc1	4	103;278;360;692	CGTGTGTGTGAACACCAAGT;CGACGCCGGGTAAATCGGGT;TTGGCACTAGAAAAGACCTG;AAACATACTTCTTATACCTG	2	1.34609	1.12035	0.903477	0.961766	0.949341
Dock1	4	211;279;1452;2266	TTAAGGGTCTCAAACCAGCG;CAAGGTGTTACGGACCTACG;AGTGTGAATTCCACTCCACC;ACAGGACGGTCATTTCCATG	2	1.3433	0.988888	0.908273	0.951524	0.949341
Dhrsx	4	89;281;971;975	GGGTCGGCCACACACTACGT;CTGCGCGTAGGCTGCGTACG;GCGGGCGAAGCCTCGGACGG;GCATCGGGCGTAGCACCGCG	2	1.33776	1.14466	0.922662	0.951495	0.949341
Rab7	4	45;283;2074;2685	ACGGTTCCAGTCTCTTGGTG;CGACAGACTTGTTACCATGC;CACATACTGGTTCATGAGAG;GGAAGTTCTCGGGATCCCGG	2	1.33226	1.27988	0.938249	0.952684	0.949341
Keap1	4	119;285;317;1585	TCAAATACGACTGCCCGCAG;GTTCGGTTACCGTCCTGCGA;CATGTACCAGATTGACAGCG;GGGCCGCCTCATCTACACAG	2	1.32681	1.08309	0.949341	0.949341	0.949341

## Sheet: 10U mL LFC
Gene Symbol	Average LFC	Average -log(p-values)	Number of perturbations	Perturbations	Individual LFCs	Ascending ranks	Individual ascending -log(p-values)	Descending ranks	Individual descending -log(p-values)
Wdr45	-0.0880301	0.754027	4	AAGCTGGTAGAGCTTCGAAG;GTGTGGAAGTCTGCAACTTG;AGGCGTCCGGATCTACAATG;GACACTCGGGACAACCCCAA	-0.2;-0.15;-0.04;0.04	1165;1759;2342;2510	4.63E-01;4.66E-01;3.92E-01;2.51E-01	391;559;1142;1736	4.56E-01;8.38E-01;8.30E-01;8.92E-01
Prkaa2	-0.0314433	0.504771	4	TCCATAAAAGAACCTGATGG;ACAGCTCCAGATATCGACCT;GTGATGAATAGTCTGTATAG;GGATGTAAAACACACCCCCT	-0.26;-0.01;0.04;0.1	788;1145;1491;2657	3.77E-01;4.65E-01;5.78E-01;1.52E-01	244;1410;1756;2113	5.87E-01;4.26E-01;4.55E-01;5.50E-01
NO_CURRENT_114	0.0427055	0.411632	1	CGGCGATAACAGCGACATCG	0.04	1124	0.412	1777	0.213
Hsd17b4	0.00920154	0.489274	4	TCTAACATAGGCTCTTCACG;TGCAGTGAACGACTTAGGAG;TGGGCGCCATCGTCAGAAAG;ACCAAACCGTACCAGTCACG	-0.09;-0.04;-0.03;0.19	394;1641;1712;2066	4.55E-01;4.41E-01;4.72E-01;5.89E-01	835;1189;1260;2507	3.81E-01;4.54E-01;7.32E-01;2.53E-01
NO_CURRENT_192	0.0212769	0.354849	1	GGTCGCTCGATTTCATTTAA	0.02	1281	0.355	1620	0.253
NO_CURRENT_149	-0.134258	0.656897	1	GACTCCGGGTACTAAATGTC	-0.13	2262	0.108	639	0.657
Irgm1	-0.0183154	0.453593	4	CTACGGAATCAAGGAGACTG;TGTTTGGTATGACGTGACAA;CCAGTGTCCTATCAGAGGTC;GGCCACAGCCCAAACCGTAG	-0.19;-0.08;0.06;0.14	576;993;2022;2497	3.88E-01;5.17E-01;3.86E-01;2.60E-01	404;879;1908;2325	4.49E-01;5.72E-01;4.09E-01;3.84E-01
Lmna	-0.0929872	0.799977	4	CCAGAAGAACATTTACAGCG;CCTCATGGGCAGCCCCCACG;GGCCCGGCTCAAGGACCTCG;ACGCACGCGATCGATGTACA	-0.21;-0.18;-0.11;0.13	610;2156;2462;2556	3.82E-01;6.61E-01;4.32E-01;2.19E-01	345;439;745;2291	4.87E-01;1.00E+00;1.30E+00;4.10E-01
NO_CURRENT_138	-0.054576	0.437502	1	CTTCACGCCTTGGACCGATA	-0.05	1842	0.197	1059	0.438
Wdr11	-0.0532762	0.691812	4	CATTCGGATGGCAAACTGAG;GAGAACTATCACCATAACAT;TTACCAATGCAGTTATAGCA;GCATAACCTTACGTGTCCGG	-0.15;-0.05;-0.01;-0.01	1494;1518;1781;2352	6.29E-01;4.28E-01;4.47E-01;3.64E-01	549;1120;1383;1407	3.94E-01;4.72E-01;6.44E-01;1.26E+00
NO_CURRENT_201	0.0552808	0.444947	1	GTCGGCCGCTTAACCCTTTC	0.06	1041	0.445	1860	0.193
NO_CURRENT_71	0.00106938	0.306152	1	CAGAAACTCTTACCGAGCGC	0	1433	0.306	1468	0.296
Rbm26	-0.0154491	0.586113	4	AGATTGTTAATACCTCTGGG;CTGTATCGGGAGCTTGACTG;GTCATTGCTCCTACTCATCA;GGTGGCGGTGTAAGGATCGG	-0.06;-0.04;-0.02;0.06	1042;1578;1749;1856	4.22E-01;4.32E-01;4.58E-01;7.76E-01	1045;1152;1323;1859	4.23E-01;4.63E-01;6.85E-01;7.73E-01
NO_CURRENT_16	-0.141385	0.682802	1	AAGCGTGAGATTCACCGCCG	-0.14	2299	0.101	602	0.683
NO_CURRENT_1	0.053107	0.437912	1	AAACGAGGCTGTTCGTACAC	0.05	1058	0.438	1843	0.197
Wdfy3	-0.0404574	0.569826	4	ATGAAGTCTGATGTCATGAG;ATAGTAGTCACGCTAGAAGG;CCCTCGGACATCGAACCAGA;CCAGTCCGAGTACTGCAACG	-0.18;-0.03;0.01;0.04	1136;1324;1680;2472	4.52E-01;4.32E-01;4.85E-01;2.78E-01	429;1221;1577;1765	4.36E-01;4.48E-01;5.32E-01;8.63E-01
Tecpr1	0.0789578	0.932782	4	CATAGGCCTCCTCTCGATGG;CGGGAACACTGATCACTCCA;GTGGCCCATATAAGGTCGTG;GCAGTTCACAGGGCACGACG	0.06;0.06;0.07;0.12	667;935;992;1010	3.76E-01;5.43E-01;9.78E-01;1.83E+00	1891;1909;1966;2234	9.60E-01;5.17E-01;3.96E-01;4.54E-01
NO_CURRENT_27	0.0828952	0.521384	1	ACCGCGCATCATTGACGGTG	0.08	873	0.521	2028	0.155
Gbf1	0.0226557	0.547641	4	ATGGCAAGATCTCTCTACAG;GCATGAGTGACTCGTCCAAG;ATGGACTACGTCAATCCTCG;TGGTCCGTGAGAACTATGTG	-0.28;-0.15;0.11;0.41	88;686;2372;2695	9.56E-01;7.08E-01;3.99E-01;1.27E-01	206;529;2215;2813	6.42E-01;8.75E-01;3.75E-01;5.29E-02
NO_CURRENT_133	-0.197982	0.873566	1	CTCGTGTCACTCCTCGGTTC	-0.2	2513	0.0622	388	0.874
Sh3glb1	-0.0580133	0.710756	4	ACTTACCATAAGCTGTCCCT;GATTACCCGACTCCTGCTTG;ACCAAGTCGTATAAACAACC;CTGATGTTTGAATCAGCTCT	-0.13;-0.07;-0.05;0.01	1330;1803;1941;2228	5.36E-01;4.79E-01;4.01E-01;4.58E-01	673;960;1098;1571	3.76E-01;5.31E-01;8.70E-01;1.07E+00
Stk11	-0.737663	3.89418	4	TCATCGGCAAGTACCTGATG;GTGATGGAGTACTGCGTATG;AGTCCATTGGCAATCTCAGG;GGGCCTGTACCCATTTGAGG	-0.99;-0.81;-0.7;-0.45	2803;2856;2871;2882	3.85E+00;2.88E+00;1.41E+00;1.08E-02	19;30;45;98	1.59E+00;3.22E+00;4.86E+00;5.91E+00
Fundc1	-0.0132785	0.554551	4	CTACCATAGGTCCGGAACTG;GCTACTCAGATTGTAATGGG;CAAATACTCGATTCCACCAG;TGACGAATCATACGAAGTGT	-0.1;-0.01;0.03;0.03	1194;1238;1537;2127	4.74E-01;4.44E-01;5.53E-01;5.39E-01	774;1364;1663;1707	3.76E-01;4.29E-01;4.92E-01;9.21E-01
NO_CURRENT_168	-0.0442835	0.406256	1	GCGCGCGTGGATCACCCGCA	-0.04	1763	0.216	1138	0.406
Ddb1	0.11771	0.953766	4	GGCCTTTAACATCCGCCTAG;ATCTTGGAGTATAAGCAGAG;CGGAATGTCCTCAACACCGT;AATGTCGACAGCAACGAACA	-0.28;0.1;0.26;0.39	100;225;763;2699	9.06E-01;1.51E+00;1.27E+00;1.25E-01	202;2138;2676;2801	6.49E-01;6.47E-01;6.14E-01;6.04E-02
NO_CURRENT_50	-0.04115	0.400192	1	ATACCTCCGCTACACCGTCT	-0.04	1747	0.22	1154	0.4
Supt16	-1.32546	4.57094	4	ACTGGCAGCACAGCTCAACG;CTATAATCTCAAGTTCAGTG;ATGGGAATTGAATTCCGTGA;AGTGATTGTCTCAACAAGGA	-2.89;-1.13;-0.71;-0.57	2835;2860;2886;2900	4.38E+00;2.96E+00;1.72E+00;-0.00E+00	1;15;41;66	2.86E+00;3.83E+00;4.98E+00;6.61E+00
Mrpl38	0.247013	1.89953	4	AGGGCACAAAAGTGGCACCG;TACCCCCACCCAGAGTCAGT;CAATGAAGTGACTCCGACCG;GCTCGGGCCCATGCCCAACG	0.12;0.25;0.3;0.33	150;170;260;681	7.53E-01;1.74E+00;2.59E+00;2.52E+00	2220;2641;2731;2751	1.40E+00;1.40E+00;7.10E-01;9.17E-02
NO_CURRENT_45	-0.0730342	0.487426	1	AGGTGCGTGTCAACCGGTAG	-0.07	1957	0.171	944	0.487
NO_CURRENT_125	0.097472	0.566423	1	CGTTATTGTACACCACGCTC	0.1	787	0.566	2114	0.137
Prkdc	0.0017816	0.448468	4	CATGCAGGGTAAGTAATCGT;ACAGCATTGAACCATTCCGT;AGAGCCAATTCAGTGACCCG;TGGCCCTTGTAAGTAGACGA	-0.23;0.02;0.05;0.17	458;1070;1303;2609	4.23E-01;4.88E-01;6.99E-01;1.84E-01	292;1598;1831;2443	5.33E-01;4.35E-01;4.30E-01;2.98E-01
Stradb	0.026474	0.484469	4	CTGCATAGTTTGCTTAAGCA;TTCATAGTGAGACACGTCAG;CTGGAAAGGTACCTGCCCGC;ACCAGAAATGAGGATATGGC	-0.2;-0.03;0.1;0.23	295;744;1639;2520	5.30E-01;6.61E-01;5.03E-01;2.44E-01	381;1262;2157;2606	4.63E-01;4.40E-01;3.75E-01;1.86E-01
Farsb	0.207214	1.37007	4	GACTTACCATTTATAATCGG;TACAGCAAAAGGGCGCACTT;GGAGGTCGTATCTGTTGGCA;TGAATTAATGAACATATACA	-0.34;0.13;0.49;0.55	41;60;625;2745	1.27E+00;2.62E+00;1.50E+00;9.55E-02	156;2276;2841;2860	7.39E-01;7.67E-01;1.12E+00;2.41E-02
Pars2	0.357282	2.60075	4	GCACTGTATAGGGCATGAGG;CCATGAATTCCAGCTACCAG;GTAACCGCTTCCTCATGAGT;CCACGGAGAAGACCAAACCG	0.21;0.32;0.4;0.5	56;92;151;339	1.14E+00;2.25E+00;3.28E+00;3.74E+00	2562;2750;2809;2845	2.26E+00;1.84E+00;9.42E-01;3.33E-02
LOC102640172	0.122104	0.684898	2	TGACCCAGGTAAATCACGAG;TGAGCAAAGAAGCCAAACAG	-0.01;0.25	258;1488	7.90E-01;5.80E-01	1413;2643	3.01E-01;8.06E-02
Diablo	-0.132023	0.974159	4	TCAGTAACGAAGCATTGATG;GATTGCTTCAATCAGCGCGT;AGGTTCACTCACCTCAACTC;GCCAACCGCTGTCATCCAAG	-0.27;-0.2;-0.14;0.09	841;2302;2530;2681	3.82E-01;7.94E-01;4.70E-01;1.36E-01	220;371;599;2060	6.20E-01;1.13E+00;1.55E+00;5.94E-01
NO_CURRENT_258	-0.144737	0.695985	1	TCTGGACGCGAGATGACGGG	-0.14	2317	0.0975	584	0.696
NO_CURRENT_135	0.0836902	0.525382	1	CTGCACGGCACGACATCCAA	0.08	865	0.525	2036	0.154
Vdac1	-0.0349373	0.581914	4	CGGCGAGAATGACGAATCAA;TTCCAGGCTGCCGTTCACTT;AAGAGGGAGCACATCAACCT;TGGAACACAGACAACACCCT	-0.16;-0.01;-0.0;0.04	1166;1444;1539;2402	4.64E-01;4.26E-01;5.52E-01;3.27E-01	499;1362;1457;1735	4.08E-01;4.29E-01;5.98E-01;8.93E-01
Baiap2l1	0.0574192	0.585869	4	CTGCAAAGAAGCCCTGCTTG;AAAAGCCTACTACGACGGCG;ATCTTGCTTCTCTCGATCAT;TTATTGAACATGTCAATCAA	-0.15;0.03;0.11;0.25	261;731;1254;2344	5.66E-01;6.71E-01;7.36E-01;3.70E-01	557;1647;2170;2640	3.92E-01;4.42E-01;3.75E-01;1.63E-01
Pi4k2a	-0.038337	0.614797	4	GGGTCACTGACCTTTGTACG;GCTGTCGGTTCGTGTTCTCA;CCGAATCGGCCTGCCACCAA;CACTTTCCGCAAGTACCGGG	-0.13;-0.05;0.01;0.02	1305;1380;1817;2236	5.24E-01;4.28E-01;4.35E-01;4.52E-01	665;1084;1521;1596	3.77E-01;4.83E-01;5.62E-01;1.04E+00
Kif5b	-0.068745	0.759691	4	CAGAAATAGGAATTGCTGTG;AGAGCAGCATATGACAATAG;TGGAAAACGAGCTAAACCGT;CTTATAGGTTAGTAAGACTG	-0.12;-0.12;-0.1;0.06	1029;2102;2187;2207	4.19E-01;6.22E-01;3.75E-01;4.75E-01	694;714;799;1872	3.75E-01;6.85E-01;1.22E+00;7.61E-01
Wdr6	-0.0312057	0.507043	4	CTTAACAAGACCCTCCCCGT;CAGACGAGGAAGTCACCCGG;CTACGTTACCCTCGATCCAG;GCTGCATATCGTCAACTGTG	-0.22;-0.05;0.07;0.08	875;977;1802;2597	3.86E-01;5.23E-01;4.39E-01;1.92E-01	304;1099;1924;2026	5.21E-01;4.78E-01;4.05E-01;6.23E-01
Akt1	0.248831	1.89757	4	ACGGTTCTCAGTAAGCGTGT;TACTTCCTCCTCAAGAACGA;ACACACGCTCTCGAGACAGG;ATCTGCCACAGTCTGAATGG	0.1;0.27;0.29;0.33	147;176;219;766	7.60E-01;1.71E+00;2.80E+00;2.32E+00	2135;2682;2725;2754	1.27E+00;1.54E+00;6.98E-01;8.98E-02
Wars	0.280959	1.82346	4	TGAGCTATAAGGCCGCCATG;GGGAAAGAGTTGCTGAACGA;TGATGCCACAAAAGCCAGCG;CTGACGACGAGAAGTACCTG	0.1;0.18;0.32;0.53	48;154;410;792	1.20E+00;1.82E+00;2.02E+00;2.26E+00	2109;2491;2747;2853	1.23E+00;1.06E+00;7.46E-01;2.84E-02
Washc1	0.232663	1.72742	4	AAACATACTTCTTATACCTG;TTGGCACTAGAAAAGACCTG;CGACGCCGGGTAAATCGGGT;CGTGTGTGTGAACACCAAGT	0.11;0.2;0.23;0.39	103;278;360;692	8.94E-01;1.35E+00;2.18E+00;2.49E+00	2209;2541;2623;2798	1.39E+00;1.15E+00;5.48E-01;6.22E-02
Ccdc47	0.143762	1.2043	4	AACTCTCCCAACTGTTCTGG;ATGAGCACATCTATAACCTG;CTGCCCTTCCAACTCCACGG;GAGGCCAGTGAGTGATCAAG	0.08;0.09;0.18;0.22	313;408;857;863	5.13E-01;1.06E+00;1.14E+00;2.11E+00	2038;2044;2493;2588	1.13E+00;5.85E-01;4.47E-01;1.98E-01
Rassf5	-0.088443	0.795912	4	GGGGCGTCAGAGGATCGCGG;TTCTGGAGAGCGTCTATCCA;TGTGCGGACGAGAGGTGCTG;AAGATGCTCCTCACGTCGCG	-0.19;-0.16;-0.0;-0.0	1466;1484;2388;2485	6.12E-01;4.26E-01;4.04E-01;2.68E-01	416;513;1417;1435	4.43E-01;8.96E-01;6.22E-01;1.22E+00
Gtf3c1	0.345498	2.13445	4	CATGCTGTGAGGGTCGAAGG;GCTTCTACCATTGTACATCG;AACTACGAAGACCCAAAGGT;CAGTAAGCCAGGATACCTAG	0.11;0.25;0.35;0.67	20;127;257;734	1.57E+00;1.98E+00;2.60E+00;2.39E+00	2167;2644;2774;2881	1.32E+00;1.41E+00;8.17E-01;1.14E-02
NO_CURRENT_95	0.0125689	0.334322	1	CCGCGTGACGCAATCCCTTG	0.01	1343	0.334	1558	0.27
Hmgb3	0.288449	1.19995	1	AGGAGAAGTATGAGAAGGTA	0.29	183	1.2	2718	0.0281
Il3	-0.146207	0.888749	4	GAATTGCAGCTCTATTGTCA;TCAACGTTCTGGTTAAACGG;TGATGAAGGACCCTCTCTGA;AGTCATTCGCAGATGTAGGC	-0.41;-0.14;-0.07;0.03	1236;1902;2288;2783	4.92E-01;5.15E-01;3.82E-01;7.16E-02	118;613;999;1665	8.42E-01;7.78E-01;9.70E-01;9.65E-01
NO_CURRENT_89	0.263069	1.10256	1	CCCTGATGTGCTATACGCGC	0.26	229	1.1	2672	0.0356
NO_CURRENT_204	-0.0772627	0.50288	1	GTGCGAATTAACCGTTAGGA	-0.08	1990	0.164	911	0.503
Nup205	0.0436343	0.520994	4	ACCACCAATCTACAAGACCC;TCCTCGTCTAGACTGTATCA;ACCACAACAGGCGTCCACTG;TGATACATCAGACTAAAGCC	-0.21;-0.03;0.09;0.32	155;809;1643;2545	7.41E-01;6.15E-01;5.01E-01;2.27E-01	356;1258;2092;2746	4.79E-01;4.41E-01;3.78E-01;9.48E-02
Rab7	0.101725	0.768466	4	GGAAGTTCTCGGGATCCCGG;CACATACTGGTTCATGAGAG;CGACAGACTTGTTACCATGC;ACGGTTCCAGTCTCTTGGTG	-0.27;-0.09;0.23;0.54	45;283;2074;2685	1.23E+00;1.33E+00;3.80E-01;1.34E-01	216;827;2618;2856	6.26E-01;6.03E-01;5.43E-01;2.66E-02
Pik3r2	-0.201865	1.73005	4	AGAATACACACGGACCTCCC;CTTAACAGCATCATACAAGG;ACTGGGCCAGTGATTCGTGG;GGAACTCCACGTATGTCCCG	-0.23;-0.22;-0.19;-0.17	2419;2500;2578;2600	1.82E+00;1.07E+00;5.05E-01;1.90E-01	301;323;401;482	5.24E-01;1.23E+00;2.04E+00;3.12E+00
Csnk1g3	0.0169704	0.479989	4	ATTACCTTTAAGCCTTGCCA;CACGGCCCAGTGGTCGGTCA;GTTGGGAAAAAAATCGGATG;TCGCGTTGTATTTACCACAA	-0.21;-0.04;-0.03;0.35	135;1646;1730;2553	7.92E-01;4.42E-01;4.65E-01;2.22E-01	348;1171;1255;2766	4.85E-01;4.58E-01;7.36E-01;8.22E-02
NO_CURRENT_98	-0.184032	0.826914	1	CCGGGCGCCGTATCCCCTAC	-0.18	2469	0.0699	432	0.827
Gm12428	0.198123	0.903689	1	TTCGAAGGCTTCCTTATACG	0.2	362	0.904	2539	0.0577
Slc27a4	0.172134	1.29556	4	TCTACACATCGGGCACCACG;CCACTGTCTTGACACCTCAA;CAAACGGATAGGGTACACAA;TGACTTCAGGAAACATCGTG	-0.04;0.21;0.24;0.27	207;267;341;1709	6.40E-01;1.38E+00;2.24E+00;9.19E-01	1192;2560;2634;2694	4.74E-01;1.19E+00;5.60E-01;1.28E-01
NO_CURRENT_10	-0.0886957	0.536056	1	AACGTCACCAACCTCGATCC	-0.09	2057	0.149	844	0.536
Stk4	-0.0530666	0.619357	4	ATGCTGATATCCATCCAATG;CATAATACTTGACTACGTGA;AATACACCGAGATATCAAGG;TATCTGATATCATTCGGCTA	-0.17;-0.08;0.01;0.03	1205;1373;2028;2413	4.79E-01;4.28E-01;3.86E-01;3.20E-01	488;873;1528;1696	4.12E-01;5.76E-01;5.58E-01;9.33E-01
Gba	-0.0584754	0.64779	4	CGTTACGAGAGCACTCGACG;CGGAGAATGAACCTACAGCA;GACTGGCAAAGAGTGAAATG;GGATAACTGGAAGTCGTTAG	-0.15;-0.11;-0.03;0.05	1083;1633;2161;2334	4.35E-01;4.40E-01;3.75E-01;3.77E-01	567;740;1268;1818	3.90E-01;6.64E-01;7.26E-01;8.12E-01
NO_CURRENT_115	0.0347323	0.389046	1	CGGGCAATATGATCGTAGGC	0.03	1184	0.389	1717	0.228
Dcaf11	0.0697783	0.69489	4	CCTCTTCCTCACTACGACGC;GATGGACGAGAAGTACTAGG;CATAGCGACAGTCGTACAGT;TGTGGGATCGACGAACCATG	-0.03;0.04;0.06;0.21	338;988;1162;1673	4.92E-01;5.19E-01;8.12E-01;9.56E-01	1228;1739;1913;2563	4.89E-01;4.61E-01;4.08E-01;2.15E-01
Napa	-0.0368283	0.490489	4	AATTGAGATCTATACAGACA;CGCCCATTGCTCACCCAAAG;GTGATATGTGGCTACAGGTG;GATCTATGAGACAGAACTGG	-0.26;-0.09;0.05;0.15	533;1098;2044;2656	3.98E-01;4.78E-01;3.83E-01;1.53E-01	245;857;1803;2368	5.86E-01;5.85E-01;4.39E-01;3.52E-01
Klhl7	-0.0719849	0.484217	1	AGATTGTTGACATAGACAAG	-0.07	1950	0.172	951	0.484
Vamp8	-0.105451	0.978118	4	TTATGACCCAGAATGTGGAG;CTTCAAGACAACGTCCCAGA;GTGCCGGAAATGACCGAGTT;CCACCTCCGAAACAAGACAG	-0.16;-0.14;-0.09;-0.04	1743;2055;2270;2387	8.16E-01;5.92E-01;3.80E-01;3.38E-01	514;631;846;1158	4.03E-01;7.60E-01;1.15E+00;1.60E+00
Nsmaf	-0.0283205	0.639595	4	CAGGCAACCGAACTCACCAA;GAGCCTTACCGATCCTAACG;CCGTATAAGATAGAGCGGGT;TTGTGACACCACATCCTCGA	-0.06;-0.06;-0.04;0.04	1128;1716;1854;1885	4.50E-01;4.55E-01;4.23E-01;7.49E-01	1016;1047;1185;1773	4.15E-01;4.96E-01;7.92E-01;8.55E-01
Ctsk	-0.0219016	0.494185	4	CAATACGTGCAGCAGAACGG;AAGTTGTATGTATAACGCCA;ACACTCTCTATACCCCAGAG;AAGCCCAACAGGAACCACAC	-0.15;-0.07;-0.03;0.16	495;1653;1909;2353	4.09E-01;4.43E-01;4.09E-01;3.63E-01	548;992;1248;2406	3.94E-01;5.17E-01;7.41E-01;3.25E-01
NO_CURRENT_208	-0.244023	1.03103	1	GTTAATATTGTGGCCCGCAC	-0.24	2631	0.0423	270	1.03
NO_CURRENT_300	0.0178956	0.34712	1	TTTTGGCGACGCATCGCTGG	0.02	1304	0.347	1597	0.259
Cox15	0.0694336	0.706475	4	GTGTTCTGGACGCCACCCTA;AGAAAGGGTTGGCTCAACCG;GATGCCAGTCTACCATTGAG;AGGCGGTACTGACTGACCCG	-0.03;-0.0;0.15;0.17	470;538;1465;1678	4.18E-01;8.63E-01;5.93E-01;9.51E-01	1223;1436;2363;2431	4.86E-01;4.26E-01;3.97E-01;3.07E-01
NO_CURRENT_78	0.224315	0.980955	1	CATCTATGAGACGTGCGTAC	0.22	303	0.981	2598	0.0478
Gabarap	-0.169791	1.29156	4	AAAGCCCCCAAAGCTCGGAT;ATTGTTGACAAAGAAAAACA;CCGAAAGAAATACCCAGACC;TCAGAGCGGCGCTTCTCGAA	-0.26;-0.21;-0.14;-0.06	1897;2298;2551;2670	9.66E-01;7.90E-01;4.84E-01;1.44E-01	231;350;603;1004	6.04E-01;1.17E+00;1.55E+00;1.84E+00
Gsk3b	-0.0639705	0.813534	4	CTGTATCAGGATCCAACAAG;ACTGTAACATAGTCCGACTG;CGTACCTTGACATAGATCAC;TATCTGTTCTCGGTACTACA	-0.09;-0.09;-0.05;-0.02	1625;1774;2076;2082	7.20E-01;4.70E-01;3.80E-01;5.76E-01	819;825;1127;1276	3.79E-01;6.04E-01;8.43E-01;1.43E+00
NO_CURRENT_83	-0.0518401	0.430586	1	CCATTAGTACGAACATTGCG	-0.05	1825	0.201	1076	0.431
NO_CURRENT_181	0.116554	0.631168	1	GGAGTTCAAGCGTAACTTCG	0.12	678	0.631	2223	0.115
Aldh2	-0.0449226	0.568159	4	CAAGTTGGCCACGTAGAGCG;GAAGTCGCCGTCGATGGGAA;GCTGCCATCGCATCCCATGA;CACCGTCAACCCTTCCACAG	-0.18;-0.14;-0.03;0.18	428;1685;2305;2466	4.37E-01;4.49E-01;3.85E-01;2.82E-01	435;596;1216;2473	4.33E-01;7.96E-01;7.67E-01;2.77E-01
Aup1	0.0625132	0.606367	4	GAGGCATCTGACACCGTCTG;TGCGCTCCGTGTACAACAGG;AGGCCACCAATGGCCGAGAA;GATGACATTCAATGGCACAT	-0.06;-0.05;0.09;0.27	218;822;1807;1875	6.23E-01;6.06E-01;4.38E-01;7.58E-01	1026;1094;2079;2683	4.18E-01;4.80E-01;3.79E-01;1.35E-01
NO_CURRENT_269	-0.0240016	0.357911	1	TGCCCTGCGTCCGCTACGTC	-0.02	1629	0.25	1272	0.358
Vps51	-0.122435	0.944112	4	GTTGTAGTTCTCATAGACCA;TAGGGGTACATGCACTACTG;GGACCCAACCGATCTCAATG;GTGTTAGAGTTCACCGACCG	-0.22;-0.22;-0.09;0.04	1130;2068;2581;2584	4.50E-01;6.00E-01;5.08E-01;2.01E-01	317;320;833;1771	5.10E-01;1.24E+00;1.17E+00;8.57E-01
Fyb	-0.234362	1.00301	1	CCAATGCTGGTGTAGATACG	-0.23	2613	0.0453	288	1
Pafah1b2	-0.159151	1.17438	4	TTGTACAACTTATAAACACG;ATCTCCTTGAATATCTTCTG;ACAGCTAATGCAGCAGTACG;CACCTCGAGGTAACAGACCC	-0.27;-0.21;-0.13;-0.03	1658;2261;2532;2679	7.46E-01;7.52E-01;4.71E-01;1.38E-01	222;369;640;1243	6.17E-01;1.13E+00;1.48E+00;1.47E+00
NO_CURRENT_75	-0.0675351	0.469844	1	CATATACTCTTGCGCTAGAC	-0.07	1918	0.18	983	0.47
Pgm2	-0.0363307	0.560239	4	GTCAGGAGAGCATGATTTCG;CGCATAGACGCCATGCACGG;CAGCCAGCCATAATCCAGGA;CGGCCGCTTCTACATGACCG	-0.15;-0.09;-0.05;0.15	515;1827;2089;2360	4.03E-01;4.87E-01;3.78E-01;3.58E-01	541;812;1074;2386	3.96E-01;6.13E-01;8.93E-01;3.39E-01
Lonp1	0.238791	1.73591	4	AGATTGGCCGAGGCTACCAA;TCATTCGCAACTTGTCTCCG;GGCAGCGACGAGACCTCCGA;CCCATCTACTTGAGCGACAT	0.0;0.3;0.31;0.34	142;159;169;1420	7.73E-01;1.79E+00;3.13E+00;1.24E+00	1481;2732;2742;2759	6.21E-01;1.75E+00;7.34E-01;8.66E-02
Usp7	0.0421266	0.547409	4	GATTTCGCACAAAACACGGA;AGGAAATGACATGTACGACG;AGATGTATGATCCTAAAACC;GTGTAAGTTCGATGATGACG	-0.08;-0.02;0.07;0.19	379;972;1563;1983	4.64E-01;5.26E-01;5.39E-01;6.61E-01	918;1338;1929;2522	3.93E-01;4.31E-01;4.04E-01;2.43E-01
NO_CURRENT_166	-0.118979	0.617921	1	GCGAGGTATTCGGCTCCGCG	-0.12	2202	0.12	699	0.618
NO_CURRENT_234	-0.0105576	0.323149	1	TCAACTATGAACCGCCGTGC	-0.01	1523	0.28	1378	0.323
Phb2	0.109031	0.773978	4	TCTATGACCGCCTTCCACTG;CATAGTCCAGCCCTAGACGC;CAGCTCTCTTCGGATCAACA;TGGGTCGGGACAGCACACGC	-0.32;-0.14;-0.03;0.94	5;1666;2315;2736	2.16E+00;4.45E-01;3.86E-01;1.01E-01	165;586;1235;2896	7.19E-01;8.07E-01;7.51E-01;2.40E-03
Pikfyve	-0.0100798	0.458214	4	GCTGATTATCGAGCTAGAGG;AGAATCAGTCGAATGACCCA;TACTTGATCCAAGCGAACCT;AAGCAATGGTTGATGGACGT	-0.15;-0.03;0.04;0.1	785;1117;1694;2330	3.76E-01;4.73E-01;4.79E-01;3.80E-01	571;1207;1784;2116	3.89E-01;4.50E-01;4.46E-01;5.48E-01
Tmem59	0.146022	1.12568	4	GAGATGCATTCTTGGCATCA;ACCAGATTCACATTCCAGCT;CCCCTTGCACACCTACCCGA;TTGACTATGGCGCTGGCCGG	0.02;0.11;0.2;0.25	249;359;687;1313	5.81E-01;1.15E+00;1.39E+00;1.38E+00	1588;2214;2542;2652	6.93E-01;7.08E-01;4.78E-01;1.55E-01
Nlrp6	-0.110486	0.777354	4	TAGAAGCTGAGCGAACTCCG;TTTGCCTTCTTCATGCCGTG;CACGCCATGCCGCTACAGGG;GAGGTCGGATATTCGAGATG	-0.41;-0.02;-0.01;0.0	1411;1553;1576;2786	5.79E-01;4.30E-01;5.33E-01;6.97E-02	115;1325;1348;1490	8.52E-01;4.32E-01;6.68E-01;1.16E+00
Rpl28	0.0820079	0.774701	4	TTCAGATTATTTGGCTCCTG;GCCGGCCGCCGATGGCAAAG;CACGACCCCTTTGCCATCGG;GGCGGCCGGCTCCACTCCGA	-0.02;0.02;0.15;0.17	447;536;1260;1564	4.28E-01;8.66E-01;7.32E-01;1.07E+00	1337;1641;2365;2454	5.39E-01;4.41E-01;3.97E-01;2.90E-01
Safb2	0.106906	0.979526	4	TCTTCAGAGTTCACAAGACA;TTTGGTGGCCTCATCTGACG;AAGTCAAGACCGAAAGTCAG;AGTTACTTTAAGGTCTGACA	0.04;0.09;0.11;0.19	393;698;838;1155	4.55E-01;6.98E-01;1.16E+00;1.60E+00	1746;2063;2203;2508	8.19E-01;5.97E-01;3.75E-01;2.52E-01
Rassf1	-0.0211276	0.550586	4	GAGGTCGCACCACGTGTGCG;CGGATTGCGTGTTGTACCCG;ACTAGAGCGGGATACGAACG;AGCAGACGAGCGCGCGACAA	-0.09;-0.06;0.0;0.06	1003;1397;1893;2039	4.12E-01;4.27E-01;4.13E-01;6.12E-01	862;1008;1504;1898	3.84E-01;5.10E-01;5.71E-01;7.37E-01
Krt4	0.135799	1.00704	4	GACACTTTGAGCAATGACAA;AGAAGTCTTTACAACCTCGG;TCTGCTCACGCTCCGCCGTG;GAGTCCTCTATGAAGCGGTG	-0.19;0.17;0.17;0.4	95;446;468;2502	9.26E-01;9.93E-01;1.85E+00;2.57E-01	399;2433;2455;2806	4.52E-01;9.61E-01;4.29E-01;5.73E-02
Foxk1	0.0111427	0.521476	4	ATCGGCCGCAACTCGTCGCA;GTCGGGATCATGTGGAATGG;GCTACTTCATCAAAGTCCCT;GGCCTTCGCAGCAAACTCTG	-0.05;-0.05;0.04;0.11	726;1160;1814;1815	3.75E-01;4.61E-01;4.36E-01;8.15E-01	1086;1087;1741;2175	4.36E-01;4.82E-01;4.61E-01;5.00E-01
Sesn2	0.140314	0.951488	4	TATTCCACAGCCAAACACAA;TCAACAAGTTACTGGCGCAT;TTCCCGTAGGAGCATCGGGA;CAGAGCTTCTACGTCACGAG	-0.07;0.09;0.21;0.34	141;342;855;1938	7.76E-01;1.19E+00;1.14E+00;7.01E-01	963;2046;2559;2760	4.02E-01;5.87E-01;4.90E-01;8.60E-02
NO_CURRENT_77	0.0795399	0.510575	1	CATCGTAACACACGTACGAG	0.08	895	0.511	2006	0.16
NO_CURRENT_292	-0.0695646	0.476523	1	TTCTCCATACCGTAACTCCG	-0.07	1933	0.176	968	0.477
Dnajc7	-0.0167591	0.44948	4	GACATACAGAGCATCAGCAT;CAGCTATTACGGTAATCGAG;CTCACTTGGGAATGCAATGG;TGAAAAGCGAGATTTCCGGA	-0.22;-0.02;0.01;0.16	486;1345;1617;2572	4.12E-01;4.30E-01;5.13E-01;2.09E-01	329;1284;1556;2415	5.00E-01;4.37E-01;5.43E-01;3.18E-01
NO_CURRENT_277	0.0211497	0.35451	1	TGGTACCACTCGCCGAATCT	0.02	1282	0.355	1619	0.253
Kdm4a	-0.043244	0.583207	4	GATCTTGCGGAACTCACGAA;AAGCACGCTCACCTGATGGT;ACTGTCCTCAACTTGCCGCA;AGAGCGGGATCACCATTGAG	-0.13;-0.12;-0.03;0.11	737;1661;2205;2241	3.75E-01;4.44E-01;3.75E-01;4.48E-01	660;696;1240;2164	3.77E-01;7.00E-01;7.47E-01;5.09E-01
Nsun4	0.188199	1.30947	4	CTTGAGGCACATAACTGTGA;GCTCTGAGAGAAGACTAACA;TGGACTTCACGCCGGTCCCG;GAGGTCACTTACCCTATCAT	0.0;0.19;0.19;0.37	113;387;395;1436	8.59E-01;1.10E+00;2.06E+00;1.22E+00	1465;2506;2514;2788	6.11E-01;1.08E+00;4.59E-01;6.85E-02
Supt5	-0.257366	1.3466	4	GCTGGATGAAGACCGCTCTG;ACGATGACACCCACAGTACG;CATGTAGGGACCCCAACCTG;GATGACCGATGTACTCAAGG	-0.49;-0.49;-0.03;-0.01	1548;1688;2816;2817	6.65E-01;4.49E-01;9.74E-01;5.05E-02	84;85;1213;1353	9.74E-01;2.32E+00;7.69E-01;1.33E+00
NO_CURRENT_296	-0.0868376	0.5279	1	TTGTCAACTTCGGCCAACGC	-0.09	2041	0.153	860	0.528
NO_CURRENT_136	-0.051581	0.429377	1	CTGGGGCCGCTGAACCGCCG	-0.05	1822	0.202	1079	0.429
Ctsd	-0.0428719	0.532195	4	AAAGGCAAGAGGTATCAAGG;GACTGTGAAACACTGCGGCG;TGACTCCAAGTACTACCACG;TATCCGTCGGACTATGACGG	-0.19;-0.14;0.04;0.12	675;1135;2279;2496	3.76E-01;4.68E-01;3.81E-01;2.61E-01	405;622;1766;2226	4.48E-01;7.69E-01;4.52E-01;4.60E-01
Safb	-0.0404192	0.756614	4	CCTGTTTAGCAGATATGGGA;CAGCGTGGCAGACTGTGTGG;GCATGGCAAGATGATCTCAG;CCGTGGCACTGAGCGCACTG	-0.07;-0.04;-0.03;-0.02	1612;1674;1722;1937	7.11E-01;4.47E-01;4.68E-01;7.02E-01	964;1179;1227;1289	4.03E-01;4.57E-01;7.58E-01;1.41E+00
NO_CURRENT_274	0.0430846	0.413568	1	TGGGCCATAGTGGCGCGTGA	0.04	1119	0.414	1782	0.211
NO_CURRENT_246	-0.0559481	0.442037	1	TCCTAGGCCTGATTTACCCG	-0.06	1853	0.195	1048	0.442
NO_CURRENT_237	-0.0967393	0.56094	1	TCACACGGGATCTCGCCGGT	-0.1	2104	0.139	797	0.561
Srebf2	0.137591	0.974587	4	GATGATCCTCGTCTGCGGAG;CGCAGCGACCGTCTGTACCG;CCTTACTGGCACTTGAAGGG;ACTCCAGTGACAGTACACTG	-0.04;0.07;0.23;0.29	174;297;945;1756	7.00E-01;1.30E+00;1.03E+00;8.72E-01	1145;1956;2604;2727	4.56E-01;5.39E-01;5.29E-01;1.07E-01
Sfxn4	0.0062097	0.534853	4	TGCAGTCAGGAACTCACCAT;TTAAGCCAAAAGTTATTCGG;AGCACATGAGACATACCACT;TGAAAACCATCGAGGAATTG	-0.04;-0.04;-0.0;0.11	719;1471;1720;1758	3.75E-01;4.26E-01;4.69E-01;8.70E-01	1143;1181;1430;2182	4.55E-01;4.56E-01;6.14E-01;4.94E-01
NO_CURRENT_254	-0.0940197	0.550708	1	TCGGACTATAGCGTGAACGT	-0.09	2085	0.143	816	0.551
NO_CURRENT_51	0.0206013	0.352819	1	ATACGCATAGATCGGTAAGC	0.02	1287	0.353	1614	0.254
NO_CURRENT_251	0.0950525	0.560395	1	TCGATCGTCGGCGGAGCGGA	0.1	798	0.56	2103	0.14
Cbr1	0.0712578	0.663397	4	TTTCTGCTCAAGGAATACGG;CTCTGCTTGAATGTGGAAGG;CGATCACTCGTGACCTGTGT;GGGGCTCATGAACAAGTTTG	-0.11;-0.07;0.19;0.28	199;385;1963;2171	6.54E-01;1.10E+00;3.97E-01;5.03E-01	730;938;2516;2702	3.75E-01;5.41E-01;4.61E-01;1.23E-01
Rraga	-0.00910843	0.46127	4	GTTCCCCAAGAATCGGACGT;GATCAGCTGATAGACGATGC;GCGGGCGAGACAAACGCCTC;AAAGATGATCGACCTCATGC	-0.17;0.0;0.01;0.11	690;1319;1396;2427	3.75E-01;4.33E-01;6.36E-01;3.09E-01	474;1505;1582;2211	4.17E-01;4.27E-01;5.30E-01;4.72E-01
Plekhf1	0.081336	0.699442	4	AGGCGAGGGGGTACTGACCA;ACATCGAAGAGTGTGTGCGG;GCAGCGCATGCAAATGTCCG;GCACAATACTGCCATACACC	-0.15;0.07;0.12;0.28	190;665;949;2337	6.69E-01;7.27E-01;1.03E+00;3.75E-01	564;1952;2236;2711	3.90E-01;5.37E-01;3.77E-01;1.17E-01
Osbpl8	-0.00953411	0.507841	4	ACTCAGACAGGAAATCGGCG;ACTGGAAGTTGTCGCCACTG;GCGACACAGACACGTCCGAA;CATAAAAGGCAGATATTGGT	-0.27;0.05;0.09;0.1	782;812;1100;2687	3.76E-01;6.13E-01;8.68E-01;1.33E-01	214;1801;2089;2119	6.29E-01;4.78E-01;3.78E-01;5.45E-01
Prkab2	-0.105857	0.870952	4	GTCCTCACCTCTTTATCAGA;AAGGAGCACAAGATCATGGT;TTCAGACCAGCGGATAACGG;GGGACAAAGAGTTTGTACCC	-0.21;-0.18;-0.02;-0.01	1531;1589;2461;2552	6.53E-01;4.34E-01;4.31E-01;2.22E-01	349;440;1312;1370	4.84E-01;1.00E+00;6.93E-01;1.30E+00
NO_CURRENT_223	0.268007	1.11801	1	TACGACATCGCATGGTAACG	0.27	221	1.12	2680	0.0343
NO_CURRENT_198	-0.106046	0.584451	1	GTAGTGCGTGTGATGTCGGG	-0.11	2146	0.131	755	0.584
Hspa8	-0.0773717	1.13985	4	CTACAGGGTCCAGTGTGCCA;TGGTGGTATTGCGCTTGATG;GAAAGCAACATAGCTTGGCG;GACAAAAAGTTTCTACCCAG	-0.68;-0.54;0.39;0.53	49;101;2826;2853	1.19E+00;2.17E+00;1.02E+00;2.84E-02	48;75;2800;2852	1.20E+00;2.42E+00;9.06E-01;2.90E-02
Frem1	0.134609	0.916137	4	TGGTGAATCGTAAGTCAGAG;TACAGGTTTGAATCTCCTAG;TGTGAACTGCACATGTCGAG;TCACCTATTATAATTGAAGG	-0.08;0.02;0.27;0.33	149;209;1301;2012	7.55E-01;1.57E+00;7.01E-01;6.35E-01	889;1600;2692;2752	3.88E-01;4.35E-01;6.39E-01;9.10E-02
Pip4k2a	-0.0252805	0.581381	4	GGGGGGTCAACCATTCGGTA;CATCAAGACCATTACCAGTG;GTATATAGTGGAATGTCATG;TCCTATATACAGATAGCCGG	-0.08;-0.07;0.0;0.05	1109;1401;1932;2009	4.43E-01;4.27E-01;4.03E-01;6.38E-01	892;969;1500;1792	3.89E-01;5.27E-01;5.73E-01;8.37E-01
Psmc1	-0.213838	0.961378	4	GATCCTTGTCTACAAACGAC;TACCCATCCTGAGTATTACG;GCCAACCACTCGCAAGAAAG;GCTGCCAGCAAACTGCCACT	-1.16;-0.25;0.26;0.29	175;235;2647;2887	6.98E-01;1.48E+00;5.76E-01;7.81E-03	14;254;2666;2726	1.72E+00;1.42E+00;6.00E-01;1.08E-01
Gm15459	-0.231708	1.35143	3	CTACAGGGTCCAGTGTGCCA;TGGTGGTATTGCGCTTGATG;GACAAAAAGTTTCTACCCAG	-0.68;-0.54;0.53	49;2826;2853	1.31E+00;1.14E+00;2.13E-02	48;75;2852	1.32E+00;2.71E+00;2.18E-02
Parl	0.0576181	0.575608	4	AGCATACGGCCACAAAAGGA;GAGTGTTCTTATAGGATAGG;ACAAACCTGTCACAGTCCGC;AGATCAGACACAGGGTCGAG	-0.1;-0.06;0.11;0.27	210;694;1852;2124	6.36E-01;7.01E-01;4.24E-01;5.41E-01	777;1049;2207;2691	3.76E-01;4.95E-01;3.75E-01;1.30E-01
Tfeb	0.132115	0.95851	4	TGAGATGCAGATGCCTAACA;TGGACACGTACTGTCCACCT;CCTCTGTGGATTACATCCGG;CTGTAGTTGAGAGAAGACGC	-0.1;0.07;0.28;0.28	193;204;942;2121	6.64E-01;1.59E+00;1.03E+00;5.44E-01	780;1959;2697;2708	3.76E-01;5.40E-01;6.47E-01;1.19E-01
Ywhab	-0.084192	0.744922	4	TGGGAGTTGGACACCGTGGC;ATGAAGGCCGTAACAGAGCA;AGAGTACCGTGAGAAGATCG;GCATCGAACAGAAAACCGAG	-0.19;-0.18;-0.0;0.03	1229;1453;2445;2483	4.89E-01;4.26E-01;4.24E-01;2.70E-01	418;456;1448;1672	4.42E-01;9.78E-01;6.03E-01;9.57E-01
Atp8b1	-0.101017	0.574219	1	AAAATCGGAGCATGTCGTCA	-0.1	2128	0.134	773	0.574
Sf3a1	-0.573846	1.46401	4	CCAAATTTCAGGAACGTGAG;CATTATTTACCCTCCCCCGG;GGATACTCAAGTACAGGACA;GCGACGTACTGACATCTTTG	-2.34;-0.21;-0.2;0.45	72;2523;2535;2899	1.04E+00;1.12E+00;4.73E-01;5.99E-04	2;366;378;2829	2.56E+00;1.14E+00;2.12E+00;4.31E-02
E230016M11Rik	0.0110806	0.3311	1	TGCCCCAAGAACACAGCACA	0.01	1353	0.331	1548	0.273
Cct7	0.0459414	0.549524	4	TTGGCATCAAGAAGGTGCAG;AGGCAATTGTTGATGCCGAG;ATGTAGCCATACCAATTGGG;CTGCAGGATGGACAACATCG	-0.08;-0.03;0.06;0.23	292;1018;1664;1976	5.33E-01;5.06E-01;4.92E-01;6.67E-01	925;1237;1883;2609	3.94E-01;4.45E-01;4.15E-01;1.84E-01
NO_CURRENT_151	0.0594409	0.454224	1	GAGGACCTAGGTTCCCGGAT	0.06	1019	0.454	1882	0.188
NO_CURRENT_183	0.215939	0.954542	1	GGATCGATCCGAGGAACGTG	0.22	322	0.955	2579	0.0509
Ywhae	-0.104292	0.990255	4	CTCATTCCAGCAGCTAACAC;TAGCAGCTTTGTAAGCCACG;GAGCAGGCCGAGCGATACGA;AAACGAATGGGGTGCGTTGG	-0.2;-0.08;-0.07;-0.07	1944;1949;1991;2508	1.02E+00;5.35E-01;3.92E-01;2.52E-01	393;910;952;957	4.55E-01;5.55E-01;1.02E+00;1.93E+00
Poldip2	-0.130424	1.02947	4	AATGGGAACCTGATCCGTGG;GGTAGCCAAAAACACTATGG;GTTTCTCGAGCCACAAAAGG;TGCCGGCCATGGCTCTAAGG	-0.23;-0.22;-0.16;0.08	897;2390;2566;2602	3.89E-01;9.00E-01;4.96E-01;1.88E-01	299;335;511;2004	5.26E-01;1.20E+00;1.75E+00;6.42E-01
Pik3cg	0.178867	0.928957	4	CACCCACCAGGTACTCATCG;GTACGTGTCGCTGTACCACG;GGAGCACATAGTCCCCGTGG;ACAGTGAGGTCGGTGTTCCG	-0.05;0.02;0.13;0.62	26;617;1306;1843	1.46E+00;7.74E-01;6.97E-01;7.88E-01	1058;1595;2284;2875	4.27E-01;4.34E-01;3.82E-01;1.50E-02
Ddx39	-0.40122	2.09633	4	AGGAGGCTTACCTTAACACT;ACATCATACACTGCTTCTCG;GCAGTATTACGTCAAGCTCA;GGTGTCCCCACCACAACATG	-0.66;-0.64;-0.22;-0.09	2073;2575;2848;2851	1.18E+00;1.23E+00;1.17E+00;2.96E-02	50;53;326;828	1.18E+00;2.72E+00;2.30E+00;2.18E+00
Zkscan3	0.0367075	0.580012	4	GTACTCATCAGTCTTACCCA;TTCACGGCAATAGAACCGCC;AGGTTCCAGATGATGACGAT;GACAGCTACTAGGCTCACAT	-0.15;0.03;0.13;0.13	612;620;1196;2325	3.82E-01;7.71E-01;7.83E-01;3.84E-01	576;1705;2281;2289	3.88E-01;4.53E-01;3.81E-01;4.11E-01
Zwint	0.0757986	0.712505	4	CCCACGGTAAACAGAACTCG;CCTGCAGAAGCGAGTCCTTG;TGAAACTAAGGAGCAGTGGA;CTTCAGAAGCCAGAGCATCA	-0.16;-0.07;0.26;0.28	195;240;1967;2397	6.61E-01;1.46E+00;3.96E-01;3.31E-01	504;934;2661;2706	4.06E-01;5.43E-01;5.94E-01;1.20E-01
Gm7899	-0.677953	1.78116	1	CTACAGGGTCCAGTGTGCCA	-0.68	2853	0.0071	48	1.78
Vps29	0.34358	1.8909	4	GGCGACGTCCACATCGTGAG;GAGATCTGCACATTCCGCAC;GCTGCAGAGGCAGTTTGATG;GGACACCAAGTTATTCCGTG	-0.08;0.25;0.42;0.78	8;83;248;2030	1.96E+00;2.34E+00;2.64E+00;6.20E-01	871;2653;2818;2893	3.85E-01;1.44E+00;9.83E-01;4.20E-03
NO_CURRENT_36	-0.0471032	0.414345	1	ACTGCGCGTATAGGACGCAA	-0.05	1784	0.211	1117	0.414
Psmc4	0.316124	1.84904	4	GCTGTGGCACATCACACGAC;AGAACTGACCGATGACCAAG;GTGATGTATGCCGATATCGG;CCATACATGAGGACACCTCG	0.11;0.18;0.22;0.77	11;321;430;738	1.82E+00;1.24E+00;1.96E+00;2.38E+00	2163;2471;2580;2890	1.31E+00;1.02E+00;5.07E-01;6.00E-03
Golga3	-0.0120829	0.455687	4	CTGCGTACCAGTGTTCCTCG;AAAGCAGCTTACGTCGACGC;GCAGAGAAACATCCTCAGCA;AACTCAGCATCGATCCATCA	-0.24;0.01;0.02;0.15	511;1272;1329;2623	4.04E-01;4.39E-01;6.81E-01;1.74E-01	278;1572;1629;2390	5.47E-01;4.32E-01;5.08E-01;3.36E-01
Snapin	-0.260135	1.92859	4	AGAACTGTGCCGGATCAATG;GCTCGACTCTCACGTGCACG;GACCAAGACAACTCGTCGCC;CCTGGAGTTCCTGCGACCCG	-0.33;-0.32;-0.29;-0.1	2123;2705;2733;2742	1.25E+00;1.63E+00;7.14E-01;9.74E-02	159;168;196;778	7.32E-01;1.75E+00;2.94E+00;2.29E+00
Map1lc3a	-0.0139135	0.454467	4	CGCAGCCGACCGCTGTAAGG;CCTGCAACTCAACCCCACGC;GTGATCATCGAGCGCTACAA;CCATGTTAACATGAGCGAGT	-0.16;-0.06;0.05;0.11	696;1073;1881;2392	3.75E-01;4.87E-01;4.16E-01;3.35E-01	509;1020;1828;2205	4.05E-01;5.06E-01;4.31E-01;4.76E-01
NO_CURRENT_199	-0.171799	0.789377	1	GTCAAGCCGAACGCTGCCGG	-0.17	2430	0.0768	471	0.789
Tbk1	-0.421474	2.9614	4	ACAGTGTATAAACTCCCACA;CTTCTCGCTACAACACATGA;CGGGAACAACTCAATACCGT;CATTCTACCATGCAGCCACG	-0.51;-0.47;-0.36;-0.35	2757;2762;2807;2821	3.35E+00;1.91E+00;9.34E-01;4.80E-02	80;94;139;144	9.93E-01;2.23E+00;3.39E+00;5.23E+00
Eif2ak4	-0.0142905	0.601304	4	CTGCAAGCAGACACTTCCGC;ATTCTGGCAGAGCACGTCAG;CGTAGGTGTAGTCTATAGCG;TGCGGGACACCATTGACCAG	-0.05;-0.04;-0.0;0.04	1174;1464;1736;1819	4.67E-01;4.26E-01;4.63E-01;8.11E-01	1082;1165;1437;1727	4.34E-01;4.60E-01;6.10E-01;9.01E-01
Mcl1	-0.181029	0.745467	4	CTCCTCCGGAGACACGATGG;AGGCGGCTGCATAAGTCGCC;CGTGCAGCGCAACCACGAGA;AGATCATCTCGCGCTACTTG	-0.89;-0.09;-0.03;0.29	179;1693;2053;2878	6.90E-01;4.50E-01;3.82E-01;1.32E-02	23;848;1208;2722	1.51E+00;5.90E-01;7.73E-01;1.10E-01
Vti1a	0.0162134	0.459857	4	GAAGCAAATGGTTGCCAATG;GTTGATAAAATTACGTGAAG;GAAATTCCACCCCAAAGTCG;AGAGGCTGGAAAGGTCGTCT	-0.16;-0.01;0.06;0.17	451;1021;1510;2384	4.26E-01;5.05E-01;5.68E-01;3.41E-01	517;1391;1880;2450	4.02E-01;4.27E-01;4.16E-01;2.93E-01
Ubqln1	-0.000806446	0.510251	4	ATCGGTGTACATGCGCCGTA;AACACCATGAGCACCTCTGG;GCACAACTTACCTACGCCAA;CAGCAAATATCAACACAAGT	-0.09;0.0;0.01;0.07	947;1338;1441;2049	3.99E-01;4.31E-01;6.07E-01;6.04E-01	852;1460;1563;1954	3.83E-01;4.26E-01;5.39E-01;6.86E-01
NO_CURRENT_56	-0.0009902	0.30253	1	ATCTTAACCAGCGCATCCCG	0	1456	0.299	1445	0.303
Snapc4	-0.129285	1.01447	4	CTCCACTGGCTACTGTGACG;CGGTGGTAGAACCTTCCTTG;ACACGGGAGAAGGCTACCCA;ACAAAGGGCGCCCACGACTG	-0.21;-0.21;-0.1;-0.0	1445;2108;2540;2554	5.99E-01;6.26E-01;4.76E-01;2.21E-01	347;361;793;1456	4.86E-01;1.15E+00;1.23E+00;1.20E+00
Lars	0.267711	1.71268	4	CAACAGCTTGGCTCAAAGTG;GTAGAACGCCATGTAAATTG;GTAGTAAGGATTCACGTCCG;GAGTGCTGCAAGATCATCCG	0.0;0.25;0.35;0.47	68;131;256;1427	1.06E+00;1.95E+00;2.60E+00;1.23E+00	1474;2645;2770;2833	6.17E-01;1.41E+00;8.06E-01;4.06E-02
NO_CURRENT_221	-0.0761753	0.497667	1	TACCCCTCTGCGATGCCGGT	-0.08	1979	0.166	922	0.498
Lmx1b	0.00471259	0.459257	4	CAACGAGTCGTCCTGGCACG;GAAAGCTCTTCGCTGCTGTG;GGAGACATGAAGCCGGCCAA;CCGCATGACGAACTCGGTAG	-0.11;-0.03;0.04;0.12	651;1143;1692;2158	3.78E-01;4.66E-01;4.80E-01;5.14E-01	743;1209;1758;2250	3.75E-01;4.50E-01;4.55E-01;4.41E-01
Gm18335	0.182929	0.846448	1	TGAAAAGTCCAAGATTGAGA	0.18	413	0.846	2488	0.0665
Gmps	-0.0407272	0.546252	4	AATTTCCTGTATGATATAGC;TACCAATCTCAGATGAAGAC;AGAAATGAGTCTGAAGCCCG;AGGGCTATTATCATATCTGG	-0.63;0.02;0.09;0.36	123;829;1270;2846	8.26E-01;6.02E-01;7.24E-01;3.27E-02	55;1631;2072;2778	1.14E+00;4.39E-01;3.80E-01;7.47E-02
NO_CURRENT_247	0.129787	0.672817	1	TCCTATAATTGAGCGAACGG	0.13	616	0.673	2285	0.104
NO_CURRENT_286	0.0938176	0.558224	1	TTATCGCACAACCCCGAAAG	0.09	802	0.558	2099	0.14
Dock1	0.092515	0.751963	4	ACAGGACGGTCATTTCCATG;AGTGTGAATTCCACTCCACC;CAAGGTGTTACGGACCTACG;TTAAGGGTCTCAAACCAGCG	-0.13;-0.0;0.23;0.27	211;279;1452;2266	6.34E-01;1.34E+00;6.01E-01;4.29E-01	635;1449;2622;2690	3.79E-01;4.26E-01;5.47E-01;1.31E-01
Vps16	0.166099	1.10669	4	TACTCGGTCGTGGCACAGTG;AGGTGAGAGGGATCCCAATG;TGGAGTATGAGCCACGCTCA;TGCCAGGTAACGATACGTGA	0.01;0.01;0.28;0.37	116;198;1347;1378	8.49E-01;1.62E+00;6.68E-01;1.29E+00	1523;1554;2703;2785	6.48E-01;4.30E-01;6.57E-01;7.03E-02
Casp1	-0.227704	1.62008	4	AAACATTACTGCTATGGACA;GAGGGCAAGACGTGTACGAG;TTGTAATGAAGACTGCTACC;TACCATGAGACATGAATACA	-0.36;-0.28;-0.16;-0.11	2151;2389;2698;2765	1.29E+00;8.98E-01;6.49E-01;8.29E-02	136;203;512;750	7.89E-01;1.60E+00;1.74E+00;2.35E+00
Pik3r4	0.0570318	0.782822	4	GCTATTCAGGTCGACAAGCG;CTGGCGAACTCGTAGACATG;TAGATATTGACATCGTTGCG;GGGTACTGATGCGATCGTAG	0.01;0.06;0.06;0.1	765;1024;1026;1365	3.75E-01;5.04E-01;9.42E-01;1.31E+00	1536;1875;1877;2136	6.57E-01;5.04E-01;4.17E-01;5.32E-01
NO_CURRENT_229	-0.118835	0.6173	1	TAGGCGGACGGTTACATATA	-0.12	2201	0.12	700	0.617
Rab3gap1	0.0156855	0.536239	4	GTTGATCATACAAAGACACA;CACTAGTCGTACTATCCGAG;CGAATCGCAATGCTAACTGG;CGAACTCTAACCGACCAATG	-0.3;-0.09;0.17;0.29	186;457;2065;2720	6.77E-01;9.76E-01;3.81E-01;1.11E-01	181;836;2444;2715	6.86E-01;5.97E-01;4.24E-01;1.15E-01
Lrpprc	0.116578	0.879933	4	GAAAGACCTTCCGATCACAG;GAATAGCCGAAGCATCTAAG;AGCTGATAGACTACTGTCGG;CCGAACTGAGTCTCGCCGAG	-0.02;0.07;0.14;0.28	203;556;955;1620	6.47E-01;8.41E-01;1.02E+00;1.01E+00	1281;1946;2345;2698	5.12E-01;5.34E-01;3.92E-01;1.25E-01
Rptor	0.224387	1.67918	4	GATGTGTCAAGGATTCGTTG;TGCAGGTCGTATATGGACAG;GCTGCCAACCATCATCGAAG;TTCTGAGGGCCCATAGACAG	0.06;0.23;0.29;0.32	158;173;284;1040	7.34E-01;1.73E+00;2.47E+00;1.78E+00	1861;2617;2728;2743	9.28E-01;1.33E+00;7.04E-01;9.67E-02
NO_CURRENT_100	-0.0141593	0.332064	1	CCGTCGAGCAATCCCGCCAA	-0.01	1551	0.272	1350	0.332
Tkt	-0.131154	0.932632	4	GCCGCGAAAGTACTGCAGAA;CGTGGACGGACACAGCGTGG;CAGCGCTGCAGCATGATGTG;CCCACAGATAGCCACCCGGA	-0.28;-0.22;-0.07;0.05	1081;1946;2591;2693	4.34E-01;5.34E-01;5.17E-01;1.29E-01	208;310;955;1820	6.39E-01;1.26E+00;1.02E+00;8.10E-01
NO_CURRENT_226	0.0107485	0.329498	1	TAGACGTCCACCGACTCTGA	0.01	1358	0.329	1543	0.274
NO_CURRENT_232	0.0409527	0.408168	1	TATCGAACTGCACACGCAAC	0.04	1133	0.408	1768	0.215
Smc3	0.156383	0.968399	4	TCTGCTAAGCGAGAAACGAG;AAGAAGAGCGAGGAATTGCG;ACAAAAGCAGAAATAACACG;AGCTCAATGAAAACCTACGC	-0.15;-0.01;0.35;0.44	76;134;1504;2367	1.01E+00;1.94E+00;5.71E-01;3.53E-01	534;1397;2767;2825	3.98E-01;4.27E-01;7.97E-01;4.55E-02
NO_CURRENT_294	0.20252	0.917091	1	TTGAAGTAGGGTCGGATTGA	0.2	351	0.917	2550	0.0559
Tbc1d5	0.0444282	0.687541	4	CTGCAGCAAATGATGCCTTG;TGCTCCCCTGAATATACACA;ACCAGCACATCACTAACCCA;GATGCATTATCCAATCATCG	-0.01;0.03;0.04;0.11	693;1126;1227;1499	3.75E-01;4.70E-01;7.58E-01;1.15E+00	1402;1674;1775;2208	5.74E-01;4.47E-01;4.49E-01;4.74E-01
NO_CURRENT_197	-0.0109344	0.32378	1	GTAGCTTCATGTCCGGTCGG	-0.01	1525	0.279	1376	0.324
Clptm1l	0.0109282	0.52749	4	TGAGTGTTTACACCACCACA;CAGGGGACAGCTCACGTGAA;CCTACGACAAGATCTCATTG;CAAACCCCCAGGATTCAGCT	-0.11;0.02;0.06;0.08	894;1045;1265;2179	3.89E-01;4.96E-01;7.28E-01;4.97E-01	722;1636;1856;2007	3.75E-01;4.40E-01;4.23E-01;6.40E-01
NO_CURRENT_180	0.035476	0.391991	1	GGACGGATGGGACGACTAGT	0.04	1176	0.392	1725	0.226
Cep78	0.105912	0.902359	4	AAGAAACCAGATGCGCCTGG;AGGGGCCAAGGCTTTACTGG;GGCCGACAAGCGCGTCAGTG;GAAACAGTTCTGCGGTCCGG	-0.04;0.1;0.17;0.2	373;461;746;1753	4.68E-01;9.70E-01;1.30E+00;8.75E-01	1148;2155;2440;2528	4.57E-01;6.60E-01;4.22E-01;2.39E-01
Zranb3	0.0983659	0.905686	4	GCCGGCCGCCGATGGCAAAG;TTGTGGATGGAAGACGAGGA;CACGACCCCTTTGCCATCGG;GGCGGCCGGCTCCACTCCGA	0.02;0.05;0.15;0.17	447;536;1088;1260	4.28E-01;8.66E-01;8.80E-01;1.45E+00	1641;1813;2365;2454	7.32E-01;4.82E-01;3.97E-01;2.90E-01
Polrmt	0.503068	3.51363	4	GCTGGCGCGTTGCCTCAAGG;TATGGTGAGTGACCAGCACG;GAAGGCTCCAGTAATGTCCA;AATGCCGGTTTAACACCCGA	0.32;0.49;0.51;0.69	18;51;57;152	1.61E+00;2.75E+00;4.55E+00;5.14E+00	2749;2844;2850;2883	3.28E+00;2.67E+00;1.18E+00;1.02E-02
Dcn	-0.0088996	0.449781	4	CAGGCTGGGTGCATCAACCT;ATTGTTCAGTCCATTGAAGT;TAGATATCAGGGGATTGTCA;AACATAACTGCGATCCCTCA	-0.13;-0.05;0.01;0.14	594;1352;1796;2259	3.85E-01;4.30E-01;4.41E-01;4.34E-01	642;1105;1549;2307	3.79E-01;4.76E-01;5.47E-01;3.98E-01
Ufc1	0.227376	1.48496	4	ACTCATATTTGAGGAAATCG;GCAGTAGTGGGATATGTGAT;ACCCACAATTCCCGATCTCG;AGTAAAACTGACCCGGATCA	0.0;0.15;0.37;0.39	102;111;535;1406	8.98E-01;2.09E+00;1.69E+00;1.26E+00	1495;2366;2790;2799	6.30E-01;8.68E-01;8.69E-01;6.16E-02
Trim17	0.0323235	0.540835	4	GGACATAAAATATCTACGGG;GCGGAGAGAACGCATCCTGG;AGAGTGCATCCAGATGAGCT;ACAAGGTCTTGATAGCCGCG	-0.19;-0.05;0.17;0.19	375;448;1816;2480	4.66E-01;9.90E-01;4.35E-01;2.72E-01	421;1085;2453;2526	4.40E-01;4.83E-01;4.28E-01;2.40E-01
NO_CURRENT_132	0.0766625	0.504791	1	CTCGTATCTTTTCCCACGGC	0.08	907	0.505	1994	0.163
Ruvbl1	0.0624648	1.4287	4	CCAAAAAAGACAGAGATCAC;AACACCTTGCCAGTTCCAGG;CACACTCACCAATGGCCCTG;CATCGACAAAAAGCACTCCA	-0.78;0.27;0.35;0.41	87;130;224;2868	9.60E-01;1.96E+00;2.77E+00;1.93E-02	33;2677;2771;2814	1.36E+00;1.52E+00;8.09E-01;5.23E-02
NO_CURRENT_113	-0.0429507	0.402078	1	CGGCCGTAGTGACGAATGGA	-0.04	1752	0.219	1149	0.402
Gm12223	-0.146207	0.888749	4	GAATTGCAGCTCTATTGTCA;TCAACGTTCTGGTTAAACGG;TGATGAAGGACCCTCTCTGA;AGTCATTCGCAGATGTAGGC	-0.41;-0.14;-0.07;0.03	1236;1902;2288;2783	4.92E-01;5.15E-01;3.82E-01;7.16E-02	118;613;999;1665	8.42E-01;7.78E-01;9.70E-01;9.65E-01
Cul3	-0.0895568	0.799208	4	TGAAGGAAGATCAGTCTATG;TATTCTGTTGTACATATACA;AAGAATCCTTCAATAATGAC;GCAACATCTACAGGCAACGG	-0.19;-0.17;-0.12;0.12	644;2194;2428;2499	3.78E-01;6.91E-01;4.17E-01;2.59E-01	402;473;707;2257	4.50E-01;9.52E-01;1.36E+00;4.36E-01
Prkar1a	-0.387311	2.6575	4	AAGACAAACGTGAAACTGTG;CCGGCATCCGTACTGACTCG;CCACGCTACCTTTCTAACGT;ACCTTCTCTCGTTATCATCA	-0.57;-0.38;-0.34;-0.26	2662;2746;2773;2834	2.70E+00;1.82E+00;8.14E-01;4.00E-02	67;128;155;239	1.06E+00;1.97E+00;3.25E+00;4.35E+00
Ifng	-0.0308118	0.526994	4	GTTTCTGGCTGTTACTGCCA;GTCTCTTCTTGGATATCTGG;TGCTGAAGAAGGTAGTAATC;GAACTCAAGTGGCATAGATG	-0.15;-0.05;-0.02;0.09	804;1559;1790;2369	3.78E-01;4.31E-01;4.43E-01;3.52E-01	532;1111;1342;2097	3.98E-01;4.75E-01;6.72E-01;5.64E-01
Gsto1	0.0182129	0.538824	4	ATTCGGTGACCAAGTGACCC;TCAGCGTCCTCTGAGCGAAG;ATACCTTAGAGAATGACTCA;GAACGAATTCAAAAAGCTAG	-0.15;0.05;0.07;0.11	728;974;1059;2374	3.75E-01;5.25E-01;9.08E-01;3.48E-01	527;1842;1927;2173	3.99E-01;4.92E-01;4.05E-01;5.02E-01
NO_CURRENT_260	-0.0390792	0.394583	1	TCTTGACTCCGACTTCGGGC	-0.04	1732	0.224	1169	0.395
Gm10232	-0.101017	0.574219	1	AAAATCGGAGCATGTCGTCA	-0.1	2128	0.134	773	0.574
NO_CURRENT_48	-0.052539	0.433014	1	AGTTTACGTGGTCCGATGTC	-0.05	1831	0.2	1070	0.433
Zc3h12a	0.0670124	0.686566	4	AAGGCAGTGGTTTCTTACGA;CAAACACGGTAATATCTGTG;GGAGTGGAAACGCTTCATCG;CTGAGACCTGTGGTCATCGA	-0.13;0.08;0.12;0.2	363;660;890;2247	4.74E-01;7.32E-01;1.10E+00;4.43E-01	654;2011;2241;2538	3.77E-01;5.67E-01;3.77E-01;2.32E-01
NO_CURRENT_213	-0.0307563	0.372493	1	TAAAAGTGGTGCGTCGTCGT	-0.03	1671	0.239	1230	0.372
NO_CURRENT_14	-0.0330916	0.379254	1	AAGCGAGCCGCAGACCGTTT	-0.03	1690	0.235	1211	0.379
Snap29	-0.0889603	0.851933	4	ATGTATGAATCGGAGAAGAT;AGCATTAAGAGTGTGTTTGG;GATGGTAGACAAGATGGATC;CATAAATACAAGTAAAGACC	-0.17;-0.09;-0.08;-0.01	1506;2024;2075;2432	6.37E-01;5.74E-01;3.80E-01;3.06E-01	469;826;877;1395	4.19E-01;6.04E-01;1.11E+00;1.27E+00
Mlf2	0.0527053	0.749043	4	TCCATGAAACCGCCGGACTG;GAACGACATGATCGGGAACA;CCCAGATCCGGGAGACACGG;ATGAGCCGCATGTTGTCAGG	0.01;0.04;0.06;0.11	735;1015;1154;1377	3.75E-01;5.08E-01;8.19E-01;1.29E+00	1524;1747;1886;2166	6.49E-01;4.63E-01;4.15E-01;5.07E-01
NO_CURRENT_248	-0.0256397	0.359621	1	TCCTCCGATCGACCAGGGTA	-0.03	1634	0.249	1267	0.36
Gm6051	-0.249314	1.05928	1	GGTCCCCTCGGACATCACTG	-0.25	2648	0.0395	253	1.06
Gm12261	0.0726327	0.490195	1	GGAGATCCTAAAAAGCCGAG	0.07	938	0.49	1963	0.169
Nup93	0.0342933	0.520805	4	TCGACTGACGACTTGTGATG;ATCCAGAGAGCTTCGCCCAG;GTATCATCGAGAATCAATGC;CTTTAGCTCAAACAGCACCA	-0.18;-0.08;0.14;0.26	244;579;2010;2450	5.87E-01;8.15E-01;3.88E-01;2.93E-01	451;891;2322;2657	4.26E-01;5.66E-01;3.88E-01;1.52E-01
Atg5	-0.331408	2.39444	4	AAATGTACTGTGATGTTCCA;AAGAGTCAGCTATTTGACGT;AGATCAAATAGTAAACCAAT;AAGAAGATGTTAGTGAGATA	-0.39;-0.38;-0.37;-0.19	2482;2766;2772;2776	1.99E+00;1.94E+00;8.12E-01;7.60E-02	125;129;135;419	8.20E-01;1.97E+00;3.42E+00;3.37E+00
Rubcn	0.00161051	0.492272	4	CACTCTGACTAGCCCCCTAG;TCTTACCTTCTCCACGTGAA;ATGTTTAGAAGACCATCAGA;ATGTAGACGCTGACATCCGG	-0.1;-0.09;-0.05;0.24	270;1775;2036;2132	5.56E-01;4.70E-01;3.84E-01;5.35E-01	769;865;1126;2631	3.76E-01;5.80E-01;8.44E-01;1.69E-01
Mt3	0.0594019	0.727829	4	TCGGACAAATGCAAGTGCAA;GCACTTGCATTTGTCCGAGC;CACACTTCTCACATCCGGCA;GGGGCTCACCAGTAGGACAG	-0.01;0.04;0.06;0.14	570;1033;1110;1486	3.89E-01;5.01E-01;8.59E-01;1.16E+00	1415;1791;1868;2331	5.82E-01;4.75E-01;4.20E-01;3.80E-01
Ulk2	-0.183031	1.18178	4	ATGTTGAGACATAATAACCT;CCTCTCCCACCAAGCACACG;GGCAGTGGGAACACTCACGA;TGGTCTGACGAGATGTTGTG	-0.34;-0.31;-0.13;0.04	1120;2227;2727;2747	4.47E-01;7.20E-01;7.02E-01;9.42E-02	154;174;674;1781	7.43E-01;1.72E+00;1.42E+00;8.48E-01
NO_CURRENT_170	-0.282002	1.15277	1	GCGTGACGTCCCACCCTGAG	-0.28	2697	0.0315	204	1.15
NO_CURRENT_94	-0.0431165	0.402835	1	CCGCGCCGTTAGGGAACGAG	-0.04	1754	0.218	1147	0.403
NO_CURRENT_134	-0.0766736	0.500029	1	CTCTAATAAACCGCACAAGC	-0.08	1984	0.165	917	0.5
Fez1	0.01816	0.657387	4	GATGTGCCATACAGACACTG;TAGGGCTGAGACACATGTCT;TAGCAGGACTGAATCTGCCT;TCGGAACTACAACGCCAAGA	-0.01;0.0;0.02;0.06	1044;1276;1417;1500	4.23E-01;4.38E-01;6.22E-01;1.15E+00	1401;1484;1625;1857	5.74E-01;4.26E-01;5.09E-01;7.75E-01
Clec16a	-0.0507066	0.610342	4	CCTTACAGAGCGATGTCTCG;AGCCCACTGAGACACTCGAG;TATAGAAATGACGTACAAGG;GGATGTCGTTGAGATAGTGC	-0.16;-0.09;0.02;0.03	1191;1266;2084;2405	4.73E-01;4.40E-01;3.79E-01;3.25E-01	496;817;1635;1710	4.09E-01;6.09E-01;5.05E-01;9.18E-01
Trim13	0.122894	0.961831	4	GGAATGTGCGGAATTCCCTG;AGCCCTCCAGTTACTCACGA;AGTTTCGAGACTTGGCGCCG;AGTTATGCAAACCTATGACC	-0.04;0.1;0.22;0.22	309;323;786;1766	5.17E-01;1.23E+00;1.24E+00;8.62E-01	1135;2115;2578;2592	4.52E-01;6.31E-01;5.05E-01;1.95E-01
Snap23	-0.313993	1.42719	4	CAACTAAATCGCATAGAAGA;TTACCTCAATGGCTAAACCC;AATAAATAAAGACATGAGAG;TGACCATTTGTAATCCGGCT	-0.65;-0.55;-0.07;0.01	1340;1916;2830;2850	5.41E-01;5.20E-01;1.05E+00;3.02E-02	51;71;985;1561	1.18E+00;2.47E+00;9.85E-01;1.08E+00
Cln3	-0.136326	0.88868	4	GGACCCTGGAGGGGAAAACG;CAGGAGTTTGATGACAAGGG;ACACTCCGACTATCCAACCG;AATCGAGATGAGCTGTTGTG	-0.36;-0.17;-0.05;0.03	1232;1818;2414;2761	4.90E-01;4.84E-01;4.12E-01;8.54E-02	140;487;1083;1669	7.78E-01;9.31E-01;8.85E-01;9.60E-01
NO_CURRENT_4	-0.0433723	0.403213	1	AACATGTTAAGTCGCGTTAT	-0.04	1755	0.218	1146	0.403
NO_CURRENT_57	0.127619	0.66513	1	ATGCCAATGCCGTTGTTAGC	0.13	627	0.665	2274	0.106
NO_CURRENT_285	-0.00543161	0.312871	1	TTAGTTCGACCACTCCTGAT	-0.01	1490	0.289	1411	0.313
Dffa	0.447529	3.05107	4	CCTGAGCCAGCTCTGCACAT;CAGCCGCGATCAGCACGGCG;CAACGCCACAAACTTCGTAT;AGGGGTGAAGTGGAAGAATG	0.2;0.48;0.49;0.62	25;59;63;349	1.47E+00;2.63E+00;4.42E+00;3.68E+00	2552;2838;2842;2876	2.22E+00;2.59E+00;1.12E+00;1.44E-02
NO_CURRENT_37	0.0727104	0.490658	1	ACTTCCCGCGGTTCCGTTGA	0.07	937	0.491	1964	0.169
NO_CURRENT_130	0.0605376	0.458937	1	CTCGGATGGTGTGTTGAACC	0.06	1008	0.459	1893	0.185
Atg101	-0.214552	1.45563	4	GATGCACTGAGGAACTCAGG;GGGCAAGTTTCACTACAAGA;GTGGACTGTCAAGGTGCACG;GCAGGAGCGGCAGATATGCA	-0.42;-0.19;-0.16;-0.09	2047;2401;2492;2791	1.14E+00;9.15E-01;4.47E-01;6.66E-02	110;409;500;854	8.69E-01;1.06E+00;1.77E+00;2.13E+00
Esyt2	0.00578204	0.490035	4	CCTCTTGTCCAGATGTCAGT;CCCCTATGGAATTATCCGGG;GTATCACCCGCATTGTCCCA;TTAACACCATTGACTCTCAG	-0.11;-0.05;-0.05;0.23	288;1786;1798;2164	5.37E-01;4.74E-01;4.41E-01;5.09E-01	737;1103;1115;2613	3.75E-01;4.77E-01;8.54E-01;1.81E-01
Atg4a	-0.0637909	0.609398	4	AAAACAGCACAAATGGGTGT;GGTGATGTACCTACCAATCG;CTCCACAAAAGATTGGAACT;CAGGCTTACCTGTCTTAAGG	-0.22;-0.12;0.01;0.07	968;1325;2209;2568	4.03E-01;4.32E-01;3.75E-01;2.11E-01	333;692;1576;1933	4.96E-01;7.03E-01;5.33E-01;7.05E-01
NO_CURRENT_119	0.0941529	0.558765	1	CGTCAATGTGTCCGGACGGT	0.09	801	0.559	2100	0.14
Tbc1d14	-0.0135567	0.491031	4	GTGCTGCAGGCCAAGAAACG;GATGTTCAACTCGTTGCCAA;TCGACACAGCCTTCAATCAG;TGGAATTGCTCGTGACCATG	-0.1;-0.08;0.03;0.1	778;1207;2013;2133	3.76E-01;4.50E-01;3.88E-01;5.34E-01	768;888;1694;2123	3.76E-01;5.67E-01;4.79E-01;5.42E-01
Mapt	-0.0968119	0.637222	4	AGACGTGACTGCGCCCCTAG;GCGAAGATCGCCACACCTCG;ATGGTGACTTAGGGGGAGTG;AGCAACGTCCAGTCCAAGTG	-0.42;-0.06;-0.01;0.1	751;1533;1890;2790	3.75E-01;4.29E-01;4.14E-01;6.72E-02	111;1011;1368;2150	8.65E-01;5.09E-01;6.54E-01;5.20E-01
Mta2	-0.0167858	0.524829	4	GATTTATTGGAAGAAATACG;TCTGCCACACTTACTAAGTG;GCAGATTGATCAGTTTCTCG;TGCGTCCCGAGATATCACTC	-0.08;-0.08;0.0;0.09	803;1437;1994;2027	3.78E-01;4.26E-01;3.91E-01;6.23E-01	874;907;1464;2098	3.86E-01;5.57E-01;5.94E-01;5.63E-01
Iigp1	-0.124106	0.934471	4	TCCTTAATTCAATCAAATTG;AGGTGTTCACACAGTTAAGG;ATTCTACTTCGTGAGAACCA;ACACCCCAATATACCCAATG	-0.32;-0.1;-0.05;-0.04	1724;1779;2091;2731	8.00E-01;4.72E-01;3.78E-01;1.04E-01	170;810;1122;1177	7.08E-01;6.14E-01;8.48E-01;1.57E+00
NO_CURRENT_30	0.0258388	0.36688	1	ACGACGTCCGCTGTGTGTAT	0.03	1246	0.367	1655	0.244
Vps4a	-0.0473651	0.570786	4	TGGAGAAGCCGAACATACGG;CTTAGACATCAGATCCGAGG;ATGAGAGTGAAGCCGCTCGT;ACTCACATTTGATGGCGTGG	-0.21;-0.07;-0.05;0.14	554;1845;1911;2555	3.93E-01;4.93E-01;4.08E-01;2.20E-01	346;990;1056;2347	4.86E-01;5.18E-01;9.11E-01;3.68E-01
Fnbp1	-0.052573	0.534145	4	GTCCATGAAGACGTACGCAG;CTTCCGGAGCCTAAAGCGTG;CATGACGTCACAGATCACGG;ATAGGCTTCTACGACCAGCT	-0.28;-0.08;0.0;0.15	540;1410;1975;2702	3.96E-01;4.26E-01;3.94E-01;1.23E-01	199;926;1491;2361	6.54E-01;5.47E-01;5.78E-01;3.57E-01
Napg	-0.0518705	0.578159	4	AAGAATACCTTATAACAAGT;CCAGACTGCTGGTACGAGGG;GTACCTGGAGAACGGCACCC;CATGGGCAACAGCTTCCCGG	-0.22;-0.05;0.0;0.06	1013;1405;1810;2585	4.14E-01;4.27E-01;4.37E-01;2.00E-01	316;1091;1496;1888	5.11E-01;4.81E-01;5.75E-01;7.46E-01
Gm16439	-0.15231	0.732424	1	GCTGAAGTGCAGTTCTACCC	-0.15	2364	0.0888	537	0.732
Atg7	-0.273699	2.20526	4	AACTCCAACGTCAAGCGGGT;CCTAGCCACATTACACCCCA;GAGAGCATCCCTCTAATCCG;TGGGGTCCATACATCCACTG	-0.34;-0.28;-0.26;-0.22	2582;2659;2688;2748	2.33E+00;1.46E+00;6.32E-01;9.36E-02	153;213;242;319	7.46E-01;1.56E+00;2.68E+00;3.84E+00
Trp53bp2	-0.0124546	0.568229	4	TTGACCAAGACGCAACCCAG;AAAAATTGTCGAATGCACCA;TCCGTTCGTTATCAGCAACT;TGGCCACCACGACAACCAGT	-0.09;0.0;0.01;0.04	1172;1393;1416;2083	4.66E-01;4.27E-01;6.23E-01;5.75E-01	818;1485;1508;1729	3.79E-01;4.26E-01;5.69E-01;8.99E-01
NO_CURRENT_90	0.214859	0.951853	1	CCCTTAAAGTGACGGACGAA	0.21	324	0.952	2577	0.0513
NO_CURRENT_273	-0.126246	0.635675	1	TGCTTAGGGCCCTTCGGCGG	-0.13	2230	0.114	671	0.636
Adrb2	-0.00836667	0.446579	4	TGGAGGACCTTCGGAGTCCG;AGCTATCGATTGTTACACCG;GACCAAGAATAAGGCCCGAG;CCAGGACGATAACCGACATG	-0.23;-0.04;0.11;0.13	628;721;1760;2598	3.80E-01;6.79E-01;4.54E-01;1.91E-01	303;1141;2180;2273	5.22E-01;4.66E-01;3.75E-01;4.23E-01
Tsc1	0.107208	0.769905	4	CCAGTACTCACCTTATCGTG;CACAGACAGTCAAACGACCG;TAAAAGCAACTGGTCTCGGA;ATGGGTACATCCCATAAAGG	-0.03;0.01;0.1;0.35	137;770;1361;1638	7.86E-01;6.42E-01;6.59E-01;9.93E-01	1263;1540;2131;2764	5.04E-01;4.29E-01;3.76E-01;8.35E-02
NO_CURRENT_250	-0.182164	0.820924	1	TCCTGCGTTCCACTCGTACT	-0.18	2463	0.0709	438	0.821
Utrn	0.0833695	0.734242	4	AGTGACTCAGCTCTTCGTAG;CGGAGGCACTCACAGCACAT;CAGCTACCAGATAGCGCTAG;AGAGTGTACAGTGATCGGAG	-0.02;0.02;0.11;0.22	304;700;1300;1615	5.21E-01;6.96E-01;7.02E-01;1.02E+00	1286;1601;2201;2597	5.14E-01;4.35E-01;3.75E-01;1.92E-01
Ldoc1l	-0.0393305	0.713324	4	CCACTCTCTCGGCTTCACCG;GAGTAATCTGTAGAGCGCCA;GCCTCACCAACTCCGCGCTG;CCTGGTATCCCGTCTGACTG	-0.08;-0.05;-0.02;-0.01	1520;1592;1800;1996	6.46E-01;4.34E-01;4.40E-01;6.49E-01	905;1101;1309;1381	3.91E-01;4.78E-01;6.95E-01;1.29E+00
Wac	-0.190831	1.42587	4	TCCACTGGTGAACCCACTAG;GGCAGCTTGAGAAATCAGTG;AGAATTATTAAGCTGTAGCG;ACAGCACCCCATCAAACCAG	-0.29;-0.25;-0.14;-0.09	2051;2271;2643;2711	1.15E+00;7.62E-01;5.71E-01;1.17E-01	190;258;630;850	6.69E-01;1.41E+00;1.49E+00;2.13E+00
Cisd2	0.04226	0.560786	4	GCAGCTGCACCTTCACGATG;GGAAGAATGGGCGCACTGCG;CGAACCCGGTGATGCTGTCG;CCAGAAGCGCAAGTACCCCG	-0.11;-0.01;0.12;0.16	479;653;1493;2159	4.15E-01;7.38E-01;5.77E-01;5.13E-01	742;1408;2248;2422	3.75E-01;4.26E-01;3.78E-01;3.13E-01
Prkci	-0.0495875	0.575144	4	TTTACCGGAGAGGGGCACGC;TTTGCTTCGAGTTATAGGGA;CGGGTGAAAGCCTACTACCG;ACTTGTATCCTTGTCGTCCG	-0.18;-0.09;-0.03;0.1	762;1656;2069;2455	3.75E-01;4.43E-01;3.80E-01;2.90E-01	446;832;1245;2139	4.28E-01;6.00E-01;7.43E-01;5.29E-01
Emd	0.0276432	0.530405	4	AGACTTGGATTCAGCCGCCG;GCCTTACTTTACCAGAGCAA;TACCCACAATAGGCCCATGA;TTTGACCACCAAGACATACG	-0.12;0.03;0.06;0.14	555;995;1235;2223	3.92E-01;5.16E-01;7.51E-01;4.62E-01	678;1666;1906;2346	3.76E-01;4.45E-01;4.10E-01;3.68E-01
3110043O21Rik	0.0272203	0.679069	4	ATTGGTGACAGCTGTCACGA;ATGACTTCCCCAGTAAGCAT;GACATCCACATCAATGTGCG;TGGTGAATCACCCTTGTTGG	-0.0;0.0;0.05;0.06	1037;1056;1414;1472	4.21E-01;4.92E-01;6.24E-01;1.18E+00	1429;1487;1845;1864	5.90E-01;4.26E-01;4.26E-01;7.68E-01
4930549G23Rik	0.2139	1.24753	3	GAATCAAACGATAAACTTCG;CAAACGCGATATCATGGACG;TGGTATAGTAAGGGTCTACG	0.02;0.26;0.36	126;239;1257	9.23E-01;1.73E+00;1.09E+00	1644;2662;2775	4.96E-01;6.83E-01;5.74E-02
NO_CURRENT_92	0.147732	0.734857	1	CCGAGCCGAATTGGGCGTGT	0.15	534	0.735	2367	0.0882
Mon1b	-0.0933338	0.674115	4	TGGCGGTCGACTGATAACCG;CTCACGGTACGGTAGCGTGG;AAACCATCTGGGTTAAAGCG;GAGAGTAACTCTGAGGGTCA	-0.33;-0.11;0.01;0.06	1038;1320;2165;2741	4.21E-01;4.33E-01;3.75E-01;9.80E-02	160;736;1581;1863	7.30E-01;6.67E-01;5.30E-01;7.69E-01
Obsl1	0.141055	0.869737	4	GGCGTGACACACGTACACCC;TGTATGTGAGACCCGAGATG;GGCGGGCCAGACCCTAAGCG;AGACGTGCAGGTATATGATG	-0.15;-0.02;0.27;0.46	70;223;1584;2327	1.05E+00;1.52E+00;5.29E-01;3.83E-01	574;1317;2678;2831	3.88E-01;4.33E-01;6.17E-01;4.19E-02
Ptov1	-0.0468466	0.5194	4	GTTCTCGCCCTGGTTCACAT;CCTCGCAAGGAGAAATGTGG;GTCCAGAGTGTACACCCCCG;AGCTGAGAGTTTCGGAACAG	-0.27;-0.08;0.03;0.13	606;1224;2002;2683	3.83E-01;4.47E-01;3.90E-01;1.35E-01	218;899;1677;2295	6.23E-01;5.61E-01;4.86E-01;4.07E-01
Arg1	0.0749649	0.680721	4	AATAAACTTACTGTTCCCCA;AGATGTACCAGGATTCTCCT;AGTATGACGTGAGAGACCAC;TGACCTATGTGTCATTTGGG	-0.17;-0.03;0.23;0.27	220;298;1662;2417	6.20E-01;1.29E+00;4.93E-01;3.17E-01	484;1239;2603;2681	4.13E-01;4.44E-01;5.28E-01;1.36E-01
LOC100534353	0.0850369	0.529417	1	ATGAGCACATCTATAACCTG	0.09	857	0.529	2044	0.152
Smcr8	-0.0111833	0.471821	4	TGAAAGACTTGGATTACACA;ATCCACTACCTCTAATCCTG;TGAGTATTTCACTCAGACCC;GAACCGGATGAGACTCAGGA	-0.12;-0.11;0.06;0.12	656;997;2152;2210	3.77E-01;5.15E-01;3.75E-01;4.72E-01	691;749;1904;2245	3.75E-01;6.57E-01;4.10E-01;4.45E-01
NO_CURRENT_194	-0.148253	0.713435	1	GGTGTGGACCGCTTTTACGC	-0.15	2340	0.0932	561	0.713
Trp53inp2	-0.159153	0.988722	4	CCAGCTCTCATCCATCAAGG;TGAAGACTCCAACTGTCCGG;CCCCTCTGCAGTAAAACAGG;TGGCTCATCATCGACCTACA	-0.41;-0.25;-0.11;0.13	608;2162;2638;2785	3.83E-01;6.66E-01;5.65E-01;7.03E-02	116;263;739;2293	8.49E-01;1.39E+00;1.31E+00;4.08E-01
Nudcd3	-0.109197	0.684287	4	GGAAGCCCATGCGGTCCGAA;GCAAGACTACACCGACCTGG;CTCTCCATTCTCTTCCACCA;CCCGAGCACACAGTGACCCA	-0.43;-0.08;-0.03;0.1	775;1695;1981;2792	3.76E-01;4.51E-01;3.93E-01;6.60E-02	109;920;1206;2126	8.72E-01;5.50E-01;7.75E-01;5.40E-01
Rnf41	-0.00855881	0.465512	4	GGTTGTGCTCACAGTCACTG;CATTAAGCACCTGCGCTCCG;AACATGTTCCGCATGATCCG;CTGGTGCTTGTGTTCAGCCG	-0.14;-0.06;0.08;0.09	832;884;1873;2310	3.80E-01;5.69E-01;4.18E-01;3.95E-01	591;1028;2017;2069	3.85E-01;5.03E-01;3.87E-01;5.87E-01
Stbd1	0.0341643	0.576233	4	TGTCAAAGTAGCTGGCAGTG;CGCAACCCCGTCTTTCCCCG;TTTGGAGACCAGCTCCCGAT;AGATTCCAGACACACACTCC	-0.15;0.05;0.11;0.13	614;739;1076;2348	3.82E-01;6.65E-01;8.91E-01;3.67E-01	553;1825;2162;2287	3.93E-01;4.86E-01;3.75E-01;4.13E-01
Ccz1	-0.0663936	0.640501	4	TCTTCAGCACTATGGAAGGT;CGGCTTACCTCTCCCTCGCG;AAGCAATTGTACAGTTTACA;CTGTATATTTGACTACACTT	-0.19;-0.13;0.0;0.05	1072;1419;2242;2489	4.31E-01;4.26E-01;3.77E-01;2.66E-01	412;659;1482;1829	4.45E-01;7.33E-01;5.83E-01;8.01E-01
Vangl1	-0.0416347	0.53878	4	CCCTCACAAATGGCGCCACA;GACAAGTAGTCCAAGGAACG;GTAGAAGCGGGACTCTCCGT;TGTCATCAGGATGACAACTG	-0.2;-0.09;0.05;0.08	918;1067;2067;2526	3.93E-01;4.89E-01;3.81E-01;2.40E-01	375;834;1834;1983	4.66E-01;5.99E-01;4.29E-01;6.61E-01
NO_CURRENT_163	0.0728612	0.491122	1	GCCGACCAACGATGACCACG	0.07	936	0.491	1965	0.169
Nipsnap2	-0.0682135	0.630915	4	GTTTATTCATGACCTCCGTG;GTGTTACCAAAGATCCACGA;ACCTGAGTTCGTATATATTG;TTGTCAGAAAGGTCGATCCA	-0.25;-0.1;0.03;0.05	1106;1217;2137;2635	4.42E-01;4.48E-01;3.75E-01;1.67E-01	266;764;1684;1795	5.60E-01;6.46E-01;4.83E-01;8.34E-01
Vipas39	0.00523258	0.547042	4	GAATAGCCTTCGAGACATCG;AGTAGCGGGTCAACCCCTGA;GGAGCGCCAGATCATCATCG;CCCTCAGGTAGAACTAGACC	-0.04;-0.04;0.01;0.09	853;1363;1719;1721	3.83E-01;4.29E-01;4.69E-01;9.07E-01	1180;1182;1538;2048	4.69E-01;4.56E-01;5.52E-01;6.05E-01
Hmox1	-0.0440276	0.573469	4	CAGGTAGCGGGTATATGCGT;TTCATGAAGAACTTTCAGAA;GCTGTGTGGCTGGCGTGCAA;TCGTGCTCGAATGAACACTC	-0.14;-0.12;0.01;0.08	910;1348;2220;2294	3.92E-01;4.30E-01;3.76E-01;4.07E-01	607;681;1553;1991	3.83E-01;7.13E-01;5.45E-01;6.54E-01
Mul1	-0.033057	0.538112	4	GTATATGGAGTACAGTACGG;GCCATCGGCCACTACATCAG;CAGTTCACCGATCCCCGTGA;ATTCCAAGATCATTCACCAG	-0.13;-0.11;-0.01;0.12	645;1545;2177;2245	3.78E-01;4.29E-01;3.75E-01;4.45E-01	656;724;1356;2256	3.77E-01;6.77E-01;6.62E-01;4.36E-01
NO_CURRENT_207	-0.0316102	0.374617	1	GTGTATGACGAGAAGCGAAG	-0.03	1677	0.238	1224	0.375
Foxo1	-0.120991	0.948306	4	GGAGAGTGAGGACTTCGCGC;CAAATGCTAGTACCATCAGT;GGCGGTGCAAACGAATAGCA;ACAGGTTGCCCCACGCGTTG	-0.21;-0.19;-0.13;0.05	1054;2255;2491;2560	4.26E-01;7.46E-01;4.46E-01;2.17E-01	341;410;646;1847	4.90E-01;1.05E+00;1.47E+00;7.84E-01
Stim1	0.0735525	0.664555	4	CAGCAGATCGAGATCCTCTG;GAATACAGGAGCTAGCTCCG;TGAGGATAAGCTTATCAGCG;GAGCCGTCAAAAATATGCTG	-0.11;0.01;0.17;0.23	291;463;1387;2155	5.34E-01;9.67E-01;6.42E-01;5.16E-01	746;1514;2438;2610	3.75E-01;4.27E-01;4.21E-01;1.83E-01
Nrbf2	-0.0109884	0.47723	4	GAGCCATCAGAGCCCTGTAT;ATGGCTCACCTGCTCAGACT;TGAGAAGCAGCTGTTTCATG;AAGCGCAGCAGAGCACGGAA	-0.12;-0.05;-0.01;0.14	587;1532;1834;2190	3.86E-01;4.28E-01;4.29E-01;4.88E-01	711;1067;1369;2314	3.75E-01;4.89E-01;6.53E-01;3.92E-01
NO_CURRENT_38	-0.250184	1.06795	1	ACTTTACATCATGTCGTCGT	-0.25	2653	0.0387	248	1.07
Rab3gap2	-0.0275134	0.507292	4	ATCCTCAGAAAAGCGCACGG;GTACTTACGCACTAGGAATG;TTGTGATCTATGCACCACGA;AAATCCATCAATCGTCACAA	-0.29;-0.14;0.09;0.24	274;835;2320;2708	5.51E-01;5.98E-01;3.87E-01;1.19E-01	193;581;2066;2627	6.64E-01;8.13E-01;3.81E-01;1.72E-01
Cacybp	-0.0293542	0.487595	4	CTTCTGGTAAAAAACCTCAA;TGCACCTGCACGTTCTCAGT;TTACTGTATCAGTCTTGACC;TGAAAAGTCCAAGATTGAGA	-0.2;-0.11;0.01;0.18	413;1356;2182;2507	4.44E-01;4.29E-01;3.75E-01;2.53E-01	394;719;1545;2488	4.55E-01;6.81E-01;5.49E-01;2.66E-01
NO_CURRENT_193	-0.0656566	0.463703	1	GGTCTAGATAATCTTACCGA	-0.07	1904	0.183	997	0.464
NO_CURRENT_87	0.155764	0.761694	1	CCCGTAGGGGTCGTGGTTTT	0.16	502	0.762	2399	0.0824
Lap3	0.0214859	0.57145	4	GGGGTGCCTCGGTTGCATTG;GTCCACCGCAGACATGACGA;AGGCCTCGAGATCACCGCTG;AAGTGCCAGTAGTAAAACCA	-0.03;-0.02;0.02;0.12	677;1262;1630;1667	3.76E-01;4.40E-01;5.07E-01;9.63E-01	1234;1271;1639;2224	4.91E-01;4.39E-01;5.03E-01;4.61E-01
NO_CURRENT_146	0.068961	0.481486	1	GACCATACGCCTCGTATGCC	0.07	957	0.481	1944	0.174
Lgals7	-0.0167141	0.449757	4	GTCTTCAACACCAAAGAACA;CCTCGGGTTAAAGTGCAAGG;TGTAAACCTGCTATGCGGTG;AGGGCTGCCCACGCTCGAAG	-0.22;-0.02;0.04;0.14	580;1164;1597;2590	3.87E-01;4.60E-01;5.23E-01;1.97E-01	311;1304;1737;2321	5.15E-01;4.35E-01;4.62E-01;3.87E-01
Bnip3l	-0.00709545	0.477241	4	AGGGACCACAGCTCTCAGGT;TCGTCCAACAGGTTCCTGGG;TTGTGGATGGAAGACGAGGA;CAACAACAACAACAACTGCG	-0.18;0.02;0.05;0.09	851;1088;1294;2468	3.83E-01;4.82E-01;7.06E-01;2.80E-01	433;1607;1813;2050	4.34E-01;4.36E-01;4.36E-01;6.03E-01
2021-09-09	-0.110554	1.04404	4	GTCCAAAATCAGCCGGAAGT;CCATGGAGTTCGGCTATGTG;CTTCGAGTTTAACATCATGG;GAAATCAAGTCGATCACCCA	-0.14;-0.13;-0.13;-0.04	1751;2243;2252;2292	8.24E-01;7.35E-01;3.78E-01;4.09E-01	609;649;658;1150	3.83E-01;7.42E-01;1.44E+00;1.61E+00
Trim21	0.0019561	0.442395	4	ACATTGACACCCAGAAGTCG;GAAACACCGGGACCACACCA;GAGCCTATGAGTATCGAATG;TGAGATGATGAGCCATGAGT	-0.14;-0.01;0.02;0.14	572;1258;1542;2318	3.89E-01;4.41E-01;5.50E-01;3.89E-01	583;1359;1643;2329	3.87E-01;4.29E-01;5.01E-01;3.81E-01
Gm9419	-0.15231	0.732424	1	GCTGAAGTGCAGTTCTACCC	-0.15	2364	0.0888	537	0.732
Pgk1	-0.475335	2.80627	4	TCAAGAACAGAACATCCCTG;TAAGGTGCTCAACAACATGG;GGACTGCACACCGAGCCCAT;TCTGCAGGTTAAAGCTGAGC	-0.63;-0.54;-0.53;-0.2	2518;2823;2827;2844	2.10E+00;2.40E+00;1.03E+00;3.39E-02	57;74;78;383	1.13E+00;2.44E+00;4.14E+00;3.52E+00
Cttn	0.129473	1.00722	4	AATTTGGTGTTCAGTCCGAG;CTATGGCGGGAAGTTCGGTG;TCACAAGTGGACTCGGTCCG;CTAAAACCGTGCAGGGATCG	0.02;0.1;0.1;0.3	171;769;774;1277	7.06E-01;6.42E-01;1.25E+00;1.43E+00	1624;2127;2132;2730	7.20E-01;6.39E-01;3.76E-01;1.05E-01
Ina	0.0954541	1.02741	4	GGCTAAACCAGACCTGACTT;GAAGGCGCAGCAGCGCGACG;GCTCGGCCACCTCCTCGTCG;GTTCGCCAACCTAAACGAGC	0.07;0.08;0.11;0.12	666;711;859;967	3.76E-01;6.87E-01;1.14E+00;1.91E+00	1934;2042;2190;2235	1.01E+00;5.84E-01;3.75E-01;4.53E-01
Uvrag	0.0391152	0.573459	4	AGGTATCCCATAATTCACAA;CAGCGATGTTCCGGAGATGT;TGTCAAGTTGCCTAATTCCG;TTCATCAACAGAATCCGACG	-0.14;0.04;0.1;0.16	500;777;1129;2293	4.08E-01;6.37E-01;8.41E-01;4.08E-01	608;1772;2124;2401	3.83E-01;4.70E-01;3.76E-01;3.28E-01
NO_CURRENT_96	-0.0670397	0.468521	1	CCGGACTTGTTATACTTGAT	-0.07	1915	0.18	986	0.469
NO_CURRENT_25	-0.0515909	0.429779	1	ACACGACCGACCGGTGGAAT	-0.05	1823	0.202	1078	0.43
NO_CURRENT_33	0.159891	0.773978	1	ACGGAACCCGATCGGAACGG	0.16	488	0.774	2413	0.0798
Ulk1	0.0193352	0.54033	4	GGCAGTGTACGGTTCCGAGG;TTGTCTACCAGTGTCTGACA;GGGACGCACAACATGGAAGT;ACTAAAGCACGAAAACATCG	-0.22;0.06;0.1;0.14	564;793;1036;2564	3.90E-01;6.25E-01;9.31E-01;2.14E-01	337;1865;2108;2337	4.93E-01;5.00E-01;3.77E-01;3.75E-01
NO_CURRENT_295	-0.245298	1.03589	1	TTGAATCCGAGGCGCCGATG	-0.25	2634	0.0418	267	1.04
Tbc1d25	0.049863	0.65	4	CATTCGGAGAGCATCATCGA;TGTAGACATTCGGCCCTCAG;GGTGGTGAGCAAGTCGTGTA;CGTTTGAGGATCTACCACGG	-0.03;0.03;0.05;0.15	514;1090;1243;1659	4.03E-01;4.81E-01;7.45E-01;9.71E-01	1242;1658;1811;2387	4.95E-01;4.44E-01;4.37E-01;3.38E-01
Camkk2	0.119101	1.067	4	GCCTTGCTGTCTAACACCGT;ACGTGGTGTGACTCTACTGT;TCATCCTTAAGTATCCACTT;CATCTTGCGACCAGAAAGCG	0.01;0.14;0.16;0.17	466;483;575;1367	4.20E-01;9.37E-01;1.60E+00;1.31E+00	1534;2326;2418;2435	6.55E-01;8.20E-01;4.14E-01;3.04E-01
NO_CURRENT_66	-0.039817	0.396818	1	CAATGGCGTCTGCCGTTCAG	-0.04	1738	0.222	1163	0.397
Wipi2	-0.69783	3.92904	4	AAGGGAGAAAAACTTATACC;ACTGCTACTTGGCGTATCCA;CACCCGAATCACAGTCCCCT;CTAAGGGACTATCATGAGCT	-0.84;-0.7;-0.7;-0.55	2828;2858;2859;2874	4.24E+00;2.92E+00;1.27E+00;1.57E-02	27;42;43;73	1.44E+00;2.92E+00;4.92E+00;6.43E+00
Gspt1	0.414233	2.87823	4	TTCACACGACTGGTCTTGAG;AATACCGAAACCTAAGTCAG;GAAGGACGGCACGAATTCAG;TTGGGCCTTAGACACGAATC	0.2;0.4;0.47;0.58	31;66;93;348	1.38E+00;2.53E+00;3.91E+00;3.69E+00	2553;2808;2835;2870	2.22E+00;2.25E+00;1.08E+00;1.81E-02
Fbxw7	-0.221689	1.53214	4	GTGTTGCTGAACATGGTACA;ACGTTAGTGGGACATACAGG;GTATGTCACAGATTCTAACG;ACTGTAGGCATGTGATCACA	-0.37;-0.25;-0.23;-0.03	1651;2606;2654;2769	7.40E-01;1.30E+00;5.84E-01;8.03E-02	132;247;295;1250	8.00E-01;1.44E+00;2.43E+00;1.46E+00
NO_CURRENT_129	-0.080629	0.510575	1	CTCATGTACGCCTTCGCTAC	-0.08	2006	0.16	895	0.511
Map4	-0.00645349	0.546587	4	GTGGAAGCAAATGAGTCACA;GGGATGTCGTATCATTGCCT;TGGAGAGTGCACCACATCAG;CAAGGGCAGTGCAAGATCGG	-0.07;-0.01;0.0;0.05	1061;1394;1524;1956	4.28E-01;4.27E-01;5.60E-01;6.85E-01	945;1377;1507;1840	3.98E-01;4.28E-01;5.69E-01;7.91E-01
Traf2	-0.825761	3.64826	4	AGATAACGCTGCCCGCAGAG;GGAATGGGCAAAGTCCTTCG;AGTACAAACCTTGTTACTCA;CACAGGTTAAGGGAAACTTG	-1.36;-1.04;-0.64;-0.26	2669;2847;2883;2892	2.74E+00;2.72E+00;1.64E+00;4.80E-03	9;18;54;232	1.91E+00;3.67E+00;4.62E+00;4.40E+00
NO_CURRENT_49	-0.0515158	0.428974	1	ATAACTTACTCGTTACGACT	-0.05	1821	0.202	1080	0.429
Hk1	0.220879	1.46212	4	CTACTGGTAAAGATCCGTAG;CGTAGCCGCCATTGAAACGT;CTCCCGGGATTATAACCCAA;CCGACAATCCAAAATAGACG	0.07;0.09;0.29;0.43	79;178;816;943	9.98E-01;1.70E+00;1.19E+00;1.95E+00	1958;2085;2723;2822	1.03E+00;6.11E-01;6.94E-01;4.74E-02
NO_CURRENT_278	0.198329	0.904891	1	TGTATAGTCATCGCCGTAAT	0.2	361	0.905	2540	0.0576
NO_CURRENT_282	-0.00176388	0.303433	1	TTACCGTGGTACGTCAGGTT	0	1459	0.298	1442	0.303
Tbl2	-0.038409	0.59898	4	GCTTGGTCATCTTAAAAACA;AAAGCGCCCATCATCAACAT;AGGGCTGAAGCGTACCAAGG;CATCTGGTTAGTGTTGATCG	-0.13;-0.05;0.0;0.03	1221;1428;1805;2267	4.86E-01;4.26E-01;4.39E-01;4.28E-01	634;1096;1473;1680	3.79E-01;4.79E-01;5.88E-01;9.49E-01
NO_CURRENT_5	-0.124164	0.630528	1	AACCCCGGCTGTCATCGCCG	-0.12	2222	0.116	679	0.631
NO_CURRENT_187	-0.055048	0.43997	1	GGCTTTACGTAAGGAGCGTA	-0.06	1848	0.196	1053	0.44
Ilvbl	0.0272899	0.597793	4	GATGCCTGGGGAATATCCAA;GGGACATTGTACCTACCCTG;AGTTGAGCAAGAGATCATCC;AGTGGTAGACACACGCCACG	-0.05;0.01;0.07;0.08	872;954;1372;1809	3.86E-01;5.34E-01;6.51E-01;8.20E-01	1092;1529;1947;2029	4.38E-01;4.28E-01;4.00E-01;6.21E-01
Rnf5	0.121731	1.03517	4	GTGTAAAGCTGGCATCAGCA;GCTCGCGATTTGGCCCTTCG;CGGATTCTCACCAATACAGG;TCGTCCCTCTTTATGGGCGA	0.03;0.11;0.13;0.21	329;598;715;1223	5.00E-01;7.94E-01;1.35E+00;1.50E+00	1678;2186;2303;2572	7.62E-01;6.85E-01;3.84E-01;2.09E-01
Qsox1	0.00903053	0.495986	4	GAGCTTGCTAACGACGTGAA;GCAGGCAAACCGATATAGTG;ACGCAAGATGTAGTGGAGTG;GGCGAGCGTTAACCCTGTTG	-0.15;0.02;0.07;0.1	784;979;1285;2341	3.76E-01;5.23E-01;7.13E-01;3.72E-01	560;1616;1922;2117	3.91E-01;4.37E-01;4.06E-01;5.47E-01
Rab23	-0.0412836	0.523976	4	AAAGACTACAAGAAAACCAT;GGTCCTCCTTCACGGACGTC;GGAGTTTGATGCAATCACGA;TGGAGATATACCAACCGCAC	-0.21;-0.14;0.02;0.16	471;1274;2314;2538	4.18E-01;4.39E-01;3.86E-01;2.32E-01	363;587;1627;2430	4.74E-01;8.06E-01;5.08E-01;3.07E-01
Pik3c2b	-0.0498357	0.625594	4	GGATATCAGAGCCCGTTCGA;GCAGACGGCACGAACCATTG;GGAAGGCGTCCACCTCATTG;AGACTGCCAAACTCATAGCG	-0.14;-0.09;0.0;0.03	1208;1421;2064;2311	4.80E-01;4.26E-01;3.81E-01;3.95E-01	590;837;1480;1693	3.86E-01;5.97E-01;5.84E-01;9.36E-01
Vps13c	-0.0452954	0.600553	4	CTGTCCTTTAGAGTCTGACG;AATCAATATCGACAGAAACA;AGGGTGACACCAAATGAAAG;TGTGGAGTTTCTGATGACCG	-0.16;-0.07;0.02;0.03	1226;1286;1935;2395	4.88E-01;4.37E-01;4.03E-01;3.33E-01	506;966;1615;1675	4.06E-01;5.28E-01;5.14E-01;9.54E-01
NO_CURRENT_63	0.0647096	0.468962	1	CAACCTGCCTAGCGACCCGC	0.06	985	0.469	1916	0.18
Acbd5	-0.0601321	0.596018	4	AAAGCTACCTTTATAGCCAT;TCTTCCACTTTCTCAGTCAT;TTCTACAAACAGGCAACTGA;AGTGTATGAAACCAGATTTG	-0.22;-0.17;0.01;0.14	590;1379;2411;2574	3.86E-01;4.28E-01;4.11E-01;2.07E-01	327;490;1522;2311	5.01E-01;9.27E-01;5.61E-01;3.95E-01
Fxr2	-0.103636	0.833988	4	GGTAGTCGGACATCCCCAAA;GAAAACAGTACCTCCTCCCT;AGAAGCTACTAAGCACCTAG;CCAACACTTACGCCTCCCTG	-0.22;-0.17;-0.05;0.02	1297;1801;2420;2570	5.20E-01;4.78E-01;4.14E-01;2.10E-01	331;481;1100;1604	4.98E-01;9.40E-01;8.68E-01;1.03E+00
Ticam1	0.174522	1.28064	4	GTGCAGTTCAGATATCAAGG;ACACGAAATTAGCGTTCCAG;TTCTGAGTGGTCCAAAACAG;AAGATGCCATCGATCACTCG	-0.02;0.18;0.24;0.29	177;264;417;1588	6.94E-01;1.39E+00;1.99E+00;1.05E+00	1313;2484;2637;2724	5.27E-01;1.04E+00;5.64E-01;1.09E-01
Sigmar1	0.0586249	0.691117	4	TGGGTATTTGTGAACGCGGG;GAGCTGCGGAGGCTGCACCC;ACACTGACCCGAATGGCCAT;AGAGGGCACCACGAAAAGTG	-0.01;0.02;0.04;0.18	407;1179;1289;1496	4.47E-01;4.57E-01;7.10E-01;1.15E+00	1405;1612;1722;2494	5.76E-01;4.37E-01;4.68E-01;2.62E-01
Prkab1	-0.104021	0.868181	4	ACTGTTCATACCAGACACAT;CCAATAGTAACCAGCCAGCT;AGATCCTTACCTTCTCGTGA;CCTGTCCATCGAAACACGGT	-0.21;-0.14;-0.05;-0.02	1562;1771;2316;2547	6.75E-01;4.69E-01;3.87E-01;2.26E-01	354;585;1130;1339	4.81E-01;8.08E-01;8.41E-01;1.34E+00
Ywhah	0.150386	1.27828	4	CGCGCTCACCGCCTTCATGG;TAGCATTGAGCAGAAAACCA;GGTGTTCTACCTGAAAATGA;TTCGAAGGCTTCCTTATACG	0.06;0.15;0.19;0.2	362;376;523;1028	4.75E-01;1.12E+00;1.72E+00;1.80E+00	1873;2378;2525;2539	9.41E-01;8.84E-01;4.66E-01;2.31E-01
NO_CURRENT_165	0.0468491	0.420216	1	GCGACGTGTATCGATCACTC	0.05	1102	0.42	1799	0.207
Sfxn1	0.114345	1.02553	4	AGGCAAGGAATCGTTCCTGC;AACAAAACGTCCTATCAGTG;AGTAACCGTGAAGAAGTGAC;CATAGCCTTACTTCACAGTG	-0.0;0.13;0.16;0.16	476;478;602;1460	4.16E-01;9.44E-01;1.55E+00;1.19E+00	1441;2299;2423;2425	5.97E-01;7.91E-01;4.16E-01;3.11E-01
Tars	0.458756	2.95222	4	ACAAGCAATCTGATACGGCG;GCATAGGAATGAGCTCTCGG;CCCCGGCAGAGATCTATCAG;GCCATGGAGAGAGTCTATGG	0.16;0.45;0.55;0.67	22;40;73;490	1.53E+00;2.96E+00;4.22E+00;3.09E+00	2411;2828;2861;2879	1.80E+00;2.46E+00;1.29E+00;1.26E-02
Prkag2	0.0109578	0.461178	4	AAGAACATAAGATTGAAACG;GCGTTTATATGCGATTCATG;TGCAGACTTACAGTTCTCAA;GGGACGAGGAAGCATAGATG	-0.15;-0.01;0.07;0.14	593;976;1538;2326	3.85E-01;5.24E-01;5.52E-01;3.83E-01	575;1363;1925;2308	3.88E-01;4.29E-01;4.05E-01;3.97E-01
Optn	-0.0746585	0.633811	4	CAGCTCAAACTCAACTCCGG;CCTGGACACATTCACCCCTG;GATCGTGTACTCACTTCCAA;CATGCGCTCCGAAATCAAGA	-0.3;-0.1;0.04;0.05	1065;1118;2097;2715	4.29E-01;4.72E-01;3.78E-01;1.15E-01	186;804;1783;1836	6.77E-01;6.18E-01;4.46E-01;7.95E-01
Tjp1	0.0979813	0.738893	4	TTCTGTTCGCTAAAGCACCG;TGAGTACTCAATGTATAGCA;AGAGCGAATGTCTAAACCTG;GGATTCGATCTTCAAACCGT	-0.15;0.07;0.14;0.34	143;577;965;2357	7.70E-01;8.17E-01;1.01E+00;3.60E-01	544;1936;2324;2758	3.95E-01;5.29E-01;3.88E-01;8.73E-02
NO_CURRENT_13	-0.0964192	0.558765	1	AAGCCTACTTCACCGGTCGG	-0.1	2100	0.14	801	0.559
Rab12	0.111372	0.885602	4	ATATACGAGTATGATCCCCT;CGTTCGATGACTTGCCAAAG;CCAGCTTATTTCCAACCAGG;TCAAGACTGTAGAACTAAGA	-0.08;0.11;0.18;0.24	273;441;733;1971	5.53E-01;1.00E+00;1.32E+00;6.71E-01	930;2168;2460;2628	3.95E-01;6.70E-01;4.31E-01;1.71E-01
NO_CURRENT_158	0.0866905	0.538636	1	GCAGAGCGTAATCGGCATCG	0.09	839	0.539	2062	0.148
Kbtbd6	0.020824	0.472603	4	CAGCGTGACGATCCACGACG;AGAAGAGCAGGACTACCTAG;TCAAGTCTTTCTACGACGCG;AAGGCGGCGAGCCAGAAAGG	-0.14;-0.08;0.09;0.21	330;858;1974;2287	4.99E-01;5.84E-01;3.95E-01;4.13E-01	614;927;2043;2571	3.82E-01;5.47E-01;3.83E-01;2.09E-01
NO_CURRENT_202	-0.00566675	0.313487	1	GTGATGGCCACGTCCGAACC	-0.01	1492	0.289	1409	0.313
NO_CURRENT_249	0.104357	0.590242	1	TCCTGCGCGATGACCGTCGG	0.1	745	0.59	2156	0.129
NO_CURRENT_103	0.0367632	0.394955	1	CGACACTTGGGCTGACGCGC	0.04	1168	0.395	1733	0.224
Wdr62	0.0376867	0.554108	4	AGTCCCAAAGAGGACAACCG;AGGGTTCCCAGGGCGACGAA;CATGGGCTACCAACATGACA;ACTCATCCATGTGTTAAACG	-0.11;0.03;0.06;0.17	454;1002;1206;2170	4.25E-01;5.13E-01;7.75E-01;5.04E-01	731;1695;1899;2447	3.75E-01;4.51E-01;4.11E-01;2.95E-01
Cltc	0.035789	0.506674	4	GACACTCTGGAATCGACGGA;TCGCTACTTAGTCCGTCGAA;GATGTTCACCCACTATGACC;ATAACCACAGGAAGTCGACT	-0.11;-0.04;0.03;0.26	234;1190;1765;2150	6.00E-01;4.54E-01;4.52E-01;5.20E-01	751;1136;1711;2667	3.75E-01;4.67E-01;4.72E-01;1.46E-01
Cdc37	-0.194863	0.927745	4	CAGAATAAACTGCATCACCA;CAAAGATGGCTTTAGCAAGG;TGACAGCCAGAAATACCTGT;CTGCTCCATGCGTTCCACCC	-1.25;-0.26;0.18;0.55	44;429;2661;2889	1.24E+00;1.02E+00;5.94E-01;6.61E-03	12;240;2472;2857	1.79E+00;1.46E+00;4.37E-01;2.60E-02
NO_CURRENT_18	-0.0983804	0.566423	1	AATGAAGCACCGATTGCGGA	-0.1	2114	0.137	787	0.566
Cyc1	0.159926	1.41552	4	AGCTACCCATGGTCTCATCG;GGTCCCGGCAGCTTCCATTG;GGTGGGAGTGTGCTACACGG;TAGCTCGAACGATGTAGCTG	0.11;0.15;0.18;0.2	354;439;521;707	4.81E-01;1.00E+00;1.72E+00;2.45E+00	2194;2380;2462;2547	1.36E+00;8.86E-01;4.32E-01;2.26E-01
NO_CURRENT_52	-0.0282272	0.364794	1	ATATGAGCCCGACCTCTCGA	-0.03	1649	0.245	1252	0.365
Mrpl45	0.157275	1.17348	4	TGAGCGATTGAGAAAGAATG;GGGCGCTCCAACCGTTCCTG;AAGTACAAGACTGTACGCTG;CCACTTACTTGTTTAGACAA	-0.02;0.15;0.23;0.27	222;277;545;1577	6.17E-01;1.35E+00;1.67E+00;1.06E+00	1324;2356;2624;2679	5.33E-01;8.56E-01;5.49E-01;1.38E-01
NO_CURRENT_262	0.205063	0.923322	1	TGACCCGTCTCTTCGCGCAC	0.21	346	0.923	2555	0.055
Gyg	-0.129483	0.895879	4	CTTACGCTTTAAATGCCGGG;CTGGTTATACGTTTCAATGG;AACAGCACAGGACTACTAGG;ACAGATCATCAATATTTGAG	-0.32;-0.14;-0.06;0.01	1370;1877;2322;2734	5.57E-01;5.05E-01;3.88E-01;1.02E-01	167;579;1024;1531	7.14E-01;8.15E-01;9.44E-01;1.11E+00
NO_CURRENT_116	-0.000401588	0.30223	1	CGGGTTATAGATAGTCGTCG	0	1446	0.302	1455	0.3
Usp13	-0.0725782	0.75026	4	CTCACCGTTAGATCCAACGC;TCACCTATGAACTCATGCGG;GCTAAGTGTTTGGCCAAATG;GAAGCAGGATCCAGACACAT	-0.19;-0.06;-0.03;-0.01	1536;1655;1889;2479	6.57E-01;4.43E-01;4.14E-01;2.73E-01	422;1012;1246;1365	4.40E-01;5.09E-01;7.43E-01;1.31E+00
Rif1	0.107716	0.703293	4	ATCTATTCCACAGTTCTCCG;AGAAATATTACGCACAGGAG;AACGCCGCCTCGAAGACCGT;AACCTGAGTTCAAATACAGG	-0.14;-0.02;0.14;0.44	75;552;1558;2296	1.02E+00;8.46E-01;5.42E-01;4.06E-01	605;1343;2349;2826	3.83E-01;4.30E-01;3.93E-01;4.49E-02
NO_CURRENT_21	0.0637228	0.466324	1	AATTTTTTCGGAATCTAGCG	0.06	991	0.466	1910	0.181
Pacs2	-0.0719993	0.657846	4	AAGAACGACGTCCATGACCA;GAGATTGTGTTGCCTCCTAG;TGACGAGAATGATATTCTCG;TTCCACAGATAACTACTCTG	-0.21;-0.17;-0.03;0.12	672;1704;2406;2534	3.76E-01;4.53E-01;4.10E-01;2.34E-01	367;495;1197;2229	4.72E-01;9.20E-01;7.82E-01;4.57E-01
Stk3	0.0318711	0.503917	4	CAGGTCTCTTAATATCGACA;AATATTCTCCTCAATACAGA;TTCTATAGAAGTAATGCCAA;AGTACTCCATAACAATCCAG	-0.14;-0.08;0.1;0.24	269;755;1973;2289	5.57E-01;6.53E-01;3.95E-01;4.11E-01	612;928;2146;2632	3.82E-01;5.46E-01;3.75E-01;1.69E-01
Vps18	0.0854749	0.648517	4	TGGACGGAAGTAGAGATCTG;GGCTAGTGATCCGCTCCGAG;AGGTGCCGAGCGTAACTTAG;GGTTGCGCTGAGTAGCACCG	-0.15;0.01;0.11;0.36	117;704;1339;2328	8.45E-01;6.93E-01;6.74E-01;3.82E-01	573;1562;2197;2784	3.89E-01;4.31E-01;3.75E-01;7.10E-02
NO_CURRENT_111	-0.116907	0.61114	1	CGGACTTACCGCAGATTATA	-0.12	2191	0.122	710	0.611
NO_CURRENT_141	0.0224514	0.358936	1	CTTTATTCCGTTGCATGTCG	0.02	1269	0.359	1632	0.25
Adsl	0.111015	0.946508	4	AAAGTGTGTGAAACCTAACG;TCACAGGACAGACGTACACA;ATTGTCTCCGACATAGCAGG;CCAGTGCGATGCCGTACAAG	-0.49;-0.02;0.28;0.67	21;188;1580;2818	1.55E+00;1.66E+00;5.31E-01;4.99E-02	83;1321;2713;2880	9.79E-01;4.33E-01;6.75E-01;1.20E-02
Ctsa	-0.0431471	0.633137	4	CTCCGGCTACCTCAGAGCAT;CATGACCAGTACAGCCAAGG;GTGGTGCTTTGGCTTAACGG;GGACTCGATATACAGCACGT	-0.2;-0.13;-0.09;0.25	255;2071;2239;2529	5.73E-01;6.02E-01;3.77E-01;2.38E-01	372;662;830;2646	4.68E-01;7.30E-01;1.17E+00;1.59E-01
Psmd1	0.0592008	0.614369	4	CACCTCAACGCCTAACACGG;ACATCGAGGAATAACCAGGC;AGTCTGTCTCTAATCCAGAA;TGATAATACCCACCATTGGT	-0.1;0.04;0.07;0.22	308;973;1115;2101	5.18E-01;5.25E-01;8.54E-01;5.60E-01	800;1786;1928;2593	3.78E-01;4.74E-01;4.04E-01;1.94E-01
NO_CURRENT_154	-0.0478066	0.415513	1	GATTCATTATCGGCATACGG	-0.05	1787	0.21	1114	0.416
Aldh7a1	0.0907668	0.748545	4	GGCTTGTCGAGGATGATCGG;ATCTGCTCCACCACAAACCA;ACACTAACGAGGGACGTAGT;GGGCTCCGCGAGGATAACGA	-0.02;0.03;0.08;0.27	215;880;1189;1626	6.28E-01;5.72E-01;7.89E-01;1.01E+00	1275;1712;2021;2686	5.09E-01;4.55E-01;3.87E-01;1.33E-01
Mtor	0.30691	2.24086	4	TGCAGTCTGGCTAACCACGT;GCAGCACTTCAAGCAAAGTG;CCCTGTAAAAGGCTCCATCG;TGATACGAACTAGCTCGTTG	0.18;0.26;0.33;0.45	71;146;230;431	1.04E+00;1.87E+00;2.74E+00;3.32E+00	2470;2671;2755;2830	1.96E+00;1.50E+00;7.65E-01;4.25E-02
Anxa1	0.0544065	0.577112	4	GTACTTACAGGAGAATGGAA;GCTCCTGCTGGTCAGAATTG;GTGCAAGGCAGCAACATCCG;GCTGTAAAATCATACAAAGG	-0.1;0.01;0.03;0.27	216;1215;1333;2107	6.26E-01;4.49E-01;6.78E-01;5.55E-01	794;1568;1686;2685	3.77E-01;4.31E-01;4.83E-01;1.34E-01
NO_CURRENT_190	0.10674	0.59967	1	GGGGGGTCTAATACCGATTG	0.11	729	0.6	2172	0.126
NO_CURRENT_35	0.0122003	0.333353	1	ACGTCGGTCTAGAGTTAAGT	0.01	1346	0.333	1555	0.271
Pdcd6ip	-0.205607	1.33009	4	GACATACTCATCATAGCGAG;GTACAAGGACACGCTCCCCA;CATCGCACTTCTGTGTAAGC;GCTGACAGGTACATTGACTG	-0.43;-0.21;-0.11;-0.08	1985;2145;2542;2795	1.07E+00;6.53E-01;4.78E-01;6.41E-02	106;359;756;916	8.83E-01;1.15E+00;1.28E+00;2.00E+00
Rpl35	0.116531	0.98327	4	CTCAAGGCCCACTTACATCT;TGAACAACGCCGAAATGGTG;GGGGCTTGTATTTCTTGCCC;CACTTACATCTTGGAGAGCT	0.03;0.09;0.12;0.23	296;661;847;1209	5.29E-01;7.31E-01;1.15E+00;1.52E+00	1692;2054;2240;2605	7.73E-01;5.91E-01;3.77E-01;1.86E-01
Nudc	0.32401	2.08537	4	ATGGCGCAGCAGCACGAGGG;ACTGCAACTGGAGATTGACC;CTCCTTGATCTGTGGCCCCG;TGGTGGTGGACATCCAGCGG	0.05;0.33;0.37;0.55	43;115;148;1074	1.25E+00;2.06E+00;3.31E+00;1.73E+00	1827;2753;2786;2858	8.94E-01;1.86E+00;8.55E-01;2.54E-02
Cul2	-0.491775	2.317	4	CAAAGGAGTTAATAACCCCA;GCTGGTAAACTCATAACCAC;GCAGAAACATATCCATGACG;AGATATCTATGCTTTATGTG	-0.88;-0.61;-0.46;-0.01	1514;2805;2842;2877	6.42E-01;2.22E+00;1.12E+00;1.38E-02	24;59;96;1387	1.49E+00;2.63E+00;3.87E+00;1.28E+00
Dnajb1	-0.0019855	0.506985	4	ACTCAGCAAACATGGCATGG;GGCTCGCTTGATCTCGTCGT;AGATGAAAATCTCCCACAAG;GGAACGTCCAAAGTTCATGT	-0.07;-0.03;0.01;0.08	896;1318;1698;1923	3.89E-01;4.33E-01;4.78E-01;7.14E-01	978;1203;1583;2005	4.06E-01;4.51E-01;5.29E-01;6.42E-01
Atp13a2	-0.0318555	0.619351	4	GGGACCCCGTGTGCTAGCAG;CCAGCTACATGACACCCCGG;TGTGGTAGTGACATGGCCAG;CGTCATCACAGGTACGACCG	-0.08;-0.07;-0.05;0.07	978;1778;1929;1997	4.06E-01;4.71E-01;4.04E-01;6.48E-01	904;972;1123;1923	3.91E-01;5.26E-01;8.47E-01;7.14E-01
Map3k15	-0.10781	0.843889	4	GTATGACCATGATGCGAATG;TCATACCTGGATATCACGGT;GCTCTCTTACGATCTAAATG;CTAGTGAACCTGTCGACCAG	-0.23;-0.2;-0.08;0.07	923;2020;2504;2601	3.94E-01;5.72E-01;4.54E-01;1.89E-01	300;397;881;1978	5.25E-01;1.08E+00;1.11E+00;6.65E-01
Srm	0.0767003	0.671744	4	GCCCAGGTGCTGATCATCGG;GGTCCAGTGCGAGATTGATG;CGTGCCCTGGCTCACCCATG;TCTGCCCGCAGTAAAACCTA	-0.07;0.04;0.09;0.25	252;844;1170;1925	5.77E-01;5.93E-01;8.05E-01;7.12E-01	976;1731;2057;2649	4.05E-01;4.59E-01;3.82E-01;1.57E-01
Usp36	0.129129	1.04952	4	ATACGTACTGTTGAGCGCCA;TGAGGTCGCAGAATGCTGAG;GAACAACTTTGGGACGGCTA;GCTTCGCCAACTTTAGTGGG	0.04;0.09;0.14;0.25	263;568;826;1138	5.64E-01;8.27E-01;1.18E+00;1.63E+00	1763;2075;2333;2638	8.34E-01;6.04E-01;3.90E-01;1.65E-01
Eif5	0.578159	3.93647	4	ATACTCACCACAGCATGTGG;AAGCTGCAAGACATGTTGGA;GATGCCCCGTTTGATTGCTA;TCACAACCAAAATATTTGGT	0.37;0.5;0.67;0.77	10;19;54;114	1.86E+00;3.62E+00;4.62E+00;5.64E+00	2787;2847;2882;2891	3.65E+00;2.72E+00;1.61E+00;5.40E-03
Scoc	-0.109806	0.960164	4	TCTAACCTTCAAGTGTGTGT;GATGGACGGATTGAGCACAG;TTTAAAGAGTTGGCGTTCGA;ATTTCTCTTGAAGATGACAC	-0.17;-0.15;-0.11;-0.01	1541;2144;2329;2439	6.60E-01;6.52E-01;3.89E-01;3.01E-01	462;572;757;1360	4.21E-01;8.23E-01;1.28E+00;1.32E+00
Lrrk2	0.042638	0.605294	4	GTACTCACATGTAACCGCCA;AAGGAACTCCTAAATAAGCG;GCATCTAGGTTGGTGATACG;TTAGTGAGAACCCACACGTG	-0.03;-0.0;0.01;0.19	384;1341;1451;1700	4.61E-01;4.31E-01;6.01E-01;9.28E-01	1201;1450;1560;2517	4.77E-01;4.26E-01;5.41E-01;2.46E-01
Pkp1	-0.0323053	0.498394	4	GACCTCTACTGTGACCCAAG;ACCTTGAGTCACTCCAACCG;AGCCACGCAGTTCTGGACAT;AGATAGGCGGCACATACACC	-0.33;0.02;0.04;0.14	561;1127;1283;2743	3.91E-01;4.70E-01;7.14E-01;9.67E-02	158;1618;1774;2340	7.34E-01;4.37E-01;4.49E-01;3.73E-01
NO_CURRENT_61	-0.147926	0.709582	1	CAAAGTAACTATCTCGTCGA	-0.15	2335	0.0941	566	0.71
NO_CURRENT_160	0.00691999	0.32378	1	GCCACTCCGCTCGTTCTAGA	0.01	1376	0.324	1525	0.279
Acaca	0.154314	1.11023	4	CCTTCACGCCACCTTGTCAG;TTGATTCATAGGTACCGAAG;GCCATTCATTATCACTACGT;AATGCATGCGATCTATCCGT	0.01;0.11;0.19;0.31	161;396;740;1351	7.28E-01;1.08E+00;1.31E+00;1.33E+00	1550;2161;2505;2740	6.66E-01;6.65E-01;4.54E-01;9.86E-02
G3bp1	0.160535	1.22428	4	CCACACCAAGATCCGCCACG;TCTTCCTTTCTTAGAATCCG;AGCAACATACCTCAGGAGCA;ACACCTGTGCAACATGTCCG	-0.02;0.19;0.22;0.26	246;310;403;1619	5.84E-01;1.26E+00;2.04E+00;1.01E+00	1282;2498;2591;2655	5.13E-01;1.07E+00;5.17E-01;1.53E-01
Gm4992	0.00955834	0.363047	2	CAGTAATGGCAATGTTTGGA;GAAGCCCAAAACCATCGCCA	-0.09;0.11	732;2046	4.23E-01;3.03E-01	855;2169	3.81E-01;2.52E-01
Actl6a	0.317747	1.6137	4	GAAAACGTACTGTTCGTCGT;AGCCGTGGGGAAATCAACCT;ACTGCGATTCCAGTCCACGA;CCTTCTCTAGTGGAACACCA	-0.47;-0.14;0.58;1.31	1;32;2291;2813	2.86E+00;3.16E+00;3.83E-01;5.29E-02	88;610;2869;2900	9.56E-01;7.81E-01;1.38E+00;-0.00E+00
Scfd1	-0.0659507	0.638423	4	TATGTGTTCTAAAACAGCAG;TTCACAGGGACTAGAAGGAG;CTGTTTAAGTGGAAATCCTA;GGCATCACAAAGTACACTGC	-0.24;-0.12;-0.07;0.16	492;1927;2193;2620	4.10E-01;5.25E-01;3.75E-01;1.76E-01	281;708;974;2409	5.44E-01;6.90E-01;9.98E-01;3.22E-01
Sptlc2	-0.0281743	0.470516	4	TGTTGAAACACAGGTACACA;AATCTCGAAGATATCCAAAG;GTTGTGTTTGAAGATTCGAA;TGAGAGCAATCACTTCAGGA	-0.25;-0.04;0.03;0.14	549;1247;1707;2642	3.94E-01;4.43E-01;4.74E-01;1.62E-01	259;1194;1654;2352	5.69E-01;4.53E-01;4.96E-01;3.64E-01
NO_CURRENT_85	-0.0621706	0.45636	1	CCCGCCTGGCGATTCACGGG	-0.06	1887	0.187	1014	0.456
NO_CURRENT_41	0.0480446	0.422587	1	AGCACTAGGATCGCGGCCTT	0.05	1096	0.423	1805	0.206
Gcn1l1	0.0708567	0.666464	4	TGAGATGCCCTACCACAGCG;CGATGACGTGATCTATCACG;CAGCTTAACACCCCCAAGAG;CTGCAACAGTGTGTCACCTG	-0.1;0.05;0.13;0.21	340;643;1107;2095	4.91E-01;7.48E-01;8.62E-01;5.65E-01	806;1794;2258;2561	3.78E-01;4.76E-01;3.79E-01;2.16E-01
NO_CURRENT_142	-0.0572954	0.444114	1	CTTTGGCGTCGAGAAGCGCA	-0.06	1858	0.193	1043	0.444
Fkbp4	0.0193553	0.520017	4	ATCCGCAGAATACGGACTCG;CACAGAGACACCCATGATCG;ACTCACCTCAAATACAAGTG;CCTAGGTTTGAGGTACACGA	-0.09;-0.01;0.08;0.1	756;914;1497;2081	3.75E-01;5.53E-01;5.75E-01;5.77E-01	820;1404;1987;2145	3.79E-01;4.27E-01;3.92E-01;5.24E-01
Map3k5	0.0171666	0.495325	4	TGGTCTCCACGATAGACTTG;ATGCGTAATGAAACTTCACG;ATAATCGATAAAGGACCACG;CTGAACGAAACGGTCCACGA	-0.19;-0.04;0.15;0.16	493;543;1748;2503	4.10E-01;8.57E-01;4.58E-01;2.56E-01	398;1153;2358;2408	4.52E-01;4.63E-01;3.96E-01;3.23E-01
Ift88	-0.0773516	0.627556	4	ACTGAAGCACTGTATAACAT;TCAATCAGCAAGTTAGTATG;TCAATGGGAAGACCGATGAC;CCAGATAATACAGGAACGAG	-0.28;-0.14;-0.0;0.12	684;1457;2297;2700	3.75E-01;4.26E-01;3.83E-01;1.24E-01	201;604;1444;2217	6.50E-01;7.87E-01;6.06E-01;4.67E-01
NO_CURRENT_17	-0.0461126	0.410089	1	AATACCGTACCGACTCAGTG	-0.05	1773	0.214	1128	0.41
Prkd1	-0.000242204	0.450111	4	GGAGCCGGTACTACAAGGTG;AGTCTGTGAAGCACACGAAG;GTCCATAGAAACCACATTCG;TTACAGAACTGGCAGACCGT	-0.1;-0.06;0.0;0.16	485;1442;1892;2118	4.13E-01;4.26E-01;4.13E-01;5.46E-01	783;1009;1459;2416	3.76E-01;5.10E-01;5.97E-01;3.17E-01
NO_CURRENT_270	-0.133368	0.654187	1	TGCCTACTGTCGTTCCCGCG	-0.13	2258	0.109	643	0.654
NO_CURRENT_222	-0.00454282	0.31011	1	TACCCCTTGAGGGGCGCATA	0	1481	0.292	1420	0.31
NO_CURRENT_34	0.22345	0.976677	1	ACGGATTGCTGACGCTATCA	0.22	306	0.977	2595	0.0483
Cand1	-0.136169	1.13729	4	AGATCCGCTTATCTTGGACA;GACAGGTCAGAATTGAAGGG;AGGCGTTGCATCGAACGAAG;TTTATAATGGTAGAAACATG	-0.2;-0.15;-0.14;-0.05	1795;2301;2355;2527	8.64E-01;7.93E-01;3.95E-01;2.39E-01	374;546;600;1106	4.67E-01;8.54E-01;1.55E+00;1.68E+00
Fez2	0.126577	1.07954	4	GAGAGGCTCTTCGTTGACAC;GAGAGCCGGTCTGACTGTGT;GAACTGTAACGCGAGCCCGG;GAACTCGAGTTCATCTCGCA	0.06;0.09;0.12;0.23	280;648;821;1005	5.45E-01;7.43E-01;1.19E+00;1.84E+00	1896;2080;2253;2621	9.65E-01;6.08E-01;3.78E-01;1.76E-01
Sptlc1	0.15148	1.05869	4	AATGTGCCATAGAACCCTCG;TTTGTCGTAGAATCCTCGCA;TCCTGCGTACTCTAAGAGAG;CCCTCCAACCCACAACATCG	0.05;0.05;0.13;0.38	108;619;1077;1093	8.76E-01;7.72E-01;8.90E-01;1.70E+00	1808;1824;2282;2793	8.76E-01;4.86E-01;3.81E-01;6.53E-02
Mtdh	0.0975818	0.828655	4	GAAAATCTTACTGTCAATGG;ACGGACTGTTGAAGTACCCG;CAGCTGGGCTAGGTCGTCGG;CTACCACTTCTGATTATCAG	-0.11;0.1;0.18;0.22	315;434;764;2149	5.11E-01;1.01E+00;1.27E+00;5.21E-01	752;2137;2467;2586	3.75E-01;6.47E-01;4.34E-01;1.99E-01
Eif5b	0.0203636	0.533795	4	CAAAGCGAAACGGAGGATTG;GACTGCCAGACCTAACTCAG;GAAGAGTCCTGATTCTGATG;TCCGTTCCTACCGTAGACAG	-0.1;0.02;0.06;0.1	772;999;1299;2122	3.76E-01;5.14E-01;7.02E-01;5.43E-01	779;1602;1902;2129	3.76E-01;4.35E-01;4.11E-01;5.37E-01
Calcoco2	-0.0267965	0.579781	4	GATGAAGATGGTTTAGTCCG;AGCGCTCCACATCCTTGGGA;TAAGACCTTAGAACACAAAG;CCAATCCAGTCCTTGCGTCG	-0.1;-0.07;-0.07;0.13	640;1907;1945;2096	3.79E-01;5.17E-01;4.01E-01;5.64E-01	805;956;994;2261	3.78E-01;5.33E-01;9.76E-01;4.33E-01
Plk1	-0.353704	1.28647	4	CTAGCACACCAACACGTCGT;GAGCGATTGAAAACCTTGGT;CCACTAGCAAGGTATACCTG;GCTGGCGAAAGAAATTCCGG	-1.12;-0.71;0.13;0.29	187;622;2862;2885	6.75E-01;7.69E-01;1.30E+00;9.01E-03	16;39;2279;2714	1.66E+00;2.99E+00;3.81E-01;1.15E-01
NO_CURRENT_219	0.0306193	0.379613	1	TACATCGAACAACCAACCGA	0.03	1210	0.38	1691	0.234
Vps39	0.00209244	0.446521	4	GCAGAGACTCTACCTCCGGG;GTTCGGATCTCCACGTATCG;GGGGTACAAGCCCATCACAT;GAACAACCACTGTCATATCG	-0.1;-0.07;0.03;0.15	542;1200;1906;2139	3.96E-01;4.52E-01;4.10E-01;5.29E-01	762;995;1701;2359	3.75E-01;5.16E-01;4.76E-01;3.59E-01
NO_CURRENT_159	0.0379553	0.39944	1	GCAGGTAGGCTCGATACTTG	0.04	1156	0.399	1745	0.221
NO_CURRENT_288	-0.0362782	0.387947	1	TTCAACGACGGAAGACGCGC	-0.04	1714	0.228	1187	0.388
NO_CURRENT_102	-0.562587	1.62989	1	CGAATGCACAGGCTCGCGGT	-0.56	2833	0.0102	68	1.63
Tomm7	0.0201209	0.470483	4	TTTCCTTCAGGATTTACAAG;TGACCCAGGTAAATCACGAG;CTGCAGCAGCTCTTCAAGGG;TGAGCAAAGAAGCCAAACAG	-0.17;-0.01;0.01;0.25	258;1366;1488;2435	5.70E-01;4.29E-01;5.80E-01;3.04E-01	466;1413;1535;2643	4.20E-01;4.26E-01;5.54E-01;1.61E-01
Wdr41	-0.0415577	0.77764	4	GTACCAGCAGTTCAGTATAG;GAACCCCTATACTGAACTGC;CAGTACCAGCAGTTCAGTAT;ATGATGGAATTATAGTTGTG	-0.07;-0.04;-0.03;-0.03	1660;1682;1735;1901	7.47E-01;4.48E-01;4.63E-01;7.34E-01	1000;1166;1219;1241	4.11E-01;4.60E-01;7.64E-01;1.48E+00
Dynll1	-0.382211	2.37269	4	CAACATCGAGAAGGATATTG;ACAAGAAGTACAACCCTACC;AGAGATGCAACAGGACTCGG;CGGCCCATATCAAGAAGGTG	-0.57;-0.5;-0.28;-0.18	2443;2689;2820;2836	1.88E+00;1.57E+00;9.93E-01;3.88E-02	65;81;212;458	1.08E+00;2.36E+00;2.84E+00;3.21E+00
NO_CURRENT_267	0.00615478	0.321576	1	TGATCAACGTCGGTGGACGG	0.01	1383	0.322	1518	0.281
NO_CURRENT_261	0.0275829	0.370028	1	TGACAACCGCGGTACCTCTA	0.03	1237	0.37	1664	0.241
Rubcnl	-0.0133976	0.577201	4	CCCTGTAGGACAATATCGAA;GCTCCTATAACTCTTCAAAG;AAGACGCCAGCAGGTTACGT;GTAAGTATGATTTGGCATCG	-0.1;-0.0;0.02;0.03	1249;1312;1448;2090	4.98E-01;4.34E-01;6.03E-01;5.69E-01	811;1453;1589;1652	3.78E-01;4.26E-01;5.26E-01;9.78E-01
LOC105244908	-0.0450463	0.408168	1	GACTACAGTGATGATGTGTG	-0.05	1768	0.215	1133	0.408
Dnm1l	0.430646	2.29767	4	AATCGTGTTACAATACTCTG;GTGACCACACCAGTTCCTCT;CCTTCCCATCAATACATCCA;GCACAAATAAAGCAGGACGG	0.01;0.34;0.43;0.93	6;78;139;1350	2.08E+00;2.39E+00;3.39E+00;1.33E+00	1551;2762;2823;2895	6.67E-01;1.91E+00;1.01E+00;3.00E-03
Sec23b	0.0175656	0.482062	4	AATGGCGTTTGGTGCTACGT;GCAACACCAGTGGACCGCAG;CCAAGAGCTATGTCTTCCGA;ACCACATAGAGAAAGATCAG	-0.14;0.0;0.06;0.15	524;1043;1431;2281	4.00E-01;4.97E-01;6.14E-01;4.17E-01	620;1470;1858;2377	3.81E-01;4.26E-01;4.22E-01;3.46E-01
Gpc4	-0.00993565	0.493723	4	TGAGTTGAAGCGCTACTATG;TAAAGATGATTTCAAAACCG;TATTGCTCAAACATCATGCG;CCCTCTATGAGATCAACGGT	-0.11;-0.07;0.07;0.07	920;929;1966;2175	3.94E-01;5.46E-01;3.96E-01;5.00E-01	726;935;1972;1981	3.75E-01;5.43E-01;3.95E-01;6.62E-01
Vprbp	-0.0331257	0.657292	4	GCACCACAGTGAGAATAGCA;CATCACTCAAAAGTGCACCC;GAACTCAGCAACTAAACCTG;CGGACCCCTCGGATTGCCAA	-0.29;-0.26;0.07;0.35	128;980;2664;2713	8.12E-01;5.22E-01;5.98E-01;1.16E-01	188;237;1921;2773	6.73E-01;1.47E+00;4.06E-01;7.78E-02
Adss	0.057396	0.670765	4	TTTCAGGGAGGGAATAACGC;TATGGAAAGGATTAAACCGA;GGAGCGCAGTGGGGCGACGA;CAGCTTTAGAGGAATACACA	-0.03;0.02;0.1;0.14	565;760;1280;1701	3.90E-01;6.49E-01;7.17E-01;9.27E-01	1200;1621;2141;2336	4.77E-01;4.38E-01;3.75E-01;3.76E-01
Vcp	-1.11622	4.60974	4	CAAACCTGATGACATCTCCT;ACTGTCTTCACAGACTCATG;GTATTTACCAAATCGCCGTA;CCAATCGCCTTAAAGAGCGC	-1.95;-1.08;-0.73;-0.7	2854;2864;2884;2898	4.83E+00;3.06E+00;1.66E+00;1.20E-03	3;17;37;47	2.38E+00;3.72E+00;5.12E+00;7.22E+00
Phf23	0.0704429	0.650498	4	GATAGTTCGAAGGTCCGACG;TTACATCCCCCCTAGCAAAG;GAAGTATGCGTCAATGATGT;AAGTTGAAAAAGGCAGATCG	-0.11;0.06;0.07;0.26	233;959;1014;2157	6.02E-01;5.32E-01;9.54E-01;5.15E-01	744;1887;1942;2668	3.75E-01;5.08E-01;4.01E-01;1.45E-01
Tpcn1	0.0894652	0.884781	4	CTGGGAGATGAATTATCAAG;CAAGCCCCGGATGAGTGCAA;AGAAACACGAGGTAACTCCA;CTGCCGAACCAGCACCACAA	-0.24;0.15;0.19;0.26	247;399;529;2617	5.83E-01;1.07E+00;1.70E+00;1.78E-01	284;2372;2502;2654	5.41E-01;8.76E-01;4.52E-01;1.54E-01
Csnk2a2	0.00225477	0.448163	4	TGATATTTGTTCCACCACGA;TGGTCCCTTGAAGTACCTCG;CCAGACCCCAATCAATCAGT;AGCGAGCATGATATTCCGAA	-0.2;-0.09;0.12;0.18	427;671;2072;2506	4.37E-01;7.22E-01;3.80E-01;2.54E-01	395;829;2230;2474	4.54E-01;6.02E-01;3.76E-01;2.76E-01
NO_CURRENT_184	0.28871	1.20713	1	GGATTGACGAGACGATATCG	0.29	180	1.21	2721	0.0277
NO_CURRENT_244	0.180318	0.839149	1	TCCCGGGAGGTACGGTGTAC	0.18	420	0.839	2481	0.0678
Nod2	0.0588316	0.645439	4	GCAGAGTCTGGACTGACGTG;CCGACCCATCGTAAGTACTG;GCTGGGACAACAGACCTGCT;AGATGCCGACACCATACTGG	-0.04;0.02;0.06;0.19	381;998;1314;1715	4.63E-01;5.15E-01;6.92E-01;9.13E-01	1186;1587;1903;2520	4.71E-01;4.33E-01;4.10E-01;2.44E-01
Gdi1	-0.0450442	0.550811	4	GTCTACCGGAAGTTTGACCT;ACTCGCTGTACAACTTGATG;CCCCGGCCCATTGATTCAGG;GGTGGTGGGTGTCAAATCTG	-0.23;-0.03;-0.03;0.12	683;1669;1670;2614	3.76E-01;4.46E-01;4.89E-01;1.80E-01	287;1231;1232;2218	5.38E-01;4.46E-01;7.54E-01;4.66E-01
Retreg1	0.020145	0.478339	4	AAACTCCCTACCTTTCAGTG;GGACCTTCAACCTTTCAGAG;AGGTAGCTGAGTATGACCCC;AACACGCCCAAGAATCATGA	-0.26;-0.0;0.07;0.27	208;933;1480;2666	6.39E-01;5.44E-01;5.84E-01;1.46E-01	235;1421;1968;2693	5.99E-01;4.26E-01;3.96E-01;1.29E-01
Vps33a	0.0884613	0.796546	4	GCAAGAGGTTATCAAACACG;CCTCTTACAGGCAATAGTGT;TCACACAGTAGGCTCCGGCG;ACACAACGCTAAGACAGTCG	0.01;0.04;0.08;0.23	289;869;1180;1392	5.36E-01;5.78E-01;7.97E-01;1.28E+00	1509;1721;2032;2612	6.39E-01;4.57E-01;3.85E-01;1.82E-01
Gosr1	0.0289445	0.505657	4	GCTCGTACAGAGTTTACTGA;TGGCTTGATCCATTTAATAG;ACTTTACGGCAATACGGGAA;GCTGTAGGTCATATAAAAGC	-0.12;-0.01;0.0;0.24	266;1407;1544;2192	5.60E-01;4.26E-01;5.49E-01;4.87E-01	709;1357;1494;2635	3.75E-01;4.29E-01;5.76E-01;1.67E-01
Tmpo	0.0236667	0.613655	4	GCCCGACTTCTCGAGCGACG;CAAGAAAGTGAAGTCCGCTA;AATAAATAAACTCCGTCCAG;ATAGTGGAAAATATTTGCCG	-0.03;0.01;0.04;0.08	889;1177;1354;1683	3.88E-01;4.57E-01;6.64E-01;9.46E-01	1218;1547;1724;2012	4.84E-01;4.30E-01;4.67E-01;6.35E-01
Rbmx	0.0464906	0.549735	4	ATCTCTTCCACGGGACACAG;GGACCTCTGCCAGTAAAACG;TCATTTGAAAGTGGTAGACG;CGAGAAACGAATAAGTCAAG	-0.24;-0.05;-0.02;0.5	55;1618;1783;2628	1.14E+00;4.37E-01;4.46E-01;1.71E-01	273;1118;1283;2846	5.53E-01;4.72E-01;7.14E-01;3.27E-02
NO_CURRENT_2	0.39866	1.47563	1	AAACTCATACGTAGCGAATC	0.4	97	1.48	2804	0.0146
Keap1	0.197966	1.38806	4	GGGCCGCCTCATCTACACAG;CATGTACCAGATTGACAGCG;GTTCGGTTACCGTCCTGCGA;TCAAATACGACTGCCCGCAG	-0.02;0.22;0.23;0.36	119;285;317;1585	8.39E-01;1.33E+00;2.34E+00;1.05E+00	1316;2584;2616;2782	5.29E-01;1.25E+00;5.41E-01;7.22E-02
Gm6055	-0.112063	0.80048	2	GTGGTCAGGCACCAGGAACT;TGAGCTCGCTCATGTTCACG	-0.12;-0.1	2141;2204	4.13E-01;2.38E-01	697;760	4.37E-01;1.16E+00
Fnip1	-0.132019	0.935564	4	CTGGATTCAGATAATCACAC;GATACTACTGCCAGTCCGTG;GCACTCCTGATCAGGCGGAG;CTAGCAGCTACCAGCGACGT	-0.28;-0.22;-0.05;0.03	1195;1828;2594;2703	4.75E-01;4.87E-01;5.20E-01;1.22E-01	198;307;1073;1706	6.55E-01;1.27E+00;8.94E-01;9.22E-01
NO_CURRENT_161	-0.0361724	0.387582	1	GCCCGTTGTGAGCGGCATGC	-0.04	1713	0.229	1188	0.388
Nek7	-0.158568	1.23695	4	TGAAAAACCGACCAAGCCCA;GATCATTATTTACCTTAAGG;ATTTCCAAACGGTTCTCTCA;TGACTCTTCGAGAATGCATG	-0.24;-0.19;-0.18;-0.02	1627;2459;2487;2624	7.22E-01;1.00E+00;4.44E-01;1.74E-01	277;414;442;1274	5.48E-01;1.05E+00;1.92E+00;1.43E+00
Seh1l	0.167581	1.12334	4	GAATCAAACGATAAACTTCG;CTCCAGCGATCAGAGCGTCA;CAAACGCGATATCATGGACG;TGGTATAGTAAGGGTCTACG	0.02;0.03;0.26;0.36	126;239;1228;1257	8.17E-01;1.47E+00;7.57E-01;1.45E+00	1644;1673;2662;2775	7.35E-01;4.46E-01;5.95E-01;7.66E-02
Lzts1	0.0240712	0.49223	4	GAGTGGGGAACGCACACAGG;CCAAGCTGAGGTCCTACGAG;AGCTCAATCGATACTCAGAT;ATCCTCTGGTCACCCCCGTG	-0.11;-0.04;0.09;0.16	480;854;1729;2172	4.14E-01;5.87E-01;4.65E-01;5.02E-01	729;1172;2047;2421	3.75E-01;4.58E-01;3.83E-01;3.14E-01
NO_CURRENT_182	0.108476	0.602659	1	GGATATTCGCGCGGTCTTCA	0.11	724	0.603	2177	0.125
NO_CURRENT_46	-0.154206	0.743067	1	AGTCACTAGGCGCTCTCGCG	-0.15	2377	0.0864	524	0.743
Eif3a	0.500272	3.38842	4	GGCTCGGAGACAGACAATTG;TTAATTAGGCCGATTCGTGT;TACCATGATATCGCCCAACA;TGCCCGGCAGTCTGTCTACG	0.31;0.41;0.54;0.76	13;47;90;162	1.75E+00;2.83E+00;3.95E+00;5.03E+00	2739;2811;2854;2888	3.20E+00;2.28E+00;1.22E+00;7.21E-03
Pfas	0.013481	0.745776	4	GGATGCCTGAGTGCTCATGA;AAGCCCATCATGTTCAGTGG;TTACCGAAAGTCGGTAACGT;GCCACGGAGGACTCACTCGG	-0.39;-0.19;0.29;0.34	138;184;2493;2775	7.84E-01;1.68E+00;4.47E-01;7.66E-02	126;408;2717;2763	8.17E-01;1.06E+00;6.82E-01;8.41E-02
Ddx20	-0.0384379	0.570602	4	TTGTCTTCAAGACGTCCCGT;CGGCCCGCCGATGTCGTGTG;CGGCTTCGAGAGACCCTCTC;AATTGCTGTTCAGATACACT	-0.39;-0.08;-0.04;0.36	125;1746;2003;2778	8.20E-01;4.63E-01;3.89E-01;7.47E-02	123;898;1155;2776	8.26E-01;5.62E-01;8.18E-01;7.60E-02
Ipo5	0.0421086	0.606322	4	TGGAAACACAATCCAGCATG;ATCAGCGGCCCCATAACCAC;ATGCTACCAGAATGATGACT;GTGGCATCCTTCGCCAATGG	-0.18;0.06;0.12;0.16	473;649;990;2460	4.17E-01;7.42E-01;9.80E-01;2.86E-01	441;1911;2252;2428	4.30E-01;5.18E-01;3.78E-01;3.09E-01
Llgl1	-0.086412	0.822207	4	TAGAGTTGGCCCATTACCGG;CCATGGCCAAAGAATCATTG;ATCCTCATAGGCTACAGTCG;AGGATCGCGAGGGCTTCACG	-0.17;-0.11;-0.1;0.03	1253;2119;2148;2407	4.99E-01;6.34E-01;3.75E-01;3.24E-01	494;753;782;1648	4.10E-01;6.54E-01;1.24E+00;9.82E-01
Cab39	-0.0845051	0.803972	4	CTGTACAATAGCGGGCTCCT;GTGCAGATGTATTCAACAGT;TCTGTACGGCACCAATGAGA;CTAATAGGGCAAAAAAGACG	-0.21;-0.06;-0.04;-0.02	1599;1764;1896;2543	7.01E-01;4.67E-01;4.12E-01;2.28E-01	358;1005;1137;1302	4.78E-01;5.12E-01;8.34E-01;1.39E+00
Smurf1	0.136005	1.06841	4	ACAGCGACTCCGAAATCCTG;CAGTGTGTAAATATTGTCCG;AGTGTGAACTGCGATGAACT;ACCCGAGACAGAATAGGCGG	0.0;0.12;0.18;0.24	271;414;663;1423	5.55E-01;1.05E+00;1.43E+00;1.24E+00	1478;2238;2487;2630	6.19E-01;7.30E-01;4.44E-01;1.70E-01
NO_CURRENT_82	-0.135438	0.660994	1	CCATCGGTTCGACTTACCGC	-0.14	2268	0.107	633	0.661
NO_CURRENT_110	0.0809737	0.514964	1	CGCCTAGTATCTTCGGGGAT	0.08	886	0.515	2015	0.158
Gm34967	-0.277625	1.13606	1	AGAGATGCAACAGGACTCGG	-0.28	2689	0.0328	212	1.14
NO_CURRENT_245	-0.155739	0.746395	1	TCCGAACAGGCGCGTTTCTC	-0.16	2381	0.0856	520	0.746
Cpvl	-0.0336483	0.556957	4	TCTGTCACCAGATTATAGGA;GGAGTGGATATAGTGTGCTA;GAGTTATGCCGGCTACATCA;ATTATCACAAGTAACATGAC	-0.15;-0.06;-0.05;0.13	630;1846;1869;2333	3.80E-01;4.93E-01;4.19E-01;3.78E-01	568;1032;1055;2271	3.90E-01;5.01E-01;9.12E-01;4.25E-01
Xpo1	-0.370754	2.0122	4	TCCCATTCGAGTATGCAAGT;TAGTCGCATGGCTAAACCAG;GTGACATTGTTGGAGCGAGT;GCTACTCCCTAATCAAGTGT	-0.72;-0.56;-0.54;0.34	140;2825;2832;2863	7.78E-01;2.42E+00;1.06E+00;2.23E-02	38;69;76;2761	1.30E+00;2.50E+00;4.17E+00;8.54E-02
A230070E04Rik	0.11375	0.62292	1	CCGCTACGCCAAGCTCACCG	0.11	691	0.623	2210	0.118
Dyx1c1	-0.115646	0.831775	4	CAACTAGCGAATTAGAAGCG;TGCTGTTGGGAACACTCGAG;GAAGACCAGAGATACGCACT;ACCAAAGCTCTAAAACCTCG	-0.28;-0.19;-0.06;0.07	930;1888;2488;2701	3.95E-01;5.09E-01;4.45E-01;1.24E-01	200;413;1013;1971	6.52E-01;1.05E+00;9.55E-01;6.71E-01
Fanci	0.0522762	0.552181	4	AATCACCTTTCCCACAAGCG;ATAGTGCATAAACTCGCCGC;AGCAGACGAACTCTATCACG;TTACGTCGTAAAGCATGAGC	-0.13;-0.01;0.09;0.26	237;810;1509;2264	5.96E-01;6.14E-01;5.68E-01;4.30E-01	637;1392;2091;2664	3.79E-01;4.27E-01;3.78E-01;1.48E-01
NO_CURRENT_140	-0.0257631	0.359964	1	CTTGACACCTCGTCCGCATC	-0.03	1635	0.249	1266	0.36
Atg3	-0.210991	1.37246	4	AGTGGCCGAGTACCTGACCC;GACAGGCTACCCTAGACACA;GTAGATACATATCACAACAC;TAACAGTTCCATGCTACAAG	-0.47;-0.15;-0.12;-0.1	2120;2211;2368;2812	1.25E+00;7.06E-01;3.98E-01;5.36E-02	89;533;690;781	9.51E-01;8.70E-01;1.39E+00;2.28E+00
NO_CURRENT_298	0.141686	0.71189	1	TTTCAGTTGTCGCGCGACTC	0.14	563	0.712	2338	0.0936
Svip	-0.0838474	0.701027	4	AGCAGAAAGAAGGCAGAAGG;GTGCGGACTCCGCGGGACAA;TTTGGACATCCAGTCAGTGG;CCGTCTACTCACCGGGCTCG	-0.25;-0.12;0.02;0.03	1255;1316;2213;2655	5.00E-01;4.33E-01;3.75E-01;1.53E-01	246;688;1585;1646	5.84E-01;7.07E-01;5.28E-01;9.85E-01
Htt	-0.00102786	0.475235	4	CAAGTAAATCATCCTCACTG;TAACATACCAGTACTTTCCG;ACTCATTACGTCAACAACAC;GCTCATAAGACAGTAATACC	-0.16;-0.15;0.11;0.19	374;708;2378;2380	4.67E-01;6.90E-01;4.01E-01;3.43E-01	521;523;2193;2527	4.01E-01;8.82E-01;3.75E-01;2.39E-01
Fkbp5	0.0509276	0.673547	4	GGATACTCAAACCCAAACGA;CGATCCCAATCGGAATGTCG;CAATGCTGAGCTTATGTACG;AAGAGTGGGGACTAGTGACG	-0.07;0.06;0.1;0.11	713;749;987;1962	3.75E-01;6.57E-01;9.83E-01;6.79E-01	939;1914;2152;2188	3.97E-01;5.20E-01;3.75E-01;4.90E-01
Ubqln4	-0.18726	1.32905	4	TCCCGAGCAGCAGTGAACAT;CGATCAAGCCTCGGTCAAGG;GGATCAATGCGGCTAGCCTG;TCATGTGGCGCATCAGATCA	-0.3;-0.26;-0.15;-0.03	1687;2332;2671;2722	7.69E-01;8.27E-01;6.07E-01;1.10E-01	179;230;569;1214	6.90E-01;1.50E+00;1.62E+00;1.51E+00
Zbtb17	-0.156271	1.18165	4	GGAGACTCACGACACCGACA;TGAGCCGAGCAGCACCACTG;GGATAACGGGGAGCCTCCTG;GCATAAGAAGAGGCACTCCG	-0.29;-0.17;-0.09;-0.07	1964;2048;2422;2714	1.04E+00;5.88E-01;4.15E-01;1.15E-01	187;479;853;937	6.75E-01;9.43E-01;1.14E+00;1.96E+00
Bnip3	0.0122627	0.442112	4	GCTGAAGTGCAGTTCTACCC;GTGAAAACGGACTTACTTGG;CCAAGAGTTCTCACTGTGAC;TGGCGAGAAAAACAGCACTC	-0.15;-0.03;0.04;0.19	386;1144;1672;2364	4.59E-01;4.65E-01;4.89E-01;3.55E-01	537;1229;1757;2515	3.97E-01;4.46E-01;4.55E-01;2.48E-01
Ptpra	0.0329939	0.572186	4	AAACACGATTACTAGCAGAG;CTGTAACCCTCAGTACGCAG;AGAATTAACAGTAGTCACAT;TGGCCTGGATAGGACAAGCA	-0.18;0.07;0.08;0.16	494;879;962;2446	4.10E-01;5.72E-01;1.01E+00;2.96E-01	455;1939;2022;2407	4.24E-01;5.31E-01;3.86E-01;3.24E-01
NO_CURRENT_26	-0.081143	0.513008	1	ACCATGATGTCACCGCCGCA	-0.08	2011	0.159	890	0.513
Sec61a2	-0.118953	0.886406	4	CCATTGTGTATGTCATGACG;GTTATTCTTGCATCCAACAG;GACAGCAAACACGAACACTG;AGTCCCACTACCATTAACAC	-0.26;-0.24;-0.0;0.02	1273;1477;2618;2660	5.08E-01;4.26E-01;5.43E-01;1.50E-01	241;283;1424;1628	5.91E-01;1.33E+00;6.18E-01;1.00E+00
Xpot	0.0226277	0.492699	4	GGAAGCAGAAGAACTTTACG;GCCCTGGAGATACTTACCGG;GTTGTGGACCTAAACCCGAG;CACCTGAGAAGTGAGCGCCG	-0.14;-0.0;0.08;0.15	506;901;1450;2300	4.06E-01;5.60E-01;6.02E-01;4.03E-01	601;1451;2000;2395	3.84E-01;4.26E-01;3.90E-01;3.33E-01
Plod3	-0.0471421	0.62303	4	TCAGGCATATGTGATCCGCG;TGATGCCGTCCTTACGAACC;TCCATCAGATTGTCCGCCAG;AGAGAGAGATCCTGTCCGGG	-0.19;-0.02;0.0;0.02	1296;1422;1624;2481	5.19E-01;4.26E-01;5.10E-01;2.71E-01	420;1277;1479;1605	4.41E-01;4.38E-01;5.85E-01;1.03E+00
NO_CURRENT_155	-0.0607314	0.452947	1	GATTGAGAAGCCGCGGTATC	-0.06	1879	0.188	1022	0.453
NO_CURRENT_68	-0.0525946	0.433827	1	CACGCCTTCGTCAACCCTAT	-0.05	1833	0.199	1068	0.434
NO_CURRENT_271	0.00102326	0.305849	1	TGCCTTCAGTCGACCGTTAC	0	1434	0.306	1467	0.296
NO_CURRENT_128	0.0596662	0.455504	1	CTACCCGTCTATTACGATCT	0.06	1016	0.456	1885	0.187
NO_CURRENT_59	-0.100789	0.573096	1	ATTAGGTGACTGGAACACGT	-0.1	2126	0.135	775	0.573
Gm13601	-0.00702087	0.473284	4	TGTTCGAGGAATATCCATGG;ACAGTGACAGACGTACAAGG;GTTGTCTTGACATCCGACGG;AAAGTCCTAAGCCTTACATG	-0.12;-0.08;-0.02;0.19	401;1600;1999;2186	4.51E-01;4.35E-01;3.90E-01;4.91E-01	715;902;1301;2500	3.75E-01;5.60E-01;7.01E-01;2.58E-01
NO_CURRENT_108	-0.118022	0.614825	1	CGATACGCTATAGAATAGTC	-0.12	2197	0.121	704	0.615
Vmp1	-0.0143666	0.462029	4	TGCAGATCTTACCCACATGC;TGACCAGATTATCTGCCCAG;ATGTAACTGAAGCTATATGT;GTGGCATCGTCAAAGCATTG	-0.18;-0.01;0.0;0.13	599;1424;1530;2464	3.84E-01;4.26E-01;5.57E-01;2.83E-01	437;1371;1477;2302	4.32E-01;4.28E-01;5.86E-01;4.01E-01
NO_CURRENT_216	0.0405984	0.407785	1	TAATAAACTATGTCCCGCCG	0.04	1134	0.408	1767	0.215
5330417C22Rik	0.0197586	0.546214	4	ACTCACTGTTTCATGAAGGG;GAGGCGATGTAGTCTCCCCG;TGCTGGCCATTACATCAACC;CCATACGGCTCGTACTCCAA	-0.08;-0.0;0.08;0.08	874;906;1455;2004	3.86E-01;5.58E-01;5.99E-01;6.42E-01	897;1446;1995;2027	3.89E-01;4.26E-01;3.91E-01;6.23E-01
Agl	-0.110132	0.957055	4	AGAAATGGCCTTATCCGCAG;TGGATGATCGACTACGTGAG;ACTGGTCTACCGGTACGGAG;TGAGTGGGAAAGCCGGCTAA	-0.24;-0.19;-0.18;0.17	442;2467;2484;2630	4.30E-01;1.01E+00;4.43E-01;1.70E-01	271;417;434;2459	5.55E-01;1.04E+00;1.95E+00;2.87E-01
Nek9	-0.120934	1.06401	4	AGTGAAGTCTATGTTTGGGG;TCTTCACACATAGGTTGAGT;AGGATTACTATACACCACAG;GTACTCCAGCTCAATCAGCA	-0.23;-0.22;-0.21;0.18	416;2541;2596;2612	4.43E-01;1.15E+00;5.21E-01;1.82E-01	289;305;360;2485	5.36E-01;1.28E+00;2.18E+00;2.68E-01
Lepr	-0.0177658	0.593183	4	AGGTGACTGAAAACTCACAC;GAGTCAGGAAGGACACACGT;GTGTAGTGTGAGGAGGTACG;TGAAAGCCACCAGACCTCGA	-0.08;-0.02;-0.01;0.04	1167;1527;1596;1977	4.64E-01;4.28E-01;5.23E-01;6.66E-01	924;1305;1374;1734	3.94E-01;4.34E-01;6.50E-01;8.94E-01
NO_CURRENT_43	0.202379	0.915855	1	AGCGTATCTTATGTACCGCT	0.2	352	0.916	2549	0.056
NO_CURRENT_29	0.0928354	0.554987	1	ACCTCGTGCAAATCGGTGGC	0.09	808	0.555	2093	0.142
NO_CURRENT_280	0.103562	0.589077	1	TGTCTATGTTTGGCCACGCA	0.1	747	0.589	2154	0.129
Trappc8	0.231866	1.62977	4	CCACTTCAAATAGACCAATG;GGCGCCAGTCCTATACTCTG;GTTCCAAAAGAAGGGCACTT;TGACTATAGGATCTAAACGT	0.1;0.18;0.21;0.44	77;334;433;748	1.01E+00;1.21E+00;1.95E+00;2.36E+00	2153;2468;2567;2824	1.30E+00;1.02E+00;4.96E-01;4.62E-02
Stx12	0.0958015	0.81284	4	GAACCAAATGCAGAGCCAGG;ATGATGCTGTTGAAGTCCCG;ACCTGCTCTGATGCAGACAA;ACAGCACTCCACAAATCAGC	-0.19;0.08;0.21;0.27	213;332;861;2474	6.31E-01;1.21E+00;1.13E+00;2.76E-01	427;2040;2569;2688	4.37E-01;5.83E-01;4.98E-01;1.32E-01
NO_CURRENT_210	0.0298463	0.376751	1	GTTGCGTGTGTCCGTACAAA	0.03	1218	0.377	1683	0.236
Ikbkg	-0.830877	3.1083	4	AGGCTGCCTTGCGAATGGAG;TGGGTGAAGAATCTTCTCTG;GCTCAGGTGACATCATTGCT;AGCTTGATCTTCGGAGTCAG	-1.34;-1.28;-0.65;-0.06	1866;2849;2890;2891	9.33E-01;2.75E+00;1.86E+00;5.40E-03	10;11;52;1035	1.86E+00;4.11E+00;4.67E+00;1.79E+00
Hk2	0.0463746	0.568864	4	GAAGGCCATCCAGCGCAGAG;ATCCGGAGTTGACCTCACAA;TTTGACAGAGAGATCGACAT;ATTCCCGAGGACATCATGCG	-0.1;-0.03;0.13;0.18	425;609;1642;2109	4.38E-01;7.82E-01;5.02E-01;5.54E-01	792;1259;2292;2476	3.77E-01;4.41E-01;3.83E-01;2.75E-01
Iqgap2	0.0398983	0.73597	4	GGTCACATCAGATTACATCC;AAACAACAGATGTCTACGAT;CAATTACGCCTCTAACCAGA;TACAAAATCCCAGAAACTCG	0.0;0.04;0.04;0.07	921;1123;1158;1402	3.94E-01;4.71E-01;8.16E-01;1.26E+00	1499;1743;1778;1980	6.32E-01;4.62E-01;4.48E-01;6.63E-01
Ambra1	-0.235861	1.86333	4	GATGTTATGGTTCACATGTG;AAGCACGGCATCGATTAAGG;GGGTATAAATGCGTTCCCAG;TAGAATCTATGCCCCCACCG	-0.31;-0.25;-0.22;-0.16	2400;2565;2651;2730	1.77E+00;1.20E+00;5.81E-01;1.05E-01	171;250;336;501	7.06E-01;1.43E+00;2.26E+00;3.05E+00
Mcm2	-0.0772744	1.03065	4	GGGCATGAAGACATCAAGAG;GGGATGCCGCTGAACGTACG;AACCAGCTGATCCGTACCAG;CCACGTAGAACGCGCCACAG	-0.41;-0.3;-0.14;0.55	42;2306;2718;2787	1.26E+00;7.98E-01;6.84E-01;6.91E-02	114;183;595;2859	8.55E-01;1.68E+00;1.56E+00;2.47E-02
NO_CURRENT_55	-0.0524349	0.432203	1	ATCGCCTAGCCCAAGCGACG	-0.05	1829	0.2	1072	0.432
Clint1	0.034773	0.60594	4	TCTTGGTAACAGCAACAAGT;AGCAACGAATGATGATCCCT;GAGCAGCAGCACATTACACG;TGCCATCAAACAGGTCAACG	-0.11;0.06;0.09;0.1	759;849;1031;2147	3.75E-01;5.90E-01;9.37E-01;5.23E-01	754;1870;2052;2142	3.75E-01;5.02E-01;3.82E-01;5.27E-01
Bmf	-0.0986523	0.931458	4	CACAAGGCAGCATGACACCC;GAAGAGCTGGAGTCGACTGA;GCCCTGGCATCACAACTCGG;CAGGGTGAAGAACACTCGGG	-0.15;-0.12;-0.1;-0.02	1613;2092;2221;2365	7.11E-01;6.15E-01;3.76E-01;3.54E-01	536;680;809;1288	3.97E-01;7.14E-01;1.20E+00;1.41E+00
Rpa1	-0.0152631	0.699145	4	CAGCTGAACACCCTGGTCGA;CACCTGGAGTAATTCCCGGG;GTGGTGACCACAACTCTGTG;TGTGAAATCAAACTGAACTG	-0.85;-0.02;0.08;0.73	15;878;1606;2875	1.69E+00;5.73E-01;5.18E-01;1.50E-02	26;1295;2023;2886	1.46E+00;4.36E-01;3.86E-01;8.41E-03
Atg9a	-0.653093	3.76185	4	AAGGCCGAGTACAAACGTGG;CTTCATCCCAGACCAGCACA;AGATAAACTTGATAAGCCGG;CTCGGCTTGCTGGTACACTG	-0.8;-0.75;-0.58;-0.48	2814;2839;2867;2870	4.01E+00;2.60E+00;1.36E+00;1.81E-02	31;34;62;87	1.38E+00;3.11E+00;4.44E+00;6.12E+00
NO_CURRENT_42	0.0967785	0.565321	1	AGCGATGTTCACGCACAGCG	0.1	789	0.565	2112	0.138
Epg5	-0.19809	1.30212	4	ACAGTGCCAAAAGTCGACTG;CTGAGACCTCATTTAACCAG;AGTGTTGAATAACCCTTCAG;TGGACCGACAGCGTGCCGAA	-0.36;-0.31;-0.07;-0.05	1812;1919;2729;2764	8.80E-01;5.22E-01;7.06E-01;8.35E-02	137;172;982;1089	7.86E-01;1.73E+00;9.89E-01;1.70E+00
NO_CURRENT_69	0.164037	0.78662	1	CACGGCAGGCATCTCGTCTA	0.16	474	0.787	2427	0.0773
Plk2	0.0561693	0.674807	4	CAGATCTGGAACGTCCGCAG;TAGCTATCAAGTGCTTAGCA;TTATAGTCGACCCCACGACG;CGAACAAGAAATCTTGCACA	-0.0;-0.0;0.05;0.18	432;1057;1468;1470	4.35E-01;4.92E-01;5.91E-01;1.18E+00	1431;1433;1844;2469	5.91E-01;4.26E-01;4.26E-01;2.80E-01
Snx14	-0.0349225	0.529377	4	CTTGGTGCGAAGAATTCACA;CTCTCTTATGAGTAATGTCA;TCAACATCGATACAAAACAC;CGTATTCAAGAGTACGACAA	-0.15;-0.14;-0.0;0.15	531;1463;2275;2347	3.98E-01;4.26E-01;3.80E-01;3.68E-01	554;626;1438;2370	3.93E-01;7.65E-01;6.09E-01;3.51E-01
NO_CURRENT_120	0.0861086	0.534002	1	CGTCACCGCTAGTAATGATG	0.09	848	0.534	2053	0.15
Vps13a	-0.0596617	0.62962	4	ACTTGGAAGTGATTGTCGAA;GATACCTATGCATGTCAATG;AATGTACGTTTGTGCGAGTG;TATGGATTATGTACGAACGA	-0.18;-0.1;-0.0;0.04	1122;1467;2112;2457	4.48E-01;4.26E-01;3.77E-01;2.88E-01	444;789;1434;1779	4.29E-01;6.28E-01;6.12E-01;8.49E-01
NO_CURRENT_178	-0.22033	0.959971	1	GCTTGTAATCTAAAGACGCG	-0.22	2583	0.0503	318	0.96
NO_CURRENT_188	0.0393255	0.402456	1	GGGACGCTCATCGAGTGACG	0.04	1148	0.402	1753	0.219
NO_CURRENT_255	-0.0232508	0.355527	1	TCGTAAAGTCGCAGCGACGT	-0.02	1622	0.252	1279	0.356
Flcn	-0.153898	0.95059	4	GTGACTGACGTACTTAATAG;GTGTCGAAGAGACTTGAAGC;GTTGTCATCACTGGTCAAGG;AGATGGGGCCTTCACGACCA	-0.4;-0.17;-0.1;0.06	996;2138;2441;2779	4.10E-01;6.47E-01;4.23E-01;7.41E-02	122;460;763;1905	8.30E-01;9.71E-01;1.27E+00;7.30E-01
NO_CURRENT_73	-0.135785	0.664438	1	CAGGGACGTAGCCGCCGTTA	-0.14	2273	0.106	628	0.664
Srpx	-0.0339029	0.612688	4	GACTCACCACTAGAAGACGA;AGTCACATGTATGGACAACA;TACATGAAGTGTTCCAGCGA;CTCACACCGAGAGTTAAAGT	-0.1;-0.07;0.0;0.03	1239;1432;1905;2110	4.93E-01;4.26E-01;4.10E-01;5.53E-01	791;996;1469;1662	3.77E-01;5.15E-01;5.91E-01;9.68E-01
Atg13	-0.242509	1.62919	4	TACCCAATCTGAACCCGTCG;TGTGGGGCGATCTATGTGTG;GATAATCCCCATGATAGGTG;ACAGTTCGAGTTGGAACAGT	-0.37;-0.36;-0.12;-0.11	2174;2216;2763;2770	1.33E+00;7.10E-01;7.86E-01;7.97E-02	131;138;685;727	8.03E-01;1.91E+00;1.40E+00;2.41E+00
Fmr1	-0.0266972	0.507772	4	GTTGGTGGTTAGCTAAAGTG;CCAACCCTTGAATTATTGGA;AAAGCTGATTCAAGAGATCG;AGAAGCCAGTAAACAACTGG	-0.25;-0.05;-0.04;0.22	307;1737;1770;2633	5.19E-01;4.60E-01;4.50E-01;1.68E-01	268;1131;1164;2594	5.58E-01;4.69E-01;8.10E-01;1.94E-01
Mid2	-0.0787865	0.721477	4	GGTGAATACTGCTATGCATG;GTTATCTCGCTGAATCACCG;AATTCTCTCACTCGACATGG;CTGCAAAAAACATTGCCGAG	-0.18;-0.14;-0.07;0.07	927;1908;2321;2452	3.95E-01;5.17E-01;3.87E-01;2.92E-01	449;580;993;1974	4.27E-01;8.14E-01;9.77E-01;6.69E-01
Gm13910	-0.219117	0.954542	1	GCATCGGACCAATATTCCAA	-0.22	2579	0.0509	322	0.955
Tmem74	0.138638	1.00255	4	TCCACTCCAAAGCATTGCAT;GTCTTCCGACATCAAAGACA;TGAGTCAGGAGGTCCAGATA;AAACTTGGTATCAACACCAA	-0.03;0.06;0.26;0.26	236;245;994;1640	5.98E-01;1.45E+00;9.76E-01;9.91E-01	1261;1907;2656;2665	5.03E-01;5.17E-01;5.87E-01;1.47E-01
Sh3bp4	-0.0525844	0.672429	4	GCAGGACGGAGAGTTCCGAA;GGAGATGAAGGTCTCCGCCG;GTAGTTTAATGGCTGCACGT;TGAAGTCGGACAGCTCATTG	-0.15;-0.05;-0.01;0.0	1408;1543;1806;2358	5.78E-01;4.29E-01;4.38E-01;3.60E-01	543;1095;1358;1493	3.95E-01;4.79E-01;6.61E-01;1.15E+00
Rassf4	-0.086213	0.590851	4	CTTTCAGCTAAGACACCGAG;GGGGACTCAGACGACCCATC;CCCAGAAGATACGACGGCAC;AGTGCTGTTAACCCGGACGT	-0.47;-0.11;0.09;0.14	562;806;2168;2810	3.91E-01;6.17E-01;3.75E-01;5.48E-02	91;733;2095;2339	9.42E-01;6.69E-01;3.78E-01;3.74E-01
NO_CURRENT_153	0.126652	0.659624	1	GATGCGGGTGGAAAACGTTA	0.13	635	0.66	2266	0.107
Chmp4b	0.202377	0.991123	4	CTGGAACTCGATGGTTGACA;CAGCACATACATGTTGTCGT;ACGGAGGTGCTCAAGAACAT;CACGGCACCAAAAATAAACG	-0.43;-0.13;0.2;1.17	3;365;2231;2794	2.38E+00;1.14E+00;3.76E-01;6.47E-02	107;670;2536;2898	8.80E-01;7.23E-01;4.74E-01;1.20E-03
Flnc	0.0289834	0.502772	4	GGTGCTGATCCAAAACAACG;GGGACGTCGGGATACAGTCG;GCGATGAGCTTACCAGCACG;CAAGTCGGCTGACTTCGTGG	-0.1;-0.01;0.06;0.17	444;1025;1552;2134	4.29E-01;5.04E-01;5.45E-01;5.33E-01	767;1349;1876;2457	3.75E-01;4.30E-01;4.17E-01;2.88E-01
Plk3	-0.0639309	0.583976	4	GCTGACCGGGAGCCGATCAG;GATGTGAAAAGCGAACGATA;CGAGTCTGGTATAGCCTACG;CTGTGGCACTCCCAACTACG	-0.31;-0.1;0.07;0.09	842;946;2129;2728	3.82E-01;5.38E-01;3.76E-01;1.06E-01	173;772;1955;2059	7.02E-01;6.40E-01;3.98E-01;5.95E-01
Chek1	0.337878	2.2212	4	AATAGTACTTACTGCAATGT;TACAACAAACCACTTAACAG;CAACCCAGTTAGTTACCCAG;TCTTCCACCAACTCATGGCA	-0.71;0.4;0.45;1.21	2;74;96;2861	2.56E+00;2.44E+00;3.87E+00;2.35E-02	40;2805;2827;2899	1.28E+00;2.22E+00;1.03E+00;5.99E-04
NO_CURRENT_72	-0.0836768	0.519894	1	CAGCTCACCCTGCGTACGGT	-0.08	2025	0.156	876	0.52
Gm8337	0.525219	1.7722	1	GACAAAAAGTTTCTACCCAG	0.53	49	1.77	2852	0.00725
Lrfn5	-0.0450463	0.408168	1	GACTACAGTGATGATGTGTG	-0.05	1768	0.215	1133	0.408
Casp14	0.0707744	0.627631	4	TTCCACGTAGTTCCTCACCG;GTAACGGAACATGCGTTCCA;TTTGGTGACACACAGCGTCA;ATGTGCCATGAGTACCACAA	-0.1;0.03;0.1;0.26	243;768;1251;2125	5.88E-01;6.43E-01;7.39E-01;5.40E-01	776;1650;2133;2658	3.76E-01;4.42E-01;3.75E-01;1.51E-01
Emilin3	-0.0651674	0.595797	4	AAAGCCTATAGGTACGACAG;AGGAGCGCTAAGGAGGTCAG;ACAGCCTCTACACCACCGGA;CAGAGCCTCAGATTCCCTTG	-0.25;-0.14;-0.01;0.13	600;1489;2285;2652	3.84E-01;4.26E-01;3.82E-01;1.55E-01	249;616;1412;2301	5.81E-01;7.75E-01;6.25E-01;4.02E-01
Atm	-0.213922	1.52372	4	GAGTATAAATAACATCGCGA;GAGAGCACACGGATTGCTCA;TGCAAGATACACATGAATCG;ATAATTCATGCTGTCACCAG	-0.35;-0.24;-0.2;-0.07	1913;2521;2626;2753	9.83E-01;1.11E+00;5.51E-01;9.04E-02	148;275;380;988	7.58E-01;1.36E+00;2.11E+00;1.87E+00
Rabgap1l	-0.138081	0.977991	4	GAAGGTAAACACATCACTGT;GGTGTACATGACCGTTGCAG;ACAAAGAATTAGCTATTGAG;AGTGATAATGAACTCTCGAG	-0.29;-0.2;-0.12;0.05	1047;2212;2505;2709	4.24E-01;7.07E-01;4.54E-01;1.18E-01	192;396;689;1854	6.66E-01;1.08E+00;1.39E+00;7.78E-01
Stim2	0.0521157	0.583288	4	GATGCAGCTAGCCATCGCTA;AAGCCGTTCTCGCAAGCACG;GGTGGACTCAGCGACATACA;TGAAATCAACTATGCCAAGG	-0.07;-0.02;0.1;0.2	358;757;1581;1968	4.78E-01;6.51E-01;5.30E-01;6.74E-01	933;1320;2144;2543	3.96E-01;4.33E-01;3.75E-01;2.28E-01
NO_CURRENT_58	-0.138378	0.672113	1	ATGTTGCAGTTCGGCTCGAT	-0.14	2284	0.104	617	0.672
Ccar1	0.314358	2.31653	4	TGTGTTAAAATGGTCTGCTG;TGAACACCAAACGTTGTCTG;TCAAGCTTAGACCAATGGGT;TGTACCGTGGAACGACACGA	0.18;0.27;0.38;0.43	80;105;214;435	9.93E-01;2.14E+00;2.83E+00;3.30E+00	2466;2687;2796;2821	1.95E+00;1.56E+00;8.90E-01;4.80E-02
Sec22b	-0.339181	2.33133	4	GCTTCCAAGGTACATCGGGT;CTGCTCGTCCTCCTGCATCG;AATCTTACCAAACTCGATGA;TCTACATTGATAGCCGTGCT	-0.44;-0.44;-0.3;-0.18	2451;2721;2796;2797	1.90E+00;1.70E+00;8.90E-01;6.29E-02	104;105;180;450	8.90E-01;2.14E+00;3.05E+00;3.24E+00
Glg1	-0.0941312	0.866435	4	GTCTAAATGAAAGTCATCCG;CATTCAAAGCTCGATCAATG;TCCTGCTTGGTGGATCATCG;GTGGAATGCAGAGACATCGT	-0.23;-0.06;-0.05;-0.04	1723;1797;1884;2604	7.99E-01;4.77E-01;4.15E-01;1.87E-01	297;1017;1104;1178	5.28E-01;5.07E-01;8.65E-01;1.57E+00
Fzd5	-0.0796106	0.742066	4	ATAATCCATACACAGAACCT;GAGCAGTGGATCTCCACAAG;GTCACACCCACTCTACAACA;GGAATCGTTCCATGTCAATG	-0.2;-0.1;-0.03;0.0	1413;1644;2093;2514	5.80E-01;4.41E-01;3.78E-01;2.48E-01	387;808;1257;1488	4.59E-01;6.15E-01;7.34E-01;1.16E+00
Itgb4	-0.0702629	0.670902	4	TGGCACCATCAGCCTCGTAG;GTGCTCACCGAGAATAACGG;GAGGTGTATAGACAGGTCAG;GGGTCCTTTCACATCAAGCG	-0.19;-0.16;0.03;0.05	1108;1231;2399;2495	4.43E-01;4.46E-01;4.07E-01;2.61E-01	406;502;1670;1793	4.48E-01;9.10E-01;4.89E-01;8.36E-01
NO_CURRENT_243	-0.0451189	0.408552	1	TCATGTTGCGTCGTCCGTTA	-0.05	1769	0.215	1132	0.409
Gfap	-0.0607996	0.703993	4	GAGAAAGGTTGAATCGCTGG;CCAGTTGTCGACTAGGACCG;TCCAAGATGAAACCAACCTG;AGAGATTCGCACTCAATACG	-0.13;-0.09;-0.06;0.03	1193;1859;2058;2246	4.74E-01;4.98E-01;3.82E-01;4.44E-01	655;843;1042;1708	3.77E-01;5.93E-01;9.25E-01;9.20E-01
NO_CURRENT_93	0.0498243	0.428171	1	CCGCGCATTAACGATCAGTA	0.05	1082	0.428	1819	0.203
Emc6	0.0418905	0.628123	4	ACAGCGCTGACACTGAGGTC;AGGGCCGCCGTTCATCAGCG;CCTGCTCCTCATTCTCAAAG;CCGGCAGTAATCCAGGACCG	-0.18;0.08;0.13;0.15	547;626;915;2458	3.94E-01;7.65E-01;1.07E+00;2.87E-01	443;1986;2275;2354	4.30E-01;5.53E-01;3.80E-01;3.63E-01
Becn1	-0.23229	1.78543	4	ACACAGCGGGTGATCCACAT;GATCCTAGAGCAGATGAATG;ATCTTCGAGAGACACCATCC;TAGCTTCACTCTGATCGGGG	-0.3;-0.28;-0.21;-0.14	2269;2559;2692;2716	1.49E+00;1.19E+00;6.39E-01;1.14E-01	185;209;342;632	6.79E-01;1.57E+00;2.24E+00;2.65E+00
Map1b	-0.0350399	0.69465	4	AGTCCTTGGTTAGATCCTCA;TTGGGGATGACAATTTGCCT;ATTCACGCTACGTTCACCCA;TTTGTCTTGGTAAAGACCAG	-0.07;-0.04;-0.04;0.01	1360;1734;1757;1920	5.51E-01;4.60E-01;4.55E-01;7.17E-01	981;1144;1167;1541	4.06E-01;4.65E-01;8.08E-01;1.10E+00
Erc1	-0.0454229	0.558734	4	AAGTTCGAAAGATGCTCAAG;GTAGATGCCATACTAACAGG;GCAGTACCGAGTTGTACAGG;GCTCCAAAAGACTCTCGAGG	-0.22;-0.03;-0.01;0.08	885;1515;1675;2589	3.88E-01;4.27E-01;4.87E-01;1.97E-01	312;1226;1386;2016	5.14E-01;4.47E-01;6.42E-01;6.32E-01
Mfsd8	-0.0998586	0.875157	4	GAGCATCGTGTGGATGACTT;GGATATGTACGCCTGGACCC;AGCAATGTATGATCGGACAA;TGGACCGAGAATAAAGCCCA	-0.19;-0.11;-0.09;-0.0	1462;2054;2180;2501	6.09E-01;5.91E-01;3.75E-01;2.57E-01	400;721;847;1439	4.51E-01;6.79E-01;1.15E+00;1.22E+00
Psen1	0.0438082	0.578033	4	TGCTACTGTAACGTAGTCCA;TGAGCCATGCGGTCCATTCG;CTGAGCCAATATCTAATGGG;TTTCAACCAGCATACGAAGT	-0.13;0.05;0.07;0.18	406;931;1084;2257	4.48E-01;5.45E-01;8.84E-01;4.36E-01	644;1817;1970;2495	3.78E-01;4.83E-01;3.95E-01;2.61E-01
NO_CURRENT_74	-0.0140762	0.331743	1	CATAGATCCGCGATTGTACG	-0.01	1550	0.272	1351	0.332
Gfpt1	0.587342	3.81033	4	AAGCTGCGGTCTTTCCCGTG;GGAGAGAGGAGCCTTAACTG;TCTGTTGTGAACACAATGAG;TGTGGCACAAGTTACCACGC	0.28;0.48;0.76;0.83	7;12;62;189	2.02E+00;4.03E+00;4.44E+00;4.76E+00	2712;2839;2889;2894	3.00E+00;2.60E+00;1.82E+00;3.60E-03
Rab39b	-0.0882017	0.599731	4	GAAAAAATCTACCCCCACGG;TACTACAGGAATTCAGTAGG;GAGGCAAGTGACTCGCCACG;GGGTCAAGAGAGGTTCAGGT	-0.41;-0.1;0.02;0.14	591;1293;2130;2784	3.85E-01;4.36E-01;3.76E-01;7.10E-02	117;771;1608;2310	8.45E-01;6.41E-01;5.17E-01;3.95E-01
Wipi1	-0.141682	0.969383	4	AGGTGGAAGGCTCTTCTGGG;TTCGGCTCAACCGACAGGTG;GCTCCACGATATACACGTCA;GGCCTTGGTTCCAATCGCTA	-0.32;-0.22;-0.03;0.0	1418;1637;2595;2732	5.83E-01;4.40E-01;5.20E-01;1.04E-01	169;306;1264;1483	7.10E-01;1.27E+00;7.29E-01;1.17E+00
Psmc5	0.18095	1.10102	4	TTATCATTTACAATCAACTG;ACTGGTACAGAAATTCATCG;TAAGATCTTACCTAACAAGG;CTACGTTGGAGAAGTCGTGA	-0.01;0.09;0.18;0.46	69;422;836;1495	1.05E+00;1.03E+00;1.17E+00;1.15E+00	1406;2065;2479;2832	5.76E-01;5.98E-01;4.40E-01;4.12E-02
Erp44	0.0826153	0.85205	4	TGTAATCTACAAACCACCCG;GTGCTGATCACAATCAACTC;AATGTTATTTCTCGGACAAG;CATCTAGACTCTGAATCTCG	0.03;0.04;0.09;0.17	465;834;1111;1202	4.20E-01;5.99E-01;8.58E-01;1.53E+00	1699;1790;2067;2436	7.79E-01;4.75E-01;3.81E-01;3.03E-01
NO_CURRENT_218	0.0349857	0.389781	1	TAATTCGCAACTCGGATCAT	0.03	1182	0.39	1719	0.227
NO_CURRENT_268	0.0374088	0.397566	1	TGCAACGATGGTTACGGTAC	0.04	1161	0.398	1740	0.222
Rassf2	-0.0110809	0.451361	4	GCTGTAACCTGGGCGCACAG;CCTGCAACTCCGACACCGAG;GCGTGTGCGCATCAACTGTG;GGACATCCAGTGACCAGCGA	-0.14;-0.07;0.05;0.12	668;1060;1958;2307	3.76E-01;4.91E-01;3.98E-01;3.98E-01	594;943;1841;2233	3.85E-01;5.39E-01;4.27E-01;4.54E-01
NO_CURRENT_272	-0.171627	0.788456	1	TGCGCGTCCTGTTATGACCG	-0.17	2429	0.077	472	0.788
Pa2g4	-0.0346493	0.532249	4	GTGACCAAGTATAAGATGGG;CAGGACTATATACTCAAGGA;TTATTTACGGAAATGCTGGT;TCCAGGTTTGACCAGTCGTA	-0.19;-0.09;0.07;0.07	941;963;2080;2478	3.98E-01;5.30E-01;3.79E-01;2.73E-01	423;821;1938;1960	4.39E-01;6.07E-01;4.02E-01;6.81E-01
NO_CURRENT_162	0.0547006	0.442037	1	GCCCTCGAGCTCACGATGAG	0.05	1048	0.442	1853	0.195
NO_CURRENT_172	-0.165695	0.771317	1	GCGTGGTACTCACATCGCGA	-0.17	2410	0.0804	491	0.771
NO_CURRENT_281	0.0895348	0.546471	1	TGTCTGCCGCATACGCTATA	0.09	824	0.546	2077	0.145
Larp1	0.130433	1.0957	4	TAGTGAATATTACTTCAGCG;TCATCTTGGCACGCGAAGTG;AAAGTCGGATGAATCGGGGG;AGGCGGCTGTCCGTTCACCG	0.05;0.1;0.16;0.22	316;503;780;1080	5.11E-01;9.09E-01;1.25E+00;1.72E+00	1821;2121;2398;2585	8.88E-01;6.35E-01;4.07E-01;2.00E-01
Slc17a9	-0.059343	0.635405	4	TTGGTTACCGATCCCCAAGG;GCCTACGCCCCCAGTCACCA;GACTCTAGCTCACCAGACAG;GATTCGAGAGAATGTCAGGA	-0.18;-0.07;-0.05;0.07	981;1793;1936;2470	4.06E-01;4.76E-01;4.03E-01;2.79E-01	431;965;1108;1920	4.35E-01;5.29E-01;8.61E-01;7.17E-01
Cct3	0.00602441	0.438051	4	ACGTGGAGTTATGATTAACA;CATAGATTTAGGTCCCAAGC;CGACATCGAGATTACCCGGG;ACGGATAGTCAGCCGACCTG	-0.15;-0.08;0.08;0.18	424;904;2026;2345	4.39E-01;5.59E-01;3.86E-01;3.69E-01	556;875;1997;2477	3.92E-01;5.74E-01;3.90E-01;2.74E-01
Ripk2	0.0719757	0.728953	4	ACAGCTATGCAGTTATCATG;ACATAAGTGAATAGTACTTG;AGTTACAAATCTGCACCCGA;ACATCGACCTGACACCAGTG	-0.05;0.06;0.11;0.16	481;723;984;1791	4.14E-01;6.77E-01;9.87E-01;8.38E-01	1110;1917;2178;2420	4.43E-01;5.21E-01;3.75E-01;3.15E-01
Mcmbp	0.0309248	0.543385	4	GATGTTGGATGATCCGGTAG;AGCTTGGTTCGCATTGACAT;TTTAATCTAGGAGGCCTCGG;CCTGAGCGTACTGAATAGTG	-0.33;-0.02;0.11;0.36	118;697;1569;2744	8.42E-01;6.99E-01;5.36E-01;9.61E-02	157;1332;2204;2783	7.37E-01;4.31E-01;3.75E-01;7.16E-02
Nipsnap1	-0.101495	0.833381	4	TCCTCAGCTCATAGATATTG;CCACAAGGTGGATCCTCGGA;CAACTGGAACACGTGGTACG;GAAGCCGAGACCCCGTGCTG	-0.23;-0.11;-0.1;0.04	1163;2115;2176;2607	4.62E-01;6.31E-01;3.75E-01;1.85E-01	294;725;786;1738	5.31E-01;6.76E-01;1.24E+00;8.90E-01
Ufm1	0.0537116	0.641038	4	CTTTAAAATCACGTTGACGT;ATAATCGCACTTGTAGCTGC;ACACTTTGTACGGCAGCCGC;ACAAGTGCGATTATTACTAA	-0.19;-0.1;0.22;0.29	182;320;2116;2490	6.84E-01;1.24E+00;3.76E-01;2.65E-01	411;785;2581;2719	4.45E-01;6.31E-01;5.08E-01;1.12E-01
Stx17	-0.00932786	0.50469	4	GTTCTTCAACAGATTCCAAG;TATGTTACCATCAACAGTTG;ACGAAGAGCACATCAACGCA;ACACCAGATAAACATCGAGA	-0.12;-0.0;0.01;0.08	911;1384;1454;2198	3.92E-01;4.27E-01;6.00E-01;4.82E-01	703;1447;1517;1990	3.75E-01;4.26E-01;5.64E-01;6.55E-01
Prkaa1	0.169833	1.33496	4	CCTGTGACAATAATCCACAC;GAAGATTCGGAGCCTTGACG;AATGCAAAGATAGCCGACTT;TGAGAAGTTCGAGTGTTCGG	0.07;0.14;0.18;0.28	202;409;559;919	6.49E-01;1.06E+00;1.64E+00;2.00E+00	1982;2342;2492;2699	1.06E+00;8.39E-01;4.47E-01;1.25E-01
Fyco1	-0.0359111	0.548852	4	ACGTGTACAGCAGCTAGACA;TCAACTGTATGAGCTGACTG;AGCTGAGAAGGATCGAATGG;CTGTGGCGGGCCATGCACCT	-0.16;-0.06;0.02;0.06	1032;1310;1871;2391	4.20E-01;4.34E-01;4.19E-01;3.35E-01	510;1030;1591;1869	4.04E-01;5.02E-01;5.26E-01;7.64E-01
Tpcn2	0.0264193	0.542638	4	ATCATCTATAATCAGTTCCG;ACAATGAACCAGCATCCATG;AGAGGTTTCCCAGAGCGACG;ACCCGACACTCACAACTCAG	-0.08;-0.01;0.09;0.11	716;845;1516;2007	3.75E-01;5.92E-01;5.64E-01;6.40E-01	894;1385;2056;2185	3.89E-01;4.27E-01;3.82E-01;4.92E-01
NO_CURRENT_225	0.135643	0.690076	1	TACTTACCGACCGACAAACG	0.14	592	0.69	2309	0.099
Nedd4	-0.0924577	0.769136	4	ACATTGTATGACCCGATGAG;AAGACTGACTCCAATGACCT;TCGCCGCGCAAACATTCTGG;ACATCAATGTGACCCGATGG	-0.22;-0.14;-0.02;0.01	1355;1565;2303;2588	5.49E-01;4.31E-01;3.84E-01;1.98E-01	313;598;1336;1546	5.13E-01;7.94E-01;6.76E-01;1.09E+00
NO_CURRENT_241	0.296054	1.22687	1	TCATCTACGGTATCGAAAGG	0.3	172	1.23	2729	0.0264
NO_CURRENT_23	-0.149871	0.721246	1	ACAATTCGGTTTATGCGCGT	-0.15	2350	0.0913	551	0.721
Esd	-0.0498127	0.683521	4	CTAGGTGGCTGCAATATCAA;GACCACAAGGCCGTGCTCTG;AATGTACTCTTACGTCACCG;TGCCCCAAGAACACAGCACA	-0.12;-0.05;-0.04;0.01	1353;1711;1804;2226	5.48E-01;4.54E-01;4.39E-01;4.60E-01	675;1097;1190;1548	3.76E-01;4.79E-01;7.88E-01;1.09E+00
Bcl2	-0.0103373	0.49856	4	ACATCTCTGCGAAGTCACGA;GGCCCAGCGGTGGCAACGAG;TACATTATAAGCTGTCACAG;CTGACGCCCTTCACCGCGAG	-0.27;0.05;0.06;0.12	674;1007;1050;2686	3.76E-01;5.11E-01;9.17E-01;1.33E-01	215;1851;1894;2227	6.28E-01;4.95E-01;4.13E-01;4.59E-01
Myh4	-0.0341881	0.58091	4	CTGAAGGTGTACAACTCCGT;ACAGGTTTCAATATCTGCAG;GACCGAATTTGTACTGAGTG;GAAAGCCAGAGTCTTCAACC	-0.14;-0.03;-0.01;0.05	1105;1549;1654;2295	4.42E-01;4.30E-01;4.96E-01;4.07E-01	606;1247;1352;1796	3.83E-01;4.43E-01;6.65E-01;8.33E-01
Vps4b	-0.306862	2.31634	4	TGGATTCTGCAATTAGGCGA;GGAAAGCGGACACCTTGGAG;ATGCCTTACATTTAACAACA;CATACCCCTTCTCATCAACT	-0.41;-0.33;-0.25;-0.24	2616;2640;2740;2789	2.47E+00;1.40E+00;7.30E-01;6.78E-02	112;161;261;285	8.62E-01;1.78E+00;2.58E+00;4.04E+00
NO_CURRENT_233	0.0317462	0.382132	1	TATGATCGTATGGCCCTTCC	0.03	1203	0.382	1698	0.232
Tcirg1	0.110294	0.894052	4	CGCTACAGGGAAGTTAACCC;CACACACAAGTGCCTCATCG;AGATCCGAAAGATCACAGAC;CAGCCACACTCCAACCTGAG	-0.16;0.11;0.22;0.26	228;305;712;2383	6.09E-01;1.28E+00;1.35E+00;3.41E-01	518;2189;2596;2673	4.02E-01;6.87E-01;5.21E-01;1.42E-01
NO_CURRENT_79	-0.0218029	0.351135	1	CATGCCCGTCTGCGCCGCAT	-0.02	1609	0.256	1292	0.351
Atg14	-0.14161	1.06116	4	CGGCGAGTGGTGTTGCACAG;CTGCGTGGCGTAGCCCAGCG;CACAGACCCATCTTCCAGAG;GATTAGCCTACCAAACAACG	-0.26;-0.19;-0.1;-0.02	1561;2142;2476;2665	6.74E-01;6.50E-01;4.39E-01;1.47E-01	236;425;759;1340	5.98E-01;1.03E+00;1.28E+00;1.34E+00
Dleu2	0.122894	0.961831	4	GGAATGTGCGGAATTCCCTG;AGCCCTCCAGTTACTCACGA;AGTTTCGAGACTTGGCGCCG;AGTTATGCAAACCTATGACC	-0.04;0.1;0.22;0.22	309;323;786;1766	5.17E-01;1.23E+00;1.24E+00;8.62E-01	1135;2115;2578;2592	4.52E-01;6.31E-01;5.05E-01;1.95E-01
Atp6v0a1	0.196899	1.14305	4	GTTTGCACTACGAAGAGGCA;GCACCTTGATGAACCAGACG;GTACGGCCAATGTTCACTCA;TGAAATCGAAAACCCGCTGG	0.0;0.11;0.11;0.57	35;701;730;1435	1.33E+00;6.95E-01;1.32E+00;1.22E+00	1466;2171;2200;2866	6.12E-01;6.73E-01;3.75E-01;2.05E-02
NO_CURRENT_6	0.619946	2.03103	1	AACCTCGTCTCATGTACGAA	0.62	27	2.03	2874	0.00391
Eif4g1	-0.0825305	0.707431	4	GCTACTTAAGAACCATGATG;CAATGGCGTGATCCCATCTG;GCTGTCTCAGAATTTAGAGG;AGACTACCTGGCATAAACTG	-0.21;-0.15;-0.02;0.05	1075;1601;2346;2548	4.32E-01;4.35E-01;3.93E-01;2.25E-01	353;555;1300;1826	4.81E-01;8.43E-01;7.02E-01;8.04E-01
Rbfa	0.0751237	0.748273	4	ATCCGCCTGAGGGTCCTGAA;CAAACCCCATCACCTCATGT;CCGAGTGTACTGGAAGACGG;GGAGGTCTACGACCTGAATG	0.0;0.02;0.03;0.24	265;1212;1261;1412	5.62E-01;4.49E-01;7.31E-01;1.25E+00	1489;1640;1689;2636	6.26E-01;4.41E-01;4.81E-01;1.66E-01
Vti1b	0.0823034	0.70981	4	AAAGCATTGAGCGTTCTCAT;AAGCTGCACGAGATCTTCCG;CATGGGGTTACGGAAAGTCA;TAAGCTGAGAAACTACCGGA	-0.02;-0.0;0.05;0.3	168;1078;1458;1590	7.12E-01;4.85E-01;5.97E-01;1.04E+00	1311;1443;1823;2733	5.26E-01;4.26E-01;4.33E-01;1.03E-01
Gm8141	0.525219	1.7722	1	GACAAAAAGTTTCTACCCAG	0.53	49	1.77	2852	0.00725
Snca	-0.0424054	0.630398	4	GTCACTACCTACCTACATAG;GAGCAAGTGACAAATGTTGG;AGCAGTCGCTCAGAAGACAG;AGGACTTTCAAAGGCCAAGG	-0.12;-0.06;-0.01;0.03	1256;1547;1857;2224	5.01E-01;4.30E-01;4.23E-01;4.61E-01	677;1044;1354;1645	3.76E-01;4.97E-01;6.64E-01;9.86E-01
Kif23	-0.109633	0.596297	4	CCAACCGTACTAAAGCAGAA;CCTGCGACAACTAATGACCG;AAATCATACCATCTCCAACG;AAGATCATATTCAAACAACG	-0.79;-0.03;0.15;0.23	286;546;1645;2869	5.39E-01;8.54E-01;5.00E-01;1.87E-02	32;1256;2355;2615	1.37E+00;4.41E-01;3.95E-01;1.80E-01
NO_CURRENT_12	-0.0749812	0.493448	1	AACTCCTCATCGTACGCTAA	-0.07	1970	0.168	931	0.493
NO_CURRENT_224	0.206424	0.927104	1	TACGTCTGCGCAAATAGAAT	0.21	343	0.927	2558	0.0545
Eif4e	0.303378	1.56037	4	GACTACAGTGATGATGTGTG;GTTGTTAATGTTAGAGCTAA;GAAGATGAGAAAAACAAACG;GGACGGGATTGAGCCTATGT	-0.05;0.03;0.57;0.66	23;34;1216;1768	1.51E+00;3.11E+00;7.67E-01;8.60E-01	1133;1685;2867;2878	4.51E-01;4.49E-01;1.36E+00;1.32E-02
Rbbp7	0.0635888	0.752078	4	TGCCTGTGGGATATAAATGC;ACAAAACACCCTGCAAAACC;CTCCTCACATTAGAATTCGG;TACACCGTTTCTGTATGACC	-0.22;0.12;0.16;0.2	364;496;682;2563	4.74E-01;9.19E-01;1.40E+00;2.15E-01	338;2219;2405;2537	4.92E-01;7.13E-01;4.09E-01;2.32E-01
A830010M20Rik	-0.111354	0.891096	4	GAGAGTCCAGAATCCGACAC;GTCACAAGCAAGGGTACACG;GGAATGTGTAGATCTACTGG;GCAGTTGCAAGAATTACCAA	-0.22;-0.18;-0.13;0.08	868;2232;2471;2577	3.85E-01;7.24E-01;4.36E-01;2.05E-01	324;430;669;2033	5.04E-01;1.02E+00;1.42E+00;6.17E-01
Tsc2	0.224363	1.50833	4	CACAGGGTGATAATGAACAG;AAGACCCTTGAGCGGCTCCG;TTATTGAAGGCCATTGTACA;TGAACCACATGGCTATGACG	0.01;0.21;0.25;0.42	84;259;328;1323	9.74E-01;1.40E+00;2.29E+00;1.36E+00	1578;2573;2642;2817	6.86E-01;1.22E+00;5.70E-01;5.05E-02
NO_CURRENT_112	-0.237072	1.01524	1	CGGATCCGGTACGGTCAGTT	-0.24	2621	0.0439	280	1.02
NO_CURRENT_191	-0.0335399	0.379613	1	GGGTCGCACCCCAATAGCTG	-0.03	1691	0.234	1210	0.38
Med15	0.182929	0.846448	1	TGAAAAGTCCAAGATTGAGA	0.18	413	0.846	2488	0.0665
Pi4kb	0.117749	0.910618	4	ATATACATGTTAAGCAACTG;CCCATTAACCAACTCCAGCG;CCACTCAGCGACACTCGCGA;AAAACCGAATTCGGAGTACA	0.0;0.01;0.2;0.26	242;353;1362;1429	5.90E-01;1.16E+00;6.58E-01;1.23E+00	1472;1539;2548;2659	6.15E-01;4.29E-01;4.82E-01;1.51E-01
Nefm	0.0220186	0.499861	4	GTCTCCCGTGAAGTCTCCTG;CAGTTGGAAAATGAACTTCG;CCGCTACGCCAAGCTCACCG;GGTCCAACACAAATTTGTGG	-0.15;-0.01;0.11;0.14	583;691;1521;2375	3.87E-01;7.04E-01;5.62E-01;3.47E-01	526;1380;2210;2318	4.00E-01;4.28E-01;3.75E-01;3.89E-01
Mefv	-0.0674654	0.627167	4	AAGGAGGGTACCTTCACAAG;TCTGAATGGAAGGACTACGG;ACCAAAAGGAAGGATCAGAG;GGCCACTCTAAGATCCCCCG	-0.21;-0.12;-0.04;0.1	758;1705;2219;2557	3.75E-01;4.53E-01;3.76E-01;2.19E-01	344;682;1196;2143	4.88E-01;7.12E-01;7.83E-01;5.26E-01
Ehmt2	0.273266	2.00539	4	ATGGCGGAAAGACAGCCCGT;GATGCATGTCATCACTCATG;GGCTGCATGATGTAGACAGG;GGTGAGCTACACGAAAGTCG	0.14;0.22;0.36;0.38	110;124;318;573	8.69E-01;2.00E+00;2.33E+00;2.82E+00	2328;2583;2777;2791	1.61E+00;1.25E+00;8.26E-01;6.66E-02
NO_CURRENT_109	-0.132384	0.652838	1	CGCCAATGGTGGCCGACTCG	-0.13	2256	0.109	645	0.653
NO_CURRENT_290	-0.00952884	0.320009	1	TTCCCCGCCCGTGCGGTCAT	-0.01	1513	0.283	1388	0.32
NO_CURRENT_9	-0.0821167	0.514964	1	AACGGTCAAATCCGTGAGGG	-0.08	2015	0.158	886	0.515
NO_CURRENT_297	-0.0482611	0.417466	1	TTTAGTCAGACGAGCCGGAT	-0.05	1792	0.209	1109	0.417
Map1a	0.0334899	0.499111	4	GAGGGTCTTACGGACCTCAG;ATGTCATAAAGTGTCCACCA;TGTGGGGAGAGGTTTGACCG;AGAGGTCATAGGTACTCGTG	-0.12;-0.06;0.07;0.24	276;924;1849;2208	5.49E-01;5.48E-01;4.25E-01;4.74E-01	693;1052;1977;2625	3.75E-01;4.94E-01;3.94E-01;1.73E-01
Copa	-0.0525325	0.983659	4	GCAAGCGGCACCTACCGTCA;CACCAGAAATATCCCAAACG;CTTGCGGTTACAGATCACAA;CTCTCTCTGACACATCACCT	-0.82;-0.3;0.35;0.56	37;136;2719;2873	1.31E+00;1.92E+00;6.86E-01;1.63E-02	28;182;2765;2864	1.43E+00;1.68E+00;7.92E-01;2.17E-02
Herc1	0.0620973	0.727383	4	ACTGATTATTGGAATCTCCG;TTGGACTTGCATGAACTAGG;ACCAACTAGAGGAATACCTG;GGAAGTGGACCACCAACTAG	-0.02;0.03;0.1;0.13	636;753;1183;1556	3.79E-01;6.54E-01;7.94E-01;1.08E+00	1345;1718;2148;2265	5.44E-01;4.56E-01;3.75E-01;4.30E-01
Naa15	0.283131	1.81825	4	AATGTGTTCCAAGTTTACGA;GCCTGGACTAAATACCCCAG;ATTCAAATGCGAGATCTTGA;GATCACCCTTAGATCATATG	0.1;0.18;0.28;0.57	33;194;418;776	1.36E+00;1.63E+00;1.99E+00;2.29E+00	2125;2483;2707;2868	1.25E+00;1.04E+00;6.64E-01;1.93E-02
Kat2a	0.0368117	0.529944	4	TACAACTGTTGCACTGACCG;GCTTCGGCCAAACACGTGGG;GGACTCACGGGTCAAAGACG;GCTCGCCTGGAAGAACGGCG	-0.15;-0.09;-0.01;0.4	94;1554;2070;2331	9.30E-01;4.30E-01;3.80E-01;3.80E-01	570;831;1347;2807	3.89E-01;6.01E-01;6.68E-01;5.67E-02
NO_CURRENT_40	0.0831392	0.522879	1	AGATAGCGCAATCCCGCATG	0.08	870	0.523	2031	0.155
Irak1	0.0526455	0.642947	4	ACAGAAGGGCCAGCAAAACG;GGTGCGTGAGGATGTGAACG;CCCACCGAACTGGCACCAGT;TGGGCAAGAAGCCATAAACA	-0.11;0.06;0.12;0.14	558;647;1027;2181	3.92E-01;7.44E-01;9.41E-01;4.95E-01	720;1874;2254;2343	3.75E-01;5.03E-01;3.78E-01;3.71E-01
Mapk3	-0.0232564	0.574512	4	CCACGTGCGCAAGACCAGAG;GTATATACTTGAGGCCCCGG;ATGGATTTGGTGTAGCCCTA;GACCCTGAGCACGACCACAC	-0.08;-0.08;-0.05;0.12	673;1835;1982;2014	3.76E-01;4.89E-01;3.93E-01;6.34E-01	887;919;1066;2228	3.88E-01;5.51E-01;9.01E-01;4.58E-01
Unc45a	-0.021767	0.550158	4	GAGTCGCTGAGGAACATTGG;GGGACTCTGTAAGCTCGGAT;TGATGTAGTTCTCACAGAGT;GGTACCCCGGAAATCACCAA	-0.11;-0.04;0.01;0.05	1104;1331;1728;2154	4.41E-01;4.32E-01;4.66E-01;5.17E-01	747;1173;1570;1797	3.75E-01;4.58E-01;5.36E-01;8.32E-01
Rab8a	0.0286022	0.60942	4	AATCACGACAGCCTACTACA;GGAGAAGCGGAACAGGACAC;TTGGATTCGGAACATTGAAG;ATTAGGACCATAGAGCTCGA	-0.14;0.07;0.09;0.09	819;833;934;2283	3.79E-01;5.99E-01;1.04E+00;4.16E-01	618;1967;2068;2082	3.81E-01;5.44E-01;3.80E-01;5.76E-01
Ssrp1	-0.438805	1.95059	4	GGGCATGTCTACAAGTACGA;TTGGATCCTCCCATCAAGCA;CCCGACTGACCATTTCATAG;CGGATATCGTATCGACCGCG	-0.96;-0.57;-0.29;0.07	944;2712;2837;2881	3.98E-01;1.66E+00;1.09E+00;1.14E-02	20;64;189;1957	1.57E+00;2.56E+00;2.99E+00;6.84E-01
Ganab	-0.00361971	0.470247	4	CAGACCCATATAGAGCCATG;TGGCAAGCGGTACTTCACTT;ACTCGGTATCGAGGCCGCCG;AAGTCCAAACCTACAGACGT	-0.11;-0.02;-0.02;0.14	557;1598;1616;2178	3.92E-01;4.35E-01;5.14E-01;4.98E-01	723;1285;1303;2344	3.75E-01;4.37E-01;6.99E-01;3.70E-01
NO_CURRENT_22	0.0913246	0.55124	1	ACAACACGCCGACACGTCTA	0.09	815	0.551	2086	0.143
NO_CURRENT_176	-0.131747	0.651494	1	GCTCATACTGATGAACGTCC	-0.13	2254	0.109	647	0.651
Soga1	-0.0599884	0.701638	4	TCGTTATCTTCAGCTCGGTA;GGAGCTGGATCGTCCCAGAG;CTGCTCCAGGACGAGCGTCG;GGACGACATGAAGGACCACG	-0.12;-0.11;-0.07;0.05	1055;1910;2166;2189	4.26E-01;5.18E-01;3.75E-01;4.89E-01	712;735;991;1846	3.75E-01;6.68E-01;9.79E-01;7.85E-01
NO_CURRENT_179	0.139077	0.70047	1	GGAAACTCTTGCTCGACACG	0.14	578	0.7	2323	0.0963
NO_CURRENT_185	0.00526145	0.319383	1	GGCCAGTGTGGCCGTTACGC	0.01	1390	0.319	1511	0.283
Telo2	0.172976	1.17758	4	GCTGACCAGACATCTAAGGA;CATGCCCAAGCGGCGCACAG;CCCAAGAACTCGAGATACGA;ACGCAGTCTCGGATATACAG	0.04;0.08;0.19;0.38	109;380;887;1137	8.72E-01;1.11E+00;1.10E+00;1.63E+00	1764;2014;2521;2792	8.35E-01;5.68E-01;4.64E-01;6.60E-02
Gm6978	-0.101017	0.574219	1	AAAATCGGAGCATGTCGTCA	-0.1	2128	0.134	773	0.574
NO_CURRENT_167	0.116698	0.632451	1	GCGAGTTATTTCGCTATAGG	0.12	676	0.632	2225	0.115
Kat8	-0.0652166	0.857195	4	GTACGTTTCTCCGATCTCCA;GGGAAAATGCAGCAGTCGAG;CTGACAGAAGTAGATAGGCA;CGATTTCATAGTTCCCAATG	-0.22;-0.2;-0.15;0.32	153;2373;2522;2593	7.46E-01;8.77E-01;4.64E-01;1.94E-01	308;379;528;2748	5.18E-01;1.11E+00;1.71E+00;9.36E-02
Hacd3	0.0151607	0.534686	4	AAATAAAGAACCGCACTGTG;GATTGGGGTCACAAGTACCC;CTCTGGGTCAGCCTGTACGC;CCAGCCAGCGATCAAAGTCA	-0.05;-0.02;0.02;0.11	699;1302;1571;1837	3.75E-01;4.35E-01;5.35E-01;7.94E-01	1064;1330;1599;2202	4.29E-01;4.32E-01;5.22E-01;4.79E-01
Wdr75	0.358687	2.47985	4	AAAGTCACAAGTCCAAGCAA;GGAAGACGGAATCTTCCGCG;TCAATAGAAGATCCTAATCG;CAATGCAATCTTCCTTCGGG	0.17;0.3;0.38;0.58	30;106;167;450	1.40E+00;2.13E+00;3.15E+00;3.24E+00	2451;2734;2795;2871	1.90E+00;1.76E+00;8.87E-01;1.75E-02
Usp30	0.119933	1.05432	4	CCAGCCACTTGACAAACGCA;GTCCTGCCAAGAAGTCACCG;CAAGTCACTTGCCACACGAG;AGGATCAGTACGTACCCAAG	0.06;0.07;0.16;0.19	383;491;960;1020	4.61E-01;9.26E-01;1.01E+00;1.82E+00	1881;1941;2410;2518	9.49E-01;5.32E-01;4.11E-01;2.46E-01
Fbxl2	0.131456	0.979603	4	TAGAGTTACGATGTCCAAGA;CTGGTGTGACCAGATCACAA;CTGTGAGAGATGCATCCGTA;TTCTCTGTTTAAGGGCCGAG	0.03;0.03;0.17;0.3	163;464;1219;1248	7.23E-01;9.65E-01;7.64E-01;1.47E+00	1653;1682;2437;2738	7.42E-01;4.48E-01;4.21E-01;9.99E-02
Kdr	-0.00360231	0.415847	4	TTGTAAAGAATGGAGACACG;TTACCCGCTTAACGGTCCGT;ATACGTTTGAGAACCTCACG;CATAGCTGATCATGTAACTG	-0.25;-0.05;0.05;0.23	294;1049;1799;2649	5.31E-01;4.95E-01;4.40E-01;1.57E-01	252;1102;1852;2607	5.77E-01;4.77E-01;4.24E-01;1.85E-01
Xirp2	-0.00702087	0.473284	4	TGTTCGAGGAATATCCATGG;ACAGTGACAGACGTACAAGG;GTTGTCTTGACATCCGACGG;AAAGTCCTAAGCCTTACATG	-0.12;-0.08;-0.02;0.19	401;1600;1999;2186	4.51E-01;4.35E-01;3.90E-01;4.91E-01	715;902;1301;2500	3.75E-01;5.60E-01;7.01E-01;2.58E-01
Pip4k2b	-0.041273	0.604027	4	GCATCGCAAATACGACCTGA;CAGTCTTGATGACGAAACGC;GGGCATGTACCGCCTGACCG;AGCTTACAGCAAGATCAAGG	-0.13;-0.07;-0.07;0.1	743;1924;1940;2248	3.75E-01;5.24E-01;4.02E-01;4.43E-01	653;961;977;2158	3.77E-01;5.31E-01;9.94E-01;5.14E-01
Prkag1	0.0508956	0.65694	4	AGGCGTGGTAGTACGGACCA;TTTGACACTTCGCTACAGGT;GCAGCGATGAGACTTCATGA;TAGACATGAATTCCGGCTTG	-0.04;0.03;0.08;0.13	604;917;1187;1726	3.83E-01;5.52E-01;7.91E-01;9.02E-01	1175;1714;1984;2297	4.67E-01;4.55E-01;3.93E-01;4.05E-01
Snd1	-0.166038	1.26892	4	GTGGTCGGATGCTTGACAGG;TCAGGCATTGAATGTCCCAG;GAGTATGGGATGATCTACCT;CTGCCGGTATCTGATCACTG	-0.25;-0.23;-0.17;-0.02	1575;2434;2605;2636	6.84E-01;9.62E-01;5.30E-01;1.66E-01	265;296;467;1326	5.62E-01;1.30E+00;1.86E+00;1.36E+00
NO_CURRENT_242	-0.117779	0.613593	1	TCATGCGCCTCGTAATACCT	-0.12	2195	0.121	706	0.614
Sirt1	0.0877353	0.938155	4	GCCATTAGTGAGGAGTCCAT;CGGTATCTATGCTCGCCTTG;ATAGCTTTGTCAGATAAGGA;AGCTGGATGATATGACGCTG	0.04;0.09;0.1;0.13	607;795;830;1175	3.83E-01;6.24E-01;1.17E+00;1.57E+00	1726;2071;2106;2294	8.02E-01;6.02E-01;3.77E-01;4.07E-01
NO_CURRENT_65	-0.0317765	0.375327	1	CAAGGATCGTGCCGTGATTT	-0.03	1679	0.237	1222	0.375
Tspo	-0.0700478	0.603918	4	CCAGCGAGGCGGATGCCAAG;GCAAGCTAGCATACCACCGG;CAGCTCTTTCCAGACTATGT;TGACCAGTGTAGAGACCCAA	-0.27;-0.11;0.0;0.1	754;1443;2183;2677	3.75E-01;4.26E-01;3.75E-01;1.39E-01	224;718;1458;2147	6.14E-01;6.81E-01;5.97E-01;5.23E-01
NO_CURRENT_203	-0.022081	0.351472	1	GTGCCTGATAGTGTGAAGCG	-0.02	1610	0.256	1291	0.351
Hif1a	-0.172411	1.30358	4	ATAACGTGAACAAATACATG;CAAGATGTGAGCTCACATTG;TGAACATCAAGTCAGCAACG;AGTAAGAAAATTTCATATCG	-0.27;-0.2;-0.2;-0.02	1570;2525;2531;2673	6.80E-01;1.12E+00;4.70E-01;1.42E-01	228;370;376;1331	6.09E-01;1.13E+00;2.12E+00;1.35E+00
Rasip1	-0.0341137	0.503925	4	AAGATCTTGAGCACTCCCGG;CAGATGGTACCAACGGACCC;GCTGCGGTTCAGACCACGAG;CTTCTGGGTCCGCCAAGATG	-0.44;-0.05;0.16;0.21	345;505;1844;2799	4.87E-01;9.06E-01;4.26E-01;6.16E-02	102;1057;2396;2556	8.98E-01;4.92E-01;4.06E-01;2.19E-01
NO_CURRENT_276	0.153452	0.749748	1	TGGGTTCCGGCCCCATGTAC	0.15	516	0.75	2385	0.0849
Zfp24	0.121515	0.900448	4	GCATGCTCACCGGCTGACCA;GGATTCACCAGGACCTCGAG;GGCCCCGGCACTCTCAACAT;TGTAGAGAACCAGCTCAAGT	-0.07;0.08;0.2;0.28	200;366;871;1948	6.52E-01;1.14E+00;1.12E+00;6.92E-01	953;2030;2535;2701	4.00E-01;5.77E-01;4.73E-01;1.24E-01
NO_CURRENT_265	0.20352	0.922069	1	TGAGCCTTTGTGGACCGCGG	0.2	347	0.922	2554	0.0552
Nsf	0.0882395	0.69912	4	CACAGGCAAAGCTAAAACCA;TGGTTTGATATCGTTCTCCA;GCTGAGGACCCATCCGTCAG;TTTCAGACATACCGATAACG	-0.09;-0.0;0.16;0.28	196;482;1479;2037	6.59E-01;9.39E-01;5.85E-01;6.14E-01	864;1422;2419;2705	3.84E-01;4.26E-01;4.14E-01;1.21E-01
Gys1	0.0468971	0.713729	4	ATCCCAGATCACCGCAATCG;TTGGGACACCTGCAACATCG;CCGGACCAATAATTTCAACG;CAACGCCCAAAATACACCTG	0.01;0.02;0.04;0.12	652;1157;1309;1357	3.78E-01;4.62E-01;6.95E-01;1.32E+00	1544;1592;1744;2249	6.62E-01;4.34E-01;4.60E-01;4.42E-01
NO_CURRENT_209	0.109037	0.606274	1	GTTACCGTGACGATAAGAAT	0.11	718	0.606	2183	0.123
Trabd	0.0148353	0.500752	4	GGATTGGTCGGTCACCCAGG;ACTAGCTGGGTCACTGTACG;CCATGCTCAAGATGGACGAG;AGGAAACTCCCCAATCATCT	-0.18;-0.07;0.16;0.16	497;501;1947;2465	4.09E-01;9.12E-01;4.00E-01;2.82E-01	436;954;2400;2404	4.33E-01;5.34E-01;4.08E-01;3.26E-01
Gdi2	0.191393	1.59093	4	ACTCACCTTGCAAATCCTTG;GTGGTTGGTGTAAAATCCGA;GATCAGAACCCATACTATGG;GAATTACTTACTAGATGCCA	0.13;0.17;0.21;0.25	254;327;445;631	5.75E-01;1.22E+00;1.91E+00;2.65E+00	2270;2456;2574;2647	1.49E+00;9.96E-01;5.02E-01;1.59E-01
NO_CURRENT_257	0.202796	0.91833	1	TCTCTTCGCGCCCGCTTTGC	0.2	350	0.918	2551	0.0557
NO_CURRENT_107	-0.668048	1.7722	1	CGAGACGAATCCATCATGCG	-0.67	2852	0.00725	49	1.77
Trim65	-0.0708384	0.739616	4	TTCCTGCGAAAAGTCGTGTC;AGAGAAGAGCCTCCCCAAGG;CGAGTTCTTCTGTCGCACGG;GTCCCGGCGCGGAGTCACGG	-0.16;-0.09;-0.04;0.0	1395;1750;2061;2385	5.70E-01;4.64E-01;3.81E-01;3.40E-01	516;840;1151;1506	4.03E-01;5.95E-01;8.22E-01;1.14E+00
Trp53inp1	0.0391182	0.517759	4	TGGATTAACCACTATCAAGG;GTTTGAGTCCTGTCCAATGG;ACAGCATAGACAGACATGCT;AATGATGAATATAACTCAAG	-0.13;-0.1;0.04;0.34	144;1121;2094;2234	7.68E-01;4.72E-01;3.78E-01;4.54E-01	667;807;1780;2757	3.76E-01;6.16E-01;4.47E-01;8.79E-02
Bok	-0.140612	0.888738	4	TCCCAGCGTATACCGGAACG;GCCGGGAGTACGTGCACGCG;CTCTCTCTAGGTATCACATG;CCCTGTATTCCGTGGCCGCG	-0.37;-0.26;-0.01;0.08	900;1501;2667;2767	3.90E-01;4.27E-01;6.02E-01;8.16E-02	134;234;1400;2001	7.94E-01;1.48E+00;6.33E-01;6.45E-01
Tbc1d15	-0.000617891	0.421735	4	CAAAGGAAAGAGCTCATCGG;CAAGCATGGAAATTTCTCCT;TATGAAGGCCAAGATAACCC;CGAGTCTCTTGAGAAATACG	-0.19;-0.02;0.05;0.16	499;1062;1583;2498	4.08E-01;4.90E-01;5.29E-01;2.59E-01	403;1318;1839;2402	4.50E-01;4.33E-01;4.28E-01;3.27E-01
NO_CURRENT_7	0.0734794	0.492982	1	AACGCCCCGGATTTCGTTGA	0.07	932	0.493	1969	0.168
NO_CURRENT_239	-0.0889566	0.537602	1	TCACTCAAAGTGCGTAGTCG	-0.09	2060	0.149	841	0.538
Lep	-0.0145774	0.50245	4	GTCCAAGATGGACCAGACTC;GATCAATGACATTTCACACA;ACAGATAGGACCAAAGCCAC;AGTGCCTATCCAGAAAGTCC	-0.12;-0.03;-0.02;0.11	703;1602;1697;2185	3.75E-01;4.35E-01;4.78E-01;4.92E-01	716;1204;1299;2198	3.75E-01;4.51E-01;7.02E-01;4.82E-01
Fis1	-0.304297	2.05036	4	GCACGCAATTTGAATATGCC;CTTGAGCCGGTAGTTGCCCA;AGGCTCTAAAGTATGTGCGA;GGTTCGAAGCAAATACAATG	-0.48;-0.35;-0.23;-0.15	2354;2611;2759;2815	1.67E+00;1.32E+00;7.76E-01;5.17E-02	86;142;290;547	9.65E-01;1.89E+00;2.45E+00;2.90E+00
Taok1	-0.154058	0.977782	4	GAAATAGCAGCAATTACACA;CTTGTGACGAGACACCTGAG;ATGTACATACCTCCCTGACA;TGTGCGTACTAATGAAGTGG	-0.39;-0.22;-0.12;0.11	710;2215;2567;2777	3.75E-01;7.09E-01;4.96E-01;7.53E-02	124;334;686;2191	8.23E-01;1.21E+00;1.39E+00;4.87E-01
NO_CURRENT_86	0.138655	0.698222	1	CCCGGCAGACTAACTAGCGC	0.14	581	0.698	2320	0.0969
Atg10	-0.116965	0.981745	4	AGGGAGACATGTGAGCACAC;TTCATGAGTGCTATAAGCCG;AGATGGGAGACCGTTAGCTC;GGAGAATTTAGAGCTACCAA	-0.2;-0.16;-0.07;-0.04	1717;1931;2393;2524	7.94E-01;5.27E-01;4.05E-01;2.41E-01	377;508;970;1184	4.65E-01;9.02E-01;1.00E+00;1.56E+00
NO_CURRENT_62	0.067398	0.476074	1	CAACACGTGCGAGCGAACTG	0.07	969	0.476	1932	0.176
Rab33b	-0.0943163	0.777873	4	GCATGGTCCAGCACTACTAC;AGTGATCGGCGACTCGAACG;ATTCCTCTATCCAAGCCGGC;CCGCACCGAGGCCACGATCG	-0.25;-0.1;-0.04;0.01	1359;1733;2131;2639	5.51E-01;4.59E-01;3.76E-01;1.64E-01	262;770;1168;1542	5.65E-01;6.42E-01;8.07E-01;1.10E+00
NO_CURRENT_175	-0.0479648	0.415903	1	GCTAGCGTTCAGCCCGATGT	-0.05	1788	0.21	1113	0.416
Acyp2	0.0850369	0.529417	1	ATGAGCACATCTATAACCTG	0.09	857	0.529	2044	0.152
Cct2	0.316522	2.19305	4	GAGAATGGTAGCACCGTCGT;TGCGGCTAAGACAGTAACAG;CAGTCTGAGAACCGCTTCCA;CAGCGCCGAAGAGTTGTTCA	0.17;0.2;0.4;0.5	53;98;369;443	1.16E+00;2.20E+00;2.15E+00;3.27E+00	2458;2532;2803;2848	1.92E+00;1.13E+00;9.17E-01;3.14E-02
Zdhhc8	-0.0517173	0.57333	4	TATGACAGCCTACTTAACCC;ACGTTGCACACCACTTCATG;CACGTGGTACTGGTCACGCG;GGCTGGCCGGAACTTATACA	-0.23;-0.17;0.05;0.14	566;1063;2437;2599	3.90E-01;4.90E-01;4.21E-01;1.90E-01	302;464;1838;2335	5.23E-01;9.65E-01;4.28E-01;3.77E-01
NO_CURRENT_80	-0.135826	0.66513	1	CCAACATCGGGGCGCATAAT	-0.14	2274	0.106	627	0.665
Map1lc3b	-0.0837063	0.896732	4	GTGGTCAGGCACCAGGAACT;TGAGCTCGCTCATGTTCACG;TGAGCTGCAAGCGCCGTCTG;AGAACCTACTGGGATCTTGG	-0.12;-0.1;-0.09;-0.02	1608;2059;2141;2204	7.08E-01;5.94E-01;3.75E-01;4.77E-01	697;760;842;1293	3.75E-01;6.49E-01;1.16E+00;1.40E+00
NO_CURRENT_70	0.0933026	0.556602	1	CACGGGCAGCGATCTAGTTG	0.09	805	0.557	2096	0.141
Cebpb	0.0340072	0.51941	4	TTACGTGAGCCTCGGCCGCG;CGCCGTAGTCGTCGGCGAAG;GGAGCCGGGCTTCGAACCCG;GGCTACCAGGCGACGCCGAG	-0.15;-0.08;0.14;0.23	293;585;1992;2376	5.32E-01;8.08E-01;3.91E-01;3.46E-01	525;909;2316;2608	4.00E-01;5.56E-01;3.87E-01;1.84E-01
Gabarapl2	-0.202432	1.54236	4	GACCGCGCTTACCCAGAGAG;GGTCCCCTCGGACATCACTG;AGTCCACACTCACCGGAACT;AGATTGTTGACATAGACAAG	-0.28;-0.25;-0.21;-0.07	1950;2539;2648;2694	1.02E+00;1.15E+00;5.77E-01;1.28E-01	207;253;362;951	6.40E-01;1.42E+00;2.17E+00;1.94E+00
Ralb	-0.0557994	0.577426	4	GCTTCAGTTCATGTATGATG;AGAAAGAAGGTGGTTCTCGA;TGTTGCCCACGACCAGCAGT;CAGTCAAGCACACCTGAACT	-0.24;-0.09;0.05;0.07	970;1103;2077;2632	4.04E-01;4.77E-01;3.80E-01;1.69E-01	269;824;1798;1931	5.57E-01;6.05E-01;4.41E-01;7.07E-01
NO_CURRENT_236	0.155089	0.759967	1	TCACAACCCCCGACTATCGC	0.16	504	0.76	2397	0.0827
NO_CURRENT_279	0.0814695	0.517422	1	TGTCCTACCGAATGAACCGT	0.08	881	0.517	2020	0.157
Atg2a	-0.136372	0.979333	4	TCACTGACTTACCACCCGAG;CAGTGACCAGGACACGCACA;TGTCCTGATACCTCCAACTG;ACATTACCCCTAACTAGAGC	-0.26;-0.25;-0.08;0.04	1116;1987;2641;2672	4.46E-01;5.54E-01;5.69E-01;1.42E-01	229;260;914;1785	6.07E-01;1.40E+00;1.07E+00;8.44E-01
Tjp2	0.0390931	0.694386	4	GCTTATGAACCCGACTACGG;CCTCTCAGTCATGACGACCG;AAGATGGCAACCTTCATGAG;TATGGGGCCAAACAGAACCA	0.0;0.02;0.04;0.09	814;1112;1292;1440	3.79E-01;4.74E-01;7.08E-01;1.22E+00	1461;1609;1789;2087	6.09E-01;4.36E-01;4.44E-01;5.72E-01
Slc25a11	-0.032238	0.635393	4	GACAACGACAGCTCGAGCCA;ACAGACTTAGGGGAGGTACG;AAGAACCGGATGCAGTTGAG;ATTTGTGGGAACGCCAGCTG	-0.08;-0.07;0.01;0.02	1307;1386;1969;1989	5.25E-01;4.27E-01;3.96E-01;6.55E-01	912;932;1515;1594	3.92E-01;5.44E-01;5.65E-01;1.04E+00
Zfyve1	0.0202859	0.51176	4	TAGACACAGAAGGACTCTTG;CATGGAAAATAATAACTGCA;TGTAAGAACAGCATGAACCA;AGCGCCTTCGAAACCATGAG	-0.08;-0.02;0.05;0.13	624;1086;1586;1988	3.81E-01;4.82E-01;5.28E-01;6.56E-01	913;1315;1815;2277	3.92E-01;4.33E-01;4.35E-01;4.20E-01
Tefm	0.126061	1.10462	4	TCTTCCAGATAAAAGGACGT;TGGTACTCGAAGAATTGCAT;AGAAGTTTGGGCCGTTTCAG;AGCCCGGGAATCCATTGGAC	-0.15;0.21;0.22;0.23	300;302;335;2379	5.25E-01;1.28E+00;2.27E+00;3.44E-01	522;2566;2599;2601	4.01E-01;1.21E+00;5.24E-01;1.89E-01
Etfa	-0.0637018	0.595518	4	AGTTACACACACATCTGTGC;TTTGTGAGAACTATCTATGC;TGGCGTAGCAAAGGTTCTGG;GGTAGTGCTAGTTCAGAAAA	-0.24;-0.12;-0.02;0.13	641;1594;2206;2627	3.79E-01;4.34E-01;3.75E-01;1.72E-01	274;695;1307;2260	5.51E-01;7.01E-01;6.97E-01;4.33E-01
Prmt7	-0.116928	0.911204	4	CATTAACAAGCACTCCACTG;GACTGCCATCACTCACACAA;GCATAGACAGTTGCCCTGTG;TGAGCCTGACAGTCACACAC	-0.23;-0.17;-0.1;0.03	1225;2099;2424;2608	4.87E-01;6.20E-01;4.16E-01;1.84E-01	293;477;802;1676	5.32E-01;9.46E-01;1.21E+00;9.53E-01
Hadhb	0.0106234	0.436365	4	GCATCGGACCAATATTCCAA;ATATACAAGTCTTACCTCAG;CTGACAGCAGAAATGGAATG;TCAAACCAAGCCATGACCAC	-0.22;-0.06;0.04;0.28	197;1169;1847;2579	6.57E-01;4.59E-01;4.26E-01;2.04E-01	322;1054;1732;2704	5.05E-01;4.93E-01;4.64E-01;1.22E-01
Hmgb1	0.135523	1.08942	4	CATACTCACGGAGGCCTCTT;GGAGATCCTAAAAAGCCGAG;TCATACTCACGGAGGCCTCT;AGGAGAAGTATGAGAAGGTA	0.07;0.07;0.11;0.29	183;725;938;939	6.82E-01;6.76E-01;1.04E+00;1.96E+00	1962;1963;2176;2718	1.04E+00;5.42E-01;3.75E-01;1.13E-01
Tank	-0.374133	2.66669	4	CTTCTCGTGGATTCTAGTCG;TCTGGAAAAGAATCCGCCAA;ATAGAGTCATTGTCCATAGG;GCATCACTATAAAGGATGGT	-0.47;-0.44;-0.32;-0.26	2668;2735;2801;2809	2.73E+00;1.76E+00;9.10E-01;5.54E-02	92;100;166;233	9.38E-01;2.18E+00;3.16E+00;4.39E+00
NO_CURRENT_230	0.0801241	0.51252	1	TAGTAAAAAATTCGCCCTCC	0.08	891	0.513	2010	0.159
Rpl28-ps1	0.114753	0.881741	3	GCCGGCCGCCGATGGCAAAG;CACGACCCCTTTGCCATCGG;GGCGGCCGGCTCCACTCCGA	0.02;0.15;0.17	447;536;1260	4.80E-01;1.08E+00;1.09E+00	1641;2365;2454	4.95E-01;4.34E-01;2.18E-01
NO_CURRENT_266	-0.0442102	0.405874	1	TGATAAACGATGCGAACTCG	-0.04	1762	0.216	1139	0.406
NO_CURRENT_32	0.0811667	0.516437	1	ACGCACCCATACAGGCGCTT	0.08	883	0.516	2018	0.157
Pdha1	0.0148968	0.53335	4	GGAGGCTGGCATAAACCCTA;GCGCCGGATGGAGCTAAAGG;TGTTTGACATTATACGGCGA;AGAACAACCGCTATGGCATG	-0.15;-0.15;0.15;0.21	337;517;2351;2363	4.93E-01;8.90E-01;3.94E-01;3.56E-01	538;550;2384;2564	3.97E-01;8.49E-01;4.03E-01;2.14E-01
NO_CURRENT_147	0.146578	0.730809	1	GACGAAAGGTCCTACGAAGT	0.15	539	0.731	2362	0.0891
Lrsam1	0.116444	1.01423	4	TGGGGGGTAGACCATTGCCA;CCTGCAGGAGTCTCTGAATG;AGCAGGTTCCCAATAGAGCG;CTCCGACTACGAGAAGCGGA	0.01;0.12;0.14;0.19	382;551;657;1371	4.62E-01;8.47E-01;1.45E+00;1.30E+00	1530;2244;2350;2519	6.53E-01;7.36E-01;3.94E-01;2.45E-01
NO_CURRENT_143	0.00384349	0.31534	1	GAACCGGCGTGCGTTAGCGG	0	1403	0.315	1498	0.287
Shmt2	-0.0284763	0.492953	4	CAGCTATGATGAGCCGCGGT;CACTCACAAGACACTGCGAG;GAGAAGGACAGACAGTGTCG;CGGCAGATACTACGGAGGAG	-0.19;-0.07;0.05;0.09	823;1087;1912;2477	3.80E-01;4.82E-01;4.08E-01;2.74E-01	424;989;1814;2078	4.39E-01;5.18E-01;4.36E-01;5.79E-01
NO_CURRENT_206	-0.0788513	0.507673	1	GTGGTTACGTTAACGACTAC	-0.08	2000	0.161	901	0.508
NO_CURRENT_106	-0.0212643	0.349458	1	CGACTCCGGGAATATCCGTT	-0.02	1604	0.257	1297	0.349
Smc1a	0.161441	1.01183	4	CTCTTGATATCATTAATGCG;CGAGTAGACCATGCTGACAA;TGAAGAAATTAGTCGCTCTG;TGGAGGTCACCAACGCCACA	-0.3;0.09;0.21;0.64	24;325;800;2717	1.49E+00;1.23E+00;1.22E+00;1.13E-01	184;2101;2576;2877	6.81E-01;6.21E-01;5.04E-01;1.38E-02
Sh3pxd2a	0.0247001	0.472696	4	GTGATTCGAAAGAACCTGGA;GAGGCAGGCGAGATCCTTCG;TTGGTGGTACGTGCAGATCG;GAGAAGCCACATCCGCGACG	-0.16;-0.02;0.02;0.25	250;1275;1557;2398	5.79E-01;4.38E-01;5.43E-01;3.30E-01	503;1344;1626;2651	4.07E-01;4.30E-01;5.09E-01;1.56E-01
Hsd17b12	-0.041429	0.546465	4	AAAAATTCAACGTTGAAACA;TCTTATTTCAGTGAACAACG;TGTTTGCAGTTAGCAAAACG;AGATTGTCAACAATGGAACT	-0.26;-0.17;0.07;0.19	398;940;2423;2658	4.52E-01;5.40E-01;4.16E-01;1.51E-01	243;478;1961;2503	5.88E-01;9.44E-01;3.97E-01;2.56E-01
Afg3l2	-0.131362	1.13871	4	GCCTGCCAGGATGACCACAT;AAAAGCGATAATGAGTACGG;TGAAATCCTTGTCATCCCAT;GTTCGTGTGACCTTTACACC	-0.17;-0.16;-0.15;-0.04	1761;2323;2403;2431	8.32E-01;8.17E-01;4.09E-01;3.07E-01	470;498;578;1140	4.18E-01;9.16E-01;1.60E+00;1.62E+00
Tgm3	0.0473977	0.558413	4	ACTCAGTGTGTACAATCCGA;AGAAAGGCAGTGATAGCGTG;CAGACTAATATTATCTCCCA;TGGAGTGGTAATTACACCGG	-0.09;-0.0;0.07;0.21	333;952;1476;2035	4.96E-01;5.35E-01;5.87E-01;6.16E-01	866;1425;1949;2568	3.85E-01;4.26E-01;4.00E-01;2.11E-01
Trappc11	0.239442	1.2738	4	GGCAGAGAACGTCGTACGAG;AGAGGAGTACTACTATGCAA;AAGATGTCATTGCTTCGGAG;GCAGGCCGGGACTTACATCG	0.04;0.09;0.1;0.73	16;767;825;1151	1.66E+00;6.44E-01;1.18E+00;1.61E+00	1750;2076;2134;2885	8.23E-01;6.05E-01;3.75E-01;9.01E-03
S100a8	-0.147024	0.955504	4	CTTGTATATTGGAATAATTG;CTCCTCACCTGCACAAACTG;CGAAAACTTGTTCAGAGAAT;GACATCAATGAGGTTGCTCA	-0.38;-0.13;-0.1;0.02	1278;2136;2249;2771	5.11E-01;6.46E-01;3.78E-01;7.91E-02	130;652;765;1623	8.06E-01;7.39E-01;1.27E+00;1.01E+00
Dram2	0.00803171	0.466274	4	ATGAGCCCATACTAAAGGCA;TTGCTTGTAACGAACATACA;TATTTAGCATTACTCCAAAG;ATAAATAGTGTTGATTTCTG	-0.13;-0.02;0.05;0.12	659;1046;1560;2237	3.77E-01;4.96E-01;5.41E-01;4.51E-01	664;1341;1855;2242	3.77E-01;4.31E-01;4.23E-01;4.47E-01
NO_CURRENT_299	0.049374	0.426968	1	TTTTAGTAGGTCAACGCTGT	0.05	1085	0.427	1816	0.203
Ddb2	0.0918255	0.908827	4	GCAGGGATTCAGGGCCACGT;CAATGCTGCTACTCCGTGAA;CGTAGTCCTCCTGTCAAAGG;TGAGGAGGCAAAAAACTGGT	0.0;0.1;0.13;0.14	569;642;791;1399	3.89E-01;7.49E-01;1.23E+00;1.27E+00	1502;2110;2259;2332	6.34E-01;6.27E-01;3.79E-01;3.79E-01
Lgals8	0.138395	0.985174	4	CATCGGGTTCAGATTCAGCT;GCTCTCTGATTGTAATCCGT;TGTTTGTAACACACTGACAC;TTAATGACAACGGTTCGTCC	-0.04;0.06;0.26;0.28	201;241;1039;1725	6.50E-01;1.46E+00;9.28E-01;9.03E-01	1176;1862;2660;2700	4.67E-01;4.99E-01;5.92E-01;1.24E-01
Wdr24	0.163703	1.1708	4	CATCTTGTCACGTCCACCCG;AGCAGGAAAGAGGGGTCATG;GTGGTGGTTACATGGAACCT;GCCAATCTCAACCACAGCGT	0.0;0.13;0.21;0.31	160;326;637;1415	7.30E-01;1.22E+00;1.48E+00;1.25E+00	1486;2264;2575;2741	6.24E-01;7.55E-01;5.03E-01;9.80E-02
Banp	-0.0849457	0.826076	4	TGATGTGCAACATGTCGGAA;AGACCTGCAACAAAGTGCGA;CAGCCAGGAAGCCAGAACAT;GCGTCGGCAGAACACCATCG	-0.35;-0.35;0.17;0.19	397;456;2754;2756	4.53E-01;9.78E-01;7.63E-01;8.85E-02	145;147;2445;2504	7.65E-01;1.86E+00;4.24E-01;2.55E-01
NO_CURRENT_275	-0.0474097	0.414734	1	TGGGCGGTTCAAAGCGAATT	-0.05	1785	0.211	1116	0.415
Trim5	-0.0472682	0.53083	4	AGAGGTGGCCCGGGAGTACA;CAGTAATGGCAATGTTTGGA;GAGGGATATCATAGACTCAG;GAAGCCCAAAACCATCGCCA	-0.23;-0.09;0.03;0.11	732;1241;2046;2615	3.75E-01;4.44E-01;3.83E-01;1.80E-01	286;855;1660;2169	5.39E-01;5.86E-01;4.94E-01;5.05E-01
Mcoln1	0.0276968	0.518752	4	TCATAAAGAAGTACTTGAGG;ATACTACCTGAGATATCCCT;TTTGACAATAAAGCGCACAG;ATACCTTTGACATTGATCCA	-0.1;0.01;0.04;0.17	467;1171;1389;2105	4.19E-01;4.58E-01;6.40E-01;5.57E-01	796;1512;1730;2434	3.77E-01;4.27E-01;4.65E-01;3.04E-01
Stx5a	0.104763	0.685286	4	GACCCATTCTAACACCATTG;AAATTATGGGACCACCTCCT;TCTTACCTGACGGCTCTGCA;GCTGAGCAATTTGTTTGTTG	-0.15;0.03;0.06;0.47	65;1004;1186;2356	1.08E+00;5.12E-01;7.91E-01;3.61E-01	545;1715;1897;2836	3.95E-01;4.55E-01;4.12E-01;3.88E-02
Mlst8	0.164571	1.08798	4	CCTGCCAAAAGCGCACCGTG;GGTCGCTGGATGTATACAGG;TGGAGTTGAGATCATACATG;TATGTCTGGAACCTGACAGG	-0.03;0.12;0.18;0.39	99;436;654;1648	9.10E-01;1.01E+00;1.45E+00;9.82E-01	1253;2247;2465;2802	4.99E-01;7.38E-01;4.33E-01;5.98E-02
Lamp3	-0.0730023	0.90884	4	GTATAACTAGCTGAGCTGAT;AACATCAACACCTACACACA;TCATCTACTGACGATACCAT;ACTGGGAGAGCTACACAACT	-0.1;-0.07;-0.06;-0.06	1865;1868;1951;2135	9.32E-01;5.01E-01;3.99E-01;5.32E-01	766;950;1033;1036	3.75E-01;5.36E-01;9.34E-01;1.79E+00
Polr3a	0.160215	2.44779	4	AAGTACCCGACATGAAAGCA;CTAGTGATGACAATCCAGTG;GATTTAGAGGTAATCTGTCA;ACGGACGGTCTGATACACAG	-1.54;0.32;0.77;1.1	4;9;156;2895	2.26E+00;4.29E+00;3.24E+00;3.00E-03	6;2745;2892;2897	2.08E+00;1.82E+00;1.96E+00;1.80E-03
Dda1	-0.131367	1.12045	4	TCTGACGGGTACTCTCGGGT;AAAAGACGAACATACTTCTG;CCTTGCACACAGAGTCCGCG;TCGGCAGGTATACTGAGGGA	-0.19;-0.16;-0.12;-0.06	1860;2188;2394;2494	9.27E-01;6.86E-01;4.06E-01;2.62E-01	407;507;713;1041	4.47E-01;9.04E-01;1.35E+00;1.78E+00
Usp11	-0.00438058	0.447956	4	CAGTGGGAGGTGTACGTGAA;GGTGACTGGTCGGATTGAGC;AGCTCACCCTTCATGCCTAG;TGGTGCAACACTTGTATGCG	-0.13;-0.05;-0.01;0.16	475;1503;1777;2235	4.16E-01;4.27E-01;4.48E-01;4.53E-01	666;1124;1398;2426	3.76E-01;4.71E-01;6.34E-01;3.10E-01
Atpif1	0.147547	0.898568	4	ATGAAGGTCCTGCAAACCCG;AAGAACAGCTGGCTGCCCTG;CAGTCGGATAGCATGGATAC;GAGGATCGGTACTTCCGGTG	-0.06;0.09;0.09;0.48	64;843;850;1862	1.08E+00;5.93E-01;1.15E+00;7.70E-01	1039;2051;2058;2837	4.21E-01;5.90E-01;3.82E-01;3.82E-02
U2af2	-0.0401283	0.517743	4	CATGGCGGGGAGAACGACTG;CTCACCAGGCACATAAACAG;GAAGCCGAGATCGAAAGCGC;ATGCAGTACAAGGCCATGCA	-0.22;-0.06;0.03;0.09	813;1211;1872;2592	3.79E-01;4.50E-01;4.18E-01;1.95E-01	309;1029;1690;2088	5.17E-01;5.02E-01;4.81E-01;5.71E-01
Slc25a22	-0.219389	1.74951	4	GTGTCTTAGCCAGGTCGATG;TGCCAGCATCTCCTTAGGCA;ATACATGCCGAAGTAGCCCT;TGATTCAGGTTGGCAAACAG	-0.31;-0.22;-0.2;-0.16	2386;2509;2576;2724	1.74E+00;1.09E+00;5.04E-01;1.09E-01	177;325;392;515	6.94E-01;1.23E+00;2.07E+00;3.01E+00
Stx6	0.0250112	0.53729	4	AAATCCTAGAAAATTCAACT;AAGTACTCGGCAAATTGTCA;CCAGATCCCACTCTATGCTG;CCTCTGGCACCAGTTGATTG	-0.05;-0.02;0.03;0.15	537;1222;1623;1836	3.97E-01;4.47E-01;5.10E-01;7.95E-01	1065;1278;1679;2364	4.29E-01;4.38E-01;4.86E-01;3.55E-01
NO_CURRENT_91	-0.0286354	0.365836	1	CCGAGATGGCTCGGATAGAC	-0.03	1652	0.244	1249	0.366
Rcn2	-0.025166	0.49855	4	GAGTATGATAAGAACAGCGA;CTCTGGATGACACAGAAGAG;ATAGGAGTTCGTCATCCAAG;AACTCTTCAAGACTCAGACC	-0.15;-0.12;0.05;0.11	702;1052;2203;2336	3.75E-01;4.94E-01;3.75E-01;3.76E-01	565;698;1849;2199	3.90E-01;6.98E-01;4.25E-01;4.81E-01
NO_CURRENT_164	-0.00372403	0.307974	1	GCCGCGCCATAATATGCCAT	0	1474	0.294	1427	0.308
NO_CURRENT_127	0.0277499	0.371083	1	CTAATACACCCGGACGGTAC	0.03	1234	0.371	1667	0.24
Cep170b	0.0631549	0.636822	4	CCCAAGGCTGACAAGCGTCG;ACGCTCTAACACGTACATGT;TTCACTAAGGAGCCAACCAG;ATAGTCTCAGTGATGCCAGT	-0.08;-0.02;0.15;0.2	372;513;1579;1993	4.68E-01;8.96E-01;5.31E-01;6.52E-01	908;1322;2388;2529	3.91E-01;4.32E-01;4.04E-01;2.38E-01
Rnf152	-0.0706208	0.665275	4	TGTGATACAGAGAAGCCCGG;GGACCAGCCAGAAGGACGTA;GGGGTATGCTCGGAAGTGTG;ATTATTACAGCCCCCGACGA	-0.22;-0.09;-0.0;0.03	1220;1473;2045;2587	4.85E-01;4.26E-01;3.83E-01;1.99E-01	314;856;1428;1681	5.12E-01;5.85E-01;6.15E-01;9.48E-01
Trappc12	-0.0365037	0.617018	4	TATCTCCAAAAAATGTACTG;AGGGCAGCAGTCGACCTGTG;AGAACGAGCCCACATCGGAA;TGGACCGGAGGAATGACGCA	-0.17;0.0;0.01;0.01	1337;1364;1439;2425	5.39E-01;4.29E-01;6.09E-01;3.11E-01	476;1462;1537;1564	4.16E-01;4.26E-01;5.53E-01;1.07E+00
Anxa7	-0.0782663	0.667852	4	GGTCAGTACCCGTACCCTAG;CAGCCCGCTTCGATGACTCA;TTACGGAAGGCAATGCAGGT;ATTTGGACGAGACCTTGAGA	-0.27;-0.09;-0.06;0.1	771;1861;2063;2675	3.76E-01;4.98E-01;3.81E-01;1.40E-01	226;838;1040;2130	6.12E-01;5.96E-01;9.27E-01;5.36E-01
NO_CURRENT_283	-0.0217501	0.350464	1	TTAGCCTTGCCCCGTCATAC	-0.02	1607	0.256	1294	0.35
Dapk1	0.0295519	0.52564	4	AGCATTAACAACCTGTACCC;TGGAAGCGCACCTATCGTGG;CTCAAAGTCGTAGTTGACAG;TTCCGTCAGGACACACACCG	-0.09;-0.01;0.08;0.14	584;876;1505;2087	3.87E-01;5.74E-01;5.70E-01;5.72E-01	814;1396;2025;2317	3.79E-01;4.27E-01;3.86E-01;3.90E-01
Echs1	-0.0219411	0.519634	4	GATGACCGGTTTCTTGACCC;GACAGCCAGAAATCCTCCTG;ACTTTGCAATGGCCTGATTG;AGTCGGCAAATCGCTAGCAA	-0.11;-0.07;0.01;0.08	877;1385;1903;2163	3.86E-01;4.27E-01;4.10E-01;5.10E-01	738;998;1516;2024	3.75E-01;5.15E-01;5.64E-01;6.25E-01
NO_CURRENT_3	0.0542275	0.43997	1	AAAGACGTGCATTCAGCGAG	0.05	1053	0.44	1848	0.196
Pfkl	0.118866	1.14539	4	AGCCCTGCACCGCATTATGG;CTGTAAGGCCTTCACTACGA;GGAGATACCAGTGCGCACTG;CCGTATGGGCATATATGTGG	0.08;0.1;0.14;0.15	526;553;790;864	4.00E-01;8.45E-01;1.23E+00;2.11E+00	2037;2111;2348;2375	1.13E+00;6.28E-01;3.93E-01;3.47E-01
Gm10051	0.114753	0.881741	3	GCCGGCCGCCGATGGCAAAG;CACGACCCCTTTGCCATCGG;GGCGGCCGGCTCCACTCCGA	0.02;0.15;0.17	447;536;1260	4.80E-01;1.08E+00;1.09E+00	1641;2365;2454	4.95E-01;4.34E-01;2.18E-01
NO_CURRENT_76	0.0835487	0.52488	1	CATCCCCCGACTACGACTAC	0.08	866	0.525	2035	0.154
Dzip3	0.0630395	0.642851	4	TGAAGATTCACTAGGTATCG;AATTGAATTGAACTGTAACT;TCTGCTTTACCCCCCAAACA;CCAATCAGTGCTCTTCCCAA	-0.08;0.04;0.1;0.19	377;794;1149;1986	4.65E-01;6.25E-01;8.24E-01;6.58E-01	915;1752;2107;2524	3.93E-01;4.64E-01;3.77E-01;2.41E-01
Arnt	-0.222072	1.52924	4	AGATCGGAATCGGAACATGA;GGGCTATTAAGCGACGGTCA;ATCATAGTGAAATAGAACGG;CAACAGTAGCCACACAACGA	-0.4;-0.22;-0.17;-0.09	2078;2440;2573;2781	1.19E+00;9.71E-01;5.01E-01;7.28E-02	120;328;461;823	8.36E-01;1.22E+00;1.87E+00;2.19E+00
Lamp2	-0.00211132	0.472218	4	GCTGCAGCTGAACATCACTG;CACTTAAAGATGACATCCAA;GAGTGTAGTTGTAGTCGACG;CCTGACAAGGCGACACACGA	-0.08;-0.05;0.01;0.11	685;1382;1780;2019	3.75E-01;4.28E-01;4.47E-01;6.29E-01	882;1121;1519;2216	3.87E-01;4.72E-01;5.63E-01;4.68E-01
NO_CURRENT_217	-0.0203046	0.346455	1	TAATGCGAATGCGACCTCTC	-0.02	1595	0.26	1306	0.346
Hsp90b1	0.337214	2.52716	4	TCCACAGACAGAGACTGTTG;AAGACCACTCAAATCGAACA;TATTCATCAAACAGACCTCG;GAGTCTCACGGGAAACATTG	0.19;0.36;0.38;0.42	82;107;120;405	9.83E-01;2.12E+00;3.58E+00;3.43E+00	2496;2781;2794;2819	2.03E+00;2.03E+00;8.83E-01;4.92E-02
NO_CURRENT_211	-0.061458	0.454224	1	GTTTCAGCGCGAGTTGCGCG	-0.06	1882	0.188	1019	0.454
Mtmr3	-0.0569992	0.664982	4	TCGGGACTTTCCCAACGCAG;GTTCTTGGTAAAGTACAACG;CAAACATACATTCTATCCGG;ACAGCATCAGATTCCGCACA	-0.14;-0.1;-0.01;0.02	1279;1517;2103;2304	5.11E-01;4.28E-01;3.77E-01;4.00E-01	597;798;1384;1622	3.84E-01;6.22E-01;6.43E-01;1.01E+00
Ei24	-0.436754	2.59678	4	ACTTTGCTAAGCACAAACAG;AAAATTCTACTAACAATACG;CCATCTCAAAGCTAGATGCT;TGGCATTTGAAGTATCAGGG	-0.87;-0.34;-0.29;-0.24	2629;2706;2751;2876	2.53E+00;1.63E+00;7.55E-01;1.44E-02	25;150;195;272	1.47E+00;1.84E+00;2.95E+00;4.12E+00
NO_CURRENT_84	-0.184772	0.830954	1	CCCCTTCGATATCCGATGAC	-0.18	2473	0.0692	428	0.831
NO_CURRENT_150	0.252312	1.05928	1	GAGATTAAATTAACGCCGGC	0.25	253	1.06	2648	0.0395
NO_CURRENT_256	-0.0312645	0.374262	1	TCGTGTCTAGCTATCGAGTG	-0.03	1676	0.238	1225	0.374
Rpa2	0.161512	1.39159	4	ACTTTCACGTATGTTTCGGG;AGCAGCTGGGATATGGTACA;TATCCTAGGTCACTATTGTG;GGCTACACGCAGTCCCCCGG	-0.23;0.28;0.29;0.3	165;181;192;2603	7.19E-01;1.69E+00;2.97E+00;1.88E-01	298;2709;2720;2736	5.27E-01;1.65E+00;6.88E-01;1.01E-01
Gabarapl1	-0.0883878	0.779865	4	GGGTCCCTGATCTGGATAAG;TGGTTACCAGTGAGGTCGGA;AGGACCACCCCTTCGAGTAT;GGAGAAGGCTCCTAAAGCCA	-0.22;-0.17;-0.11;0.14	571;2173;2408;2561	3.89E-01;6.74E-01;4.10E-01;2.16E-01	340;493;728;2330	4.91E-01;9.23E-01;1.33E+00;3.80E-01
Map3k6	0.0565679	0.674486	4	GCTGGACTCCTTCTACAACG;TGGCCGAGACAGGCACACGA;ATGATGGCCGAGTAGTCCTG;GCCCCGGAAATCATCGACCA	-0.03;0.0;0.12;0.14	589;679;1430;1647	3.86E-01;7.15E-01;6.14E-01;9.84E-01	1254;1471;2222;2312	5.00E-01;4.26E-01;3.76E-01;3.94E-01
Rab7-ps1	-0.270733	1.12794	1	GGAAGTTCTCGGGATCCCGG	-0.27	2685	0.0335	216	1.13
NO_CURRENT_228	0.004315	0.31627	1	TAGCTGTTTACGCCGACCTG	0	1400	0.316	1501	0.286
Map3k7	-0.451076	2.67553	4	AAACCCTTCGATGAGATCGG;GGGACTTACTGGATTCAGGC;CTCCACACTGCTCCCACGAG;GCCCAAAGCGCTGATTCACA	-0.7;-0.58;-0.31;-0.22	2571;2725;2840;2857	2.29E+00;1.72E+00;1.11E+00;2.60E-02	44;61;176;330	1.24E+00;2.60E+00;3.08E+00;3.78E+00
Npc1	0.0241384	0.504954	4	AGGCCTTAGGACTCTTGTGT;GGGGAAGGTGATCACAAGCG;CATCATGTGGGTCACCTACG;CGGTTCGTAGATATGAACAC	-0.19;0.03;0.06;0.19	378;1006;1204;2486	4.64E-01;5.11E-01;7.76E-01;2.68E-01	415;1697;1895;2523	4.43E-01;4.51E-01;4.12E-01;2.42E-01
Eif4g3	0.103926	0.892287	4	AAGCATGAACCGAATTCTGG;ATTCGAGATCCAAATCAGGG;GAAATTAGCTGACTATCATG;ACGAGCCTAAGGACCGTCGA	0.01;0.08;0.09;0.24	275;820;903;1349	5.50E-01;6.08E-01;1.08E+00;1.33E+00	1552;1998;2081;2626	6.68E-01;5.60E-01;3.79E-01;1.73E-01
Flna	-0.0416735	0.527949	4	GTGACAGTGTAGGGGCTACG;AAGATTGAATGTGACGACAA;CACAGCCCGGACACGGTACG;CCACTGAAAATGGACTCTTG	-0.2;-0.1;0.03;0.1	783;1201;2117;2511	3.76E-01;4.52E-01;3.76E-01;2.50E-01	390;784;1700;2118	4.57E-01;6.32E-01;4.77E-01;5.46E-01
Slc25a10	-0.0271886	0.50721	4	TACACGGTACAGACCATCCA;CATGCGGGACTACATGACCA;AACTATGGCGTCCAGCCGTG;GTCAGAGAGTAGGTCATCTG	-0.17;-0.04;0.03;0.08	913;1252;1706;2438	3.92E-01;4.42E-01;4.74E-01;3.02E-01	463;1195;1649;1988	4.21E-01;4.53E-01;4.99E-01;6.56E-01
Spata18	0.0436244	0.532509	4	TAGTTGGACACCACGTCTTG;GCTGAGGCGTTGCATCGACA;CTCAGAGACTCAACCAACCC;GGCACCCGCAGCCACCGTCG	-0.12;-0.02;0.09;0.23	301;828;1567;2218	5.24E-01;6.02E-01;5.37E-01;4.66E-01	683;1334;2073;2600	3.76E-01;4.31E-01;3.80E-01;1.90E-01
Col18a1	0.0824861	0.823165	4	ACCTCCTATAGAATCTACCG;AGGGTCCTTATGGACGACCT;CAAATCGATGACCCTCACGT;TGTGATCTATGTGTCAAGTG	-0.02;0.09;0.11;0.15	507;722;837;1591	4.05E-01;6.78E-01;1.17E+00;1.04E+00	1310;2064;2179;2394	5.26E-01;5.97E-01;3.75E-01;3.33E-01
NO_CURRENT_101	0.0388455	0.400946	1	CGAACTTCTACCGTTGTGCG	0.04	1152	0.401	1749	0.22
Dcaf5	-0.123072	0.904537	4	AGAATCGGACTCATTGGACA;AACACCAAAGTATTCTCTGG;TGACTGGTTAGCGTAGTCGT;CAAAATGACCGACCTCCATG	-0.26;-0.21;-0.04;0.01	1335;1708;2549;2663	5.38E-01;4.54E-01;4.83E-01;1.48E-01	238;352;1193;1566	5.95E-01;1.17E+00;7.86E-01;1.07E+00
NO_CURRENT_157	-0.0101866	0.32189	1	GCAATTCTGCAACGCACGTC	-0.01	1519	0.281	1382	0.322
Nrbp2	0.0662472	0.687174	4	CTACCACATTCTCAGGCATG;GCAGCCGCAAAGTTCATCAG;ACTCGAGATCCAAGCCAACG;GCACCTCAAAGAGCACTCGG	-0.02;0.01;0.1;0.18	421;797;1327;1628	4.40E-01;6.23E-01;6.82E-01;1.00E+00	1273;1574;2104;2480	5.08E-01;4.32E-01;3.77E-01;2.72E-01
Dip2b	0.00252915	0.521476	4	GAAGTGTCGAGACTTACACT;AGCTTCATAAGCGAGCAGAG;GTGCCCGCAGGTGATATGTG;CAGTTACAGATGACGCCCAG	-0.08;0.0;0.01;0.08	916;1332;1404;2017	3.93E-01;4.31E-01;6.31E-01;6.31E-01	884;1497;1569;1985	3.87E-01;4.27E-01;5.36E-01;6.59E-01
Sqstm1	-0.0634703	0.634172	4	GTCTTACCTGACTCAGCTGT;AAGAAAGCTCACTCACCTAG;CCAGGCGCACTACCGCGGTG;GCAACCATCACAGATCACAT	-0.25;-0.04;0.0;0.04	1181;1438;1745;2645	4.69E-01;4.26E-01;4.59E-01;1.60E-01	256;1156;1463;1720	5.72E-01;4.62E-01;5.94E-01;9.08E-01
Kctd12	-0.145446	1.03178	4	CCAGAGCAGCGAGTCGGGCA;GACATCGTAGAGCTGAACGT;TCGGGCTCTGCGTAGCCCAG;ACGCCGTCCCAGTCTTTGGA	-0.28;-0.21;-0.13;0.04	1178;2244;2533;2696	4.68E-01;7.36E-01;4.72E-01;1.27E-01	205;368;657;1723	6.44E-01;1.13E+00;1.45E+00;9.05E-01
Gm7666	-0.234362	1.00301	1	CCAATGCTGGTGTAGATACG	-0.23	2613	0.0453	288	1
NO_CURRENT_121	0.0401172	0.405493	1	CGTCGCATGTTGTTGCTCAT	0.04	1140	0.405	1761	0.217
Mapk14	-0.402233	2.70422	4	TTCGGCTGACATAATTCACA;TGGATGTGTTCACACCCGCA;GAGAAACTGAACGTGGTCGT;TACAAAGACGGGGCATCGTG	-0.55;-0.47;-0.34;-0.25	2650;2750;2808;2829	2.63E+00;1.84E+00;9.38E-01;4.31E-02	72;93;151;251	1.04E+00;2.24E+00;3.28E+00;4.26E+00
Atg9b	-0.0109907	0.45542	4	AGTGCTCACCATCTACGATG;CAGGTAGCGTTAGCCAACAA;TACAAGCGCAGCGACCTCCG;GGGAGTCTTGAGACCCCTCA	-0.13;-0.08;0.04;0.13	601;1173;2029;2240	3.84E-01;4.58E-01;3.85E-01;4.49E-01	661;872;1728;2300	3.77E-01;5.76E-01;4.66E-01;4.03E-01
Immt	-0.00373541	0.502811	4	ATCTCGTAAATGATCAGTGT;AAATCTACGTCTGAAACCAC;TGAGCTGATCAATGCGACGA;AAAAATCTCCAGTGTATCAG	-0.08;-0.05;0.05;0.07	983;1095;1767;2023	4.07E-01;4.79E-01;4.51E-01;6.26E-01	878;1134;1806;1918	3.86E-01;4.68E-01;4.38E-01;7.19E-01
Epm2a	0.0803995	0.776825	4	GTCACATGTTCCAGTTGGCG;CATTTCATTGGTGTGCCCAG;TGTACCAGAACGTGTCAACG;CCGTTGCTGCACATATAATG	-0.14;0.12;0.13;0.22	319;618;664;2312	5.08E-01;7.73E-01;1.43E+00;3.94E-01	589;2237;2283;2582	3.86E-01;7.29E-01;3.81E-01;2.02E-01
Ylpm1	0.0138383	0.537512	4	GAGGAAGGGGGATAGTACGA;AAATGGGGAACGATCCCTCG;GGGGTCGATCCAAAAGACAC;TGAGAATACGGAACAAACGG	-0.05;-0.03;0.05;0.09	831;1064;1668;1841	3.80E-01;4.90E-01;4.90E-01;7.90E-01	1060;1233;1837;2070	4.28E-01;4.45E-01;4.28E-01;5.86E-01
Ankfy1	0.0271278	0.563963	4	CTAACTAGATGCGAATCCTG;GCAGCCAGACTCATTCAACG;GTTGATGCCATATGTACTCG;AGCTTTATGACTAACCAGAG	-0.07;0.03;0.03;0.13	623;1242;1245;1952	3.81E-01;4.44E-01;7.43E-01;6.88E-01	949;1656;1659;2278	3.99E-01;4.43E-01;4.94E-01;4.20E-01
Becn2	0.040483	0.745799	4	TAGTTGCATCAGAAGATGGT;AAATTGTTGATAACGCCCAA;CAGCGGCTACCCTTGCATGA;TAAGCGGTACTGCTGACTCA	0.02;0.02;0.05;0.07	950;1051;1295;1308	3.99E-01;4.94E-01;7.05E-01;1.38E+00	1593;1606;1850;1951	6.97E-01;4.36E-01;4.25E-01;6.89E-01
Mfn2	-0.231902	1.68258	4	GTGGTATGACCAATCCCAGA;CCGAGGCAGACGCATCCCAG;CCGTGGTAACATCGATCCCA;ATAAACCTTGAGGACAACTG	-0.35;-0.28;-0.21;-0.1	2106;2536;2690;2752	1.23E+00;1.14E+00;6.36E-01;9.10E-02	149;211;365;795	7.55E-01;1.57E+00;2.16E+00;2.25E+00
NO_CURRENT_118	-0.0853997	0.523878	1	CGTAACCGGAGATAATATTA	-0.09	2033	0.154	868	0.524
NO_CURRENT_122	0.302452	1.24229	1	CGTGTGTTTACAGCCCTTAC	0.3	166	1.24	2735	0.0254
Ccar2	-0.0360128	0.546537	4	GTGAAGGCCGCATACAACCC;ACTCGAAGAAACGCAAACAG;AGACCTGGATCCGACTTGGG;AGAGACAGGTTGACACAGCG	-0.17;-0.14;0.07;0.08	862;926;2277;2416	3.84E-01;5.47E-01;3.81E-01;3.17E-01	485;624;1975;2039	4.13E-01;7.67E-01;3.94E-01;6.12E-01
Tfcp2	0.0945274	0.905806	4	ATCTCGTTCTCATTATCGGG;GTATCGATCTGCACTCGGAA;GGATGGGGAATTGTTGACGT;ACCTTGATTGAGGTACGTCA	0.01;0.07;0.13;0.15	508;595;925;1321	4.05E-01;7.97E-01;1.05E+00;1.37E+00	1580;1976;2306;2393	6.87E-01;5.48E-01;3.85E-01;3.34E-01
Pim2	0.0094274	0.493912	4	CCTGACGTCTATCCGTGACG;CAGAGGCTTGGTCAACATGG;ATCCTGATCGACCTATGCCG;GAAGGCGTATCACACCCGGA	-0.07;-0.03;0.01;0.13	615;1334;1686;1961	3.82E-01;4.31E-01;4.83E-01;6.80E-01	940;1215;1567;2286	3.97E-01;4.49E-01;5.37E-01;4.14E-01
Hsbp1	-0.0516023	0.5907	4	GAGGCTGCCGCTTACCACCA;CACTAGATGACATGAGCAGT;TGTCAGACCAGATCATCGGA;GAGCAGTCGGATTGACGACC	-0.18;-0.15;-0.02;0.15	532;1614;2370;2454	3.98E-01;4.37E-01;3.99E-01;2.90E-01	447;531;1287;2369	4.28E-01;8.72E-01;7.11E-01;3.52E-01
Dhrsx	0.193893	1.29651	4	GCATCGGGCGTAGCACCGCG;GCGGGCGAAGCCTCGGACGG;CTGCGCGTAGGCTGCGTACG;GGGTCGGCCACACACTACGT	0.07;0.07;0.23;0.41	89;281;971;975	9.51E-01;1.34E+00;1.00E+00;1.90E+00	1926;1930;2620;2812	9.98E-01;5.27E-01;5.45E-01;5.36E-02
Ddit3	0.0383309	0.54035	4	GTCCCTAGCTTGGCTGACAG;TCAGAGTTCTATGGCCCAGG;GGTGCCCCCAATTTCATCTG;CTCATCCCCAGGAAACGAAG	-0.13;-0.05;0.14;0.2	355;574;1832;2263	4.80E-01;8.20E-01;4.30E-01;4.31E-01	638;1069;2327;2546	3.79E-01;4.88E-01;3.89E-01;2.26E-01
Fbxo7	-0.0543653	0.546605	4	GTACACACATCCTCTCTGCG;TTCTACTCCAGCAGCAACGT;GCTCACCTGAACCCCAACGT;TGGGATGTTAGTCTGACTTG	-0.47;0.03;0.09;0.13	603;852;1198;2811	3.83E-01;5.88E-01;7.81E-01;5.42E-02	90;1703;2049;2298	9.47E-01;4.53E-01;3.83E-01;4.04E-01
S100a9	-0.0204871	0.480328	4	TTGATGGAAGGTGTCGATGA;CCTCATAAATGACATCATGG;GAAGGAATTCAGACAAATGG;GGAGGACCTGGACACAAACC	-0.15;-0.06;0.01;0.11	695;1381;1855;2324	3.75E-01;4.28E-01;4.23E-01;3.85E-01	577;1046;1520;2206	3.88E-01;4.96E-01;5.62E-01;4.75E-01
Aldh9a1	0.123389	1.1487	4	GAGCGGCTGCGACACGACGA;AGTGCCTGGAATACTATGCA;TCTGTGTCATCATCGCGAGG;GAAGGATGAAATTGCCACCG	0.07;0.13;0.13;0.17	453;634;639;953	4.25E-01;7.57E-01;1.48E+00;1.94E+00	1948;2262;2267;2448	1.02E+00;7.53E-01;3.79E-01;2.95E-01
Map1s	-0.0104831	0.497966	4	GGCTGAATGCCGGGACACGA;GGGCTCACCCCACTCAACTG;GGCCCATTCTGTGATACACG;GGTGGCTCCAACAACTCGAA	-0.22;0.03;0.07;0.08	905;922;1250;2580	3.91E-01;5.49E-01;7.39E-01;2.03E-01	321;1651;1979;1996	5.06E-01;4.43E-01;3.94E-01;6.49E-01
NO_CURRENT_235	-0.151701	0.728399	1	TCAATAGTTCTGCGCGAATT	-0.15	2359	0.0897	542	0.728
NO_CURRENT_104	0.195364	0.893024	1	CGACGACCTTGGATTGGCAG	0.2	371	0.893	2530	0.0593
NO_CURRENT_152	0.0929083	0.555524	1	GATAAGACTCCGCGAGCTTC	0.09	807	0.556	2094	0.141
NO_CURRENT_215	-0.203451	0.890689	1	TAACTCTAATGCGTTCCAAG	-0.2	2528	0.0596	373	0.891
Mast3	-0.186739	1.29792	4	CTGGTGTAGACGCTCCCGGG;CAGCTTGATATGGCCGAGGG;CTTTATCCACCACCAGATCG;CTCCTCAGCCCACCTACCGG	-0.35;-0.25;-0.22;0.07	928;2586;2644;2758	3.95E-01;1.25E+00;5.72E-01;8.73E-02	143;257;315;1973	7.70E-01;1.41E+00;2.34E+00;6.70E-01
NO_CURRENT_148	0.114232	0.62481	1	GACGTATTGGATTCGCAACC	0.11	688	0.625	2213	0.117
Clta	-0.0250549	0.557429	4	CAATTCTCGGAAGCAAGAAG;ATGGCTGCGTAACTGTCTGT;CCCCGCTCTAGGAAACGGGG;AGCTGGAAGAGTGGTATGCG	-0.1;-0.06;0.02;0.05	1097;1315;1870;2143	4.39E-01;4.33E-01;4.19E-01;5.26E-01	758;1031;1586;1804	3.75E-01;5.01E-01;5.28E-01;8.25E-01
NO_CURRENT_19	-0.136421	0.66791	1	AATGAGCTTCGAGTTCGTCT	-0.14	2278	0.105	623	0.668
Atg2b	-0.00547236	0.419151	4	GTCCCCGCTAAGCGCCACTG;TGGTGCAGTTGAACACACGG;CAACTTGTACGGACACCCGA;AGGAAACACCTACCTACTCG	-0.17;-0.06;0.05;0.16	489;1071;1895;2421	4.11E-01;4.87E-01;4.12E-01;3.14E-01	480;1006;1830;2412	4.14E-01;5.11E-01;4.31E-01;3.20E-01
Ncoa7	0.0357239	0.559085	4	GAGAGTGATACTGAACTGAA;AGTTCAACGTTACAGCAGAG;GGTACACTCTGGGTAAAAGG;AGGCCTTAAAACCCATCGAG	-0.09;0.02;0.06;0.15	541;1000;1268;2052	3.96E-01;5.14E-01;7.26E-01;6.01E-01	849;1633;1901;2360	3.82E-01;4.40E-01;4.11E-01;3.58E-01
Sec24b	-0.0402239	0.532096	4	CAGTACCAACACAAAATTCG;GTGTCTGAAATACAGACACG;GATACTACGGAGCTTGACTT;TAACCTCAAACACCATCGTG	-0.21;-0.08;-0.03;0.17	469;1689;2018;2550	4.19E-01;4.50E-01;3.87E-01;2.24E-01	351;883;1212;2432	4.83E-01;5.70E-01;7.70E-01;3.06E-01
NO_CURRENT_99	0.176326	0.820924	1	CCGTATACGTATCTATGCCG	0.18	438	0.821	2463	0.0709
Trip13	0.0113432	0.467744	4	GGATAGCCTCGTGTATGATG;TGAACTAGGAATTTACCTGA;TATCATCTTAGGTACCGGTA;ACTACTCGGATAGCATCTGA	-0.21;0.02;0.07;0.17	452;966;1317;2544	4.26E-01;5.28E-01;6.89E-01;2.28E-01	357;1584;1935;2449	4.78E-01;4.33E-01;4.03E-01;2.94E-01
Npepps	-0.255078	1.88099	4	GATGCTATATCATATAGCAA;CAGAGTGCTAGGAAAAGACA;TCAGCTTCCACATAAATGAG;GTAGTCTTTATAAAAAGGCA	-0.35;-0.33;-0.17;-0.17	2418;2436;2737;2760	1.82E+00;9.65E-01;7.23E-01;8.60E-02	141;164;465;483	7.76E-01;1.77E+00;1.86E+00;3.12E+00
Abcd3	-0.0126286	0.48128	4	GTGAAATGACTAGATTGGCT;AGGAGCACAAGCTAGTCCCT;AACCAGGTACCCGACGACAG;GCTCACACGGTACCTCTACG	-0.12;-0.08;-0.02;0.16	477;1568;2001;2196	4.16E-01;4.31E-01;3.90E-01;4.83E-01	705;900;1333;2424	3.75E-01;5.61E-01;6.78E-01;3.12E-01
Gm3724	-0.0719849	0.484217	1	AGATTGTTGACATAGACAAG	-0.07	1950	0.172	951	0.484
Stx8	-0.244007	1.24818	4	GAGGAGCCGGAGGAGACCAG;CCTGGCATCGTTTAAGAATG;AAGAGGTGAAAAGACACCGA;TGACCGCAGAACACAACTGG	-0.63;-0.2;-0.14;-0.0	1469;2286;2519;2845	6.14E-01;7.77E-01;4.63E-01;3.33E-02	56;382;615;1432	1.14E+00;1.11E+00;1.52E+00;1.23E+00
Vps33b	0.0513656	0.619322	4	CGTTAGCAATTCGATCCAAA;TCAGCGTTGGATCAACACTG;ACATTGAAGAGCACATAGAC;GACACCTTCCGAATCAAGTG	-0.05;-0.04;0.13;0.16	472;611;1740;1811	4.17E-01;7.80E-01;4.61E-01;8.18E-01	1090;1161;2290;2429	4.37E-01;4.61E-01;3.82E-01;3.08E-01
Rab1b	0.131318	1.01211	4	CCTACGCCAACGTGAAACAG;CACTTCCAGCTACTATCGCG;ATTCGAACCATTGAGCTGGA;CAGGCACGACTTGCCCACGC	-0.0;0.12;0.13;0.27	206;596;658;1482	6.42E-01;7.96E-01;1.44E+00;1.17E+00	1419;2243;2305;2695	5.84E-01;7.35E-01;3.85E-01;1.27E-01
1600014C10Rik	0.143054	1.09643	4	TGTGCTCCATTTCCCAGGAG;GGCCCACCAGGAATAGCTGT;GGCCGTCAAGCACTCTGGAA;ACCAACCAAGCCACCGACGA	0.0;0.12;0.19;0.26	238;404;650;1398	5.95E-01;1.06E+00;1.46E+00;1.27E+00	1503;2251;2497;2663	6.35E-01;7.42E-01;4.50E-01;1.48E-01
Usp10	0.0288223	0.544585	4	GGAAAGCAACTCTAACGCAG;GGAACGGACTGTCAGGGACA;AAGTCATCGAACCTAGTGAG;GCAGAACTGCACACCGACGA	-0.09;-0.05;-0.03;0.29	185;1702;1813;2040	6.79E-01;4.52E-01;4.36E-01;6.11E-01	861;1088;1199;2716	3.84E-01;4.82E-01;7.81E-01;1.14E-01
NO_CURRENT_47	-0.0385307	0.39273	1	AGTGCCGGGGGTGTATACCG	-0.04	1727	0.225	1174	0.393
Tmem160	0.0412426	0.676217	4	AGTGTCCGAGCTGGATCGCG;CGCGCGTGGCCCGTGGCCCG;TCCTTCATGCAGAGTGACAT;CTCCGCCCCACACCACGCAC	-0.22;0.1;0.13;0.14	567;597;741;2562	3.90E-01;7.95E-01;1.30E+00;2.15E-01	339;2160;2304;2334	4.92E-01;6.64E-01;3.85E-01;3.77E-01
Gan	0.00963065	0.499703	4	ATGACCCAGACGCTAACACG;GTGCATAGTGACCATCGGAG;AGCATGCCGAGAATTAACCA;CAGTGGCCAGGTAATGCACG	-0.06;-0.06;0.01;0.15	544;1342;1867;1880	3.95E-01;4.31E-01;4.20E-01;7.53E-01	1021;1034;1559;2357	4.17E-01;5.00E-01;5.42E-01;3.60E-01
NO_CURRENT_81	0.0400646	0.405112	1	CCAGCGGACGGCGAACTCCA	0.04	1141	0.405	1760	0.217
NO_CURRENT_28	-0.176909	0.805342	1	ACCGTCTCTATTATACGGCA	-0.18	2447	0.0738	454	0.805
Rb1cc1	-0.383665	2.02678	4	CTAACAGCTCTATTACAAGG;TCAAGATAGACCCAATGATG;ATACATACACAAAATGAGGA;ACAAGTACACGTGGAAACGA	-0.75;-0.46;-0.27;-0.06	1878;2674;2804;2866	9.46E-01;1.51E+00;9.21E-01;2.05E-02	35;97;227;1023	1.33E+00;2.21E+00;2.76E+00;1.81E+00
Dnm2	-0.152968	0.948441	4	GATCAGGAATTGTCACCCGG;TGATGACACCGATGGTCCGT;AGGTCCACGCATTTCAGACA;GCACCTTAGTGATGCCTGGG	-0.44;-0.09;-0.06;-0.01	1546;1898;2086;2798	6.64E-01;5.13E-01;3.79E-01;6.22E-02	103;815;1003;1355	8.94E-01;6.11E-01;9.66E-01;1.32E+00
Bri3	0.0574192	0.585869	4	CTGCAAAGAAGCCCTGCTTG;AAAAGCCTACTACGACGGCG;ATCTTGCTTCTCTCGATCAT;TTATTGAACATGTCAATCAA	-0.15;0.03;0.11;0.25	261;731;1254;2344	5.66E-01;6.71E-01;7.36E-01;3.70E-01	557;1647;2170;2640	3.92E-01;4.42E-01;3.75E-01;1.63E-01
Agps	-0.0930371	0.759375	4	GTACCAATGAGTGCAAAGCG;TCCCTGGAATTCAGCACCGT;TCAGAGAAGGGATGTTTGAG;TGCAGGACACATCAAGCCAT	-0.24;-0.14;-0.09;0.09	840;2038;2280;2619	3.81E-01;5.82E-01;3.81E-01;1.77E-01	282;621;863;2061	5.43E-01;7.70E-01;1.13E+00;5.94E-01
NO_CURRENT_139	0.0264189	0.367578	1	CTTGAAAAAGGGGCGACTAT	0.03	1244	0.368	1657	0.243
Strada	-0.332629	2.18421	4	GATACGGTACTATATTGGGA;CAGGTAGACCTTCCCATCCG;GAGAGTATGTGACAGTACGA;AAGTCCGATATCTACAGTGT	-0.5;-0.4;-0.29;-0.14	2308;2707;2782;2819	1.57E+00;1.64E+00;8.42E-01;4.92E-02	82;119;194;593	9.83E-01;2.03E+00;2.96E+00;2.76E+00
Cpt1a	0.175752	1.08925	4	CACATTGTCGTGTACCACAG;ACGTTGGACGAATCGGAACA;GAGGAATACATCTACCTGCG;CATACTGCTGTATCGTCGCA	0.03;0.04;0.15;0.48	61;522;1139;1197	1.10E+00;8.84E-01;8.32E-01;1.54E+00	1704;1762;2379;2840	7.83E-01;4.67E-01;4.01E-01;3.63E-02
Tecpr2	0.0101552	0.437101	4	GTGGCAAAGTCACCATCAAG;GGATGAAGATGGGAGTCCGT;AGCAGATTGGATCCCAACCA;AGCAGACATCCTGACCCATG	-0.18;-0.03;0.05;0.2	370;1099;1632;2448	4.70E-01;4.78E-01;5.06E-01;2.95E-01	453;1269;1802;2531	4.25E-01;4.39E-01;4.39E-01;2.37E-01
NO_CURRENT_105	0.0788335	0.508638	1	CGACTATTGCCGTCCATCTC	0.08	899	0.509	2002	0.161
Copb2	-0.0701855	0.621948	4	GAACAGATTAAACTATTACG;TTCAGCACAATCCTAATGGG;TGCATTGACTACTACAGTGG;GCTGGTCTGTATCGCCACCG	-0.27;-0.18;0.03;0.14	586;1233;2453;2678	3.86E-01;4.45E-01;4.28E-01;1.38E-01	223;448;1668;2315	6.16E-01;9.90E-01;4.90E-01;3.92E-01
Copg1	-0.0967668	0.667457	4	AAGCAGAAGGCTCTCAACGC;CTCTCGATGAAGTCAAACAG;TCGCTTTATCTACAACCGTG;TGGTCAAATAGCACATGCGG	-0.58;-0.18;0.02;0.35	133;1264;2444;2841	7.97E-01;4.40E-01;4.24E-01;3.57E-02	60;457;1637;2768	1.11E+00;9.76E-01;5.04E-01;8.10E-02
NO_CURRENT_60	0.118807	0.636972	1	ATTCCGTTTGCAGCGAGACC	0.12	669	0.637	2232	0.114
Pik3c2a	0.08537	0.768567	4	AATCTAAGAGCTCTTCAACA;GCCTAAGGTAGACTATGTGG;ACAGTGCAAAGAAACATGTG;GGAAGGCCCGCATAATCCAG	-0.03;-0.01;0.19;0.19	388;391;1534;1657	4.58E-01;1.09E+00;5.55E-01;9.73E-01	1244;1367;2510;2513	4.95E-01;4.29E-01;4.57E-01;2.49E-01
Rab24	-0.0903987	0.938425	4	GTCTCCAACGCACATCACCT;CATCATGGAAGTCTACACGA;GGTCACTCTTAGTGCCACAC;ATGAGCAGAATCTATTACCG	-0.15;-0.09;-0.07;-0.06	1864;1917;2050;2338	9.31E-01;5.21E-01;3.83E-01;3.74E-01	563;851;984;1037	3.91E-01;5.88E-01;9.87E-01;1.79E+00
Amot	-0.0342398	0.552108	4	GGAGGCAATCTAGTGGACGG;GCTCCGGACACGTTTGGAGA;CTGAAGGGCATGGAACACCG;CTGATGAGAATCGCAACTTG	-0.13;-0.09;-0.0;0.08	893;1449;2056;2238	3.89E-01;4.26E-01;3.82E-01;4.50E-01	663;845;1452;2008	3.77E-01;5.92E-01;6.01E-01;6.39E-01
Hat1	0.0124921	0.477479	4	CTTTAGATGAATATTCAACA;ACAGTTCCTAGTCAGACAGG;ACTGCCAATTACCTTACACG;TCAGACAAATCATTCCACCT	-0.08;-0.07;0.05;0.15	510;1091;1922;2031	4.04E-01;4.81E-01;4.06E-01;6.19E-01	870;979;1810;2391	3.85E-01;5.23E-01;4.37E-01;3.35E-01
NO_CURRENT_137	-0.237213	1.01679	1	CTTATCCATAATAGGCGGCG	-0.24	2622	0.0438	279	1.02
Tigar	-0.136522	0.905508	4	CGAAACCCAGTCTCCGAAAG;GTAGGTAAAGATGCGCGGAA;CCTTCTCCAGCGATCTCACG;CAGATGTACGGAGTCGCGGA	-0.35;-0.15;-0.07;0.02	1267;1943;2349;2755	5.06E-01;5.32E-01;3.93E-01;8.92E-02	146;552;958;1634	7.63E-01;8.46E-01;1.02E+00;9.97E-01
Vars	0.393698	2.49772	4	TTCTTCGTGGAGCCTAACAA;CAGTGACTCACGTATCGGAA;GTGTCAGCACCAAATCCCCG;TGCAAAGCGGCACCACCATG	0.05;0.43;0.51;0.59	28;52;81;1066	1.43E+00;2.74E+00;4.09E+00;1.74E+00	1835;2820;2849;2873	9.02E-01;2.37E+00;1.18E+00;1.63E-02
Ubqln2	0.10557	1.06156	4	GCGGATCACGATTCTCCGTG;CATGGCTGCAGCTAATTACG;AATCTCGAAAGCATCCCAGG;AAAGGAGCTGCTATTCGTGG	0.08;0.09;0.11;0.15	520;720;846;912	4.01E-01;6.80E-01;1.15E+00;2.01E+00	1989;2055;2181;2381	1.07E+00;5.92E-01;3.75E-01;3.43E-01
Ctnnd1	-0.0436708	0.625799	4	CTGATTATGGTACTGCCCGT;GATTGTGGAAACCTACACCG;CTCCTCAATTCGGGTCACCC;CTTATGCTACCGCAATGACA	-0.15;-0.03;-0.01;0.02	1284;1511;1696;2366	5.14E-01;4.27E-01;4.78E-01;3.54E-01	535;1205;1390;1617	3.97E-01;4.51E-01;6.40E-01;1.02E+00
NO_CURRENT_205	-0.0521795	0.43099	1	GTGCGCGCGTATAGAAAAAA	-0.05	1826	0.201	1075	0.431
NO_CURRENT_259	-0.144216	0.693021	1	TCTTCTCGAGCGTGCGGGCC	-0.14	2313	0.0982	588	0.693
Psmc2	-0.179962	1.19069	4	CGTACAGAAATACGTCGGCG;AACATCACTGTATGTGACGT;GATAATCAACGCTGATTCGG;AATGCCGGATTACCTAGGTG	-0.41;-0.37;-0.16;0.23	290;2404;2768;2788	5.35E-01;9.19E-01;8.00E-01;6.85E-02	113;133;497;2611	8.59E-01;1.94E+00;1.78E+00;1.82E-01
Atg12	-0.522011	3.23798	4	AATGAGTCCTTGGATGGTCC;TGCAGTTTCGCCCGGAACGG;GCCGGCTCCTACAGGAGCCG;GAAACTGCAGCCGAGGACGG	-0.74;-0.51;-0.43;-0.4	2780;2793;2822;2865	3.58E+00;2.12E+00;1.00E+00;2.11E-02	36;79;108;121	1.32E+00;2.38E+00;3.71E+00;5.54E+00
Iqgap1	0.127065	1.07356	4	TACGGGCCTTACCAACATCG;ATCGGAATTCCTGTCGAACG;AGCCAACGTCGGGAGAACGT;ACAACTATGCATCTAACCAG	-0.0;0.14;0.18;0.19	389;426;560;1475	4.58E-01;1.03E+00;1.64E+00;1.18E+00	1426;2341;2475;2512	5.88E-01;8.38E-01;4.38E-01;2.50E-01
Lta4h	-0.0362864	0.574859	4	CCTAGTGACTAACAAGACGT;TGGAGGAATAGGCTACATCG;GAAATTAACGTACACCGCAG;TTGGCCCAAGAACTCTGGTG	-0.14;-0.05;-0.02;0.06	1030;1574;1789;2282	4.19E-01;4.32E-01;4.44E-01;4.17E-01	619;1112;1327;1871	3.81E-01;4.74E-01;6.82E-01;7.62E-01
Enpp1	-0.0183716	0.550808	4	GGTGACCGCTAATCATCAGG;ATGTGAAAGCATCGATACCC;GATTACCGTGATCTGAAATG;TACAACGCAAGTTGCCACTG	-0.1;-0.07;-0.07;0.16	487;1914;1926;2111	4.12E-01;5.20E-01;4.05E-01;5.52E-01	790;975;987;2414	3.77E-01;5.24E-01;9.83E-01;3.19E-01
NO_CURRENT_264	-0.0708504	0.479223	1	TGAGAGCAAGGCGCATACGC	-0.07	1939	0.175	962	0.479
Vamp7-ps	-0.0869729	0.528911	1	CTTGCCAAACATGCTTGGTG	-0.09	2043	0.152	858	0.529
NO_CURRENT_64	-0.207232	0.901297	1	CAAGAGTTAACCTCGACCGG	-0.21	2537	0.0581	364	0.901
Nup155	-0.309975	0.824122	4	TCGGCCGAATACACTGACAC;AAGAATTACTATATCCACAG;CTGCTTGTGAGTAACGTGGG;TAAGCTAATGCCGTCTACGG	-1.56;-0.07;0.02;0.37	112;1311;1959;2896	8.62E-01;4.34E-01;3.98E-01;2.40E-03	5;942;1590;2789	2.16E+00;5.39E-01;5.26E-01;6.78E-02
Pfkp	0.225922	1.87425	4	CAATCTGTGCGTGATCGGCG;TTAGATCAAAGAAATCGGCT;AGAACCGAGCCCGAAAAAAG;GAAGTATTCCTACCTCAACG	0.18;0.19;0.26;0.27	212;227;390;440	6.32E-01;1.51E+00;2.08E+00;3.28E+00	2461;2511;2674;2689	1.93E+00;1.09E+00;6.12E-01;1.31E-01
Cab39l	-0.0411532	0.650379	4	CCACAGCGTAAGGCAATCTG;ATCTGAAGCGATATCAAAGG;TCTGTGTGGAACGAACGACA;GAACTGATGTACTCGACAGT	-0.12;-0.04;-0.01;0.01	1388;1502;1742;2214	5.66E-01;4.27E-01;4.61E-01;4.69E-01	687;1159;1399;1513	3.75E-01;4.61E-01;6.34E-01;1.13E+00
Nbr1	-0.0329963	0.613566	4	ACTGAGTGTTGGCATAACTG;CCACAGGCTCCAAAAACAGG;ATAGGCATTGAGACTTCTGT;CCACAGACACGACCCCAACG	-0.18;-0.13;-0.09;0.27	217;2042;2265;2456	6.25E-01;5.84E-01;3.79E-01;2.89E-01	445;636;859;2684	4.29E-01;7.55E-01;1.14E+00;1.35E-01
Uba5	0.0772676	0.730986	4	GAAAAAACCCTGAAACGAGA;GAAGAAAAGCCGATTCATGT;ACCTACTATTGCTACAGCGT;GTAATGAACTTGGTCAGACA	-0.29;0.03;0.21;0.36	121;344;1188;2710	8.33E-01;1.18E+00;7.90E-01;1.18E-01	191;1713;2557;2780	6.68E-01;4.55E-01;4.89E-01;7.35E-02
Xbp1	-0.0442976	0.674517	4	GGACACGCTGGATCCTGACG;GGAGAAAACTCACGGCCTTG;CGCGGACCGGGTACCATGAG;CTCTACCTCAGAATCTGAAG	-0.09;-0.07;-0.02;0.01	1344;1593;1965;2088	5.43E-01;4.34E-01;3.96E-01;5.71E-01	813;936;1308;1557	3.79E-01;5.42E-01;6.96E-01;1.08E+00
Tgfbrap1	0.0117742	0.484306	4	CATCGAGCGCTATGACATAG;CCTGTTTCCCTACTGCAGTG;AGAAATTCTCAGTGACCAAG;AGAACGGGTCCCCATTCACG	-0.11;-0.0;0.02;0.13	605;1259;1461;2153	3.83E-01;4.41E-01;5.96E-01;5.18E-01	748;1440;1642;2296	3.75E-01;4.26E-01;5.02E-01;4.06E-01
NO_CURRENT_171	0.0604465	0.458507	1	GCGTGGAGTTCGTCGCTCTT	0.06	1009	0.459	1892	0.185
NO_CURRENT_145	0.0399216	0.404732	1	GACAGTTGACGCGACGGAGA	0.04	1142	0.405	1759	0.217
Rab1a	0.0970545	0.731891	4	ATACACAACTATGATGCCAT;TCCGTATACGTATCATCCTG;ACTTCTGATTGGCGATTCTG;CCTTCAATAACGTTAAACAG	-0.08;0.01;0.15;0.3	164;528;1326;1998	7.21E-01;8.76E-01;6.83E-01;6.48E-01	903;1575;2373;2737	3.90E-01;4.32E-01;3.99E-01;1.01E-01
4930427A07Rik	-0.161112	1.2509	4	TGGGTGACCAGTTGCCCCAG;CTGTCTTGGCTCCTCGCCCG;CGCCAAGTTCGATCGACCTG;CAGATCCACCTGTACACGCA	-0.28;-0.14;-0.13;-0.08	2021;2253;2319;2704	1.11E+00;7.44E-01;3.87E-01;1.22E-01	197;582;648;880	6.57E-01;8.11E-01;1.46E+00;2.07E+00
Hdac6	-0.154254	0.870927	4	TCCCTGCACCGGTATGACCG;TCCATCCACCGATATGAACA;AGCACTGACTCCCTTAGCCA;ATGATGCGTAAGATGCGCTG	-0.46;-0.23;-0.03;0.11	705;1681;2610;2806	3.75E-01;4.48E-01;5.35E-01;5.73E-02	95;291;1220;2196	9.26E-01;1.31E+00;7.63E-01;4.83E-01
Sars	0.142956	0.858221	4	CACCTCAGAGCAGCCCATCG;TCCCACGACTTATTGTCATG;GAAGGTTCCCAATCTCGCGG;AATATGCACTGCGTACCTTG	-0.03;0.01;0.02;0.56	36;1288;1336;1631	1.32E+00;4.37E-01;6.76E-01;1.00E+00	1270;1565;1613;2865	5.07E-01;4.31E-01;5.15E-01;2.11E-02
NO_CURRENT_189	0.0267939	0.368976	1	GGGCGGGACGTAATATTATG	0.03	1240	0.369	1661	0.242
NO_CURRENT_220	0.0846686	0.5279	1	TACATGCGGTTGACACGTTC	0.08	860	0.528	2041	0.153
Gm32916	0.122104	0.684898	2	TGACCCAGGTAAATCACGAG;TGAGCAAAGAAGCCAAACAG	-0.01;0.25	258;1488	7.90E-01;5.80E-01	1413;2643	3.01E-01;8.06E-02
NO_CURRENT_289	0.144495	0.722035	1	TTCATCCTTCGTAGCGCAGC	0.14	550	0.722	2351	0.0911
Gm6210	-0.677953	1.78116	1	CTACAGGGTCCAGTGTGCCA	-0.68	2853	0.0071	48	1.78
Tbc1d2b	0.0115306	0.541866	4	AGGTGGGCGAGCTCAACGAG;GTCGCCGTTCCCTCGAGCAA;CCAGTTTGCTCAGAGGAACA;GCGAGTCAAACACGAACCAG	-0.05;-0.01;0.01;0.1	761;1368;1528;1824	3.75E-01;4.28E-01;5.58E-01;8.06E-01	1077;1373;1533;2140	4.33E-01;4.28E-01;5.55E-01;5.28E-01
Gemin4	-0.268335	1.66542	4	GGATACTACCAACATGCCCA;TAGTTTGTCTAGGTACACGG;GGAAGCTCTGTAGTTCTGAG;GCTGGTTAAACGTCGTGTTG	-0.54;-0.25;-0.18;-0.11	2167;2442;2637;2824	1.32E+00;9.74E-01;5.64E-01;4.62E-02	77;264;459;734	1.01E+00;1.39E+00;1.88E+00;2.39E+00
NO_CURRENT_88	0.0590667	0.452522	1	CCCTCGGTTGAGCAGCGCGA	0.06	1023	0.453	1878	0.189
NO_CURRENT_253	0.126981	0.660994	1	TCGCTGAGCAACGAAGCAAC	0.13	633	0.661	2268	0.107
Atg4b	-0.0330283	0.649622	4	ACTCACCTCGACCTAAGTGC;AAGGCAAGTCTATAGGCCAG;GCTTCCCTCCAATAACACCC;CACTTCCTACTGATTCAGAG	-0.08;-0.05;-0.04;0.03	1192;1731;1808;1978	4.74E-01;4.59E-01;4.38E-01;6.65E-01	923;1093;1170;1709	3.94E-01;4.80E-01;8.05E-01;9.19E-01
NO_CURRENT_284	0.102228	0.58618	1	TTAGGACGTGCTTCCGAGGG	0.1	752	0.586	2149	0.13
Gm8283	0.0492052	0.425769	1	TTGTGGATGGAAGACGAGGA	0.05	1088	0.426	1813	0.204
Rpn2	0.117203	1.03829	4	GCACAACCACCACTGGTACG;GCATTGCACCCAAAACTACC;TGGACGGTTCGGTCCCCACG;TGTGAAGGGGCGGTCCAGTG	0.06;0.07;0.15;0.19	392;512;964;1035	4.56E-01;8.97E-01;1.01E+00;1.79E+00	1866;1937;2389;2509	9.33E-01;5.30E-01;4.04E-01;2.52E-01
Sav1	-0.0314406	0.623006	4	TCTGTGGACTGGACAATGAG;GTGATGAGCCACACTCTCGA;GGAAGTCCTTCTCGTTCAAG;GGACCGTGCCGAATGAATGA	-0.07;-0.07;-0.05;0.07	982;1776;1942;1960	4.07E-01;4.71E-01;4.01E-01;6.81E-01	941;959;1125;1919	3.98E-01;5.32E-01;8.45E-01;7.18E-01
NO_CURRENT_231	0.154316	0.75568	1	TAGTAGGCCGGAGCGCATCC	0.15	509	0.756	2392	0.0836
Rabgap1	-0.00107853	0.433313	4	GTACCGAATTCTCATCACAA;CATGTTTGACTATGGTCTCA;AATGATGAACCTCTCTTGAG;GGGGAAAGGTCACAACTGGA	-0.14;-0.03;0.03;0.14	588;1230;1699;2272	3.86E-01;4.46E-01;4.77E-01;4.24E-01	629;1202;1671;2313	3.80E-01;4.51E-01;4.89E-01;3.93E-01
NO_CURRENT_8	0.00714556	0.324411	1	AACGGGCGCAATACCCTTTT	0.01	1374	0.324	1527	0.279
[truncated: 100 more rows]

## Sheet: STARS IFNy MNOV Enriched
p-value=0 means <0.00029976019184663194, FDR=0 means <0.005695443645086001
[truncated: 77 more rows]

## Sheet: IFNy MNoV LFC
Gene Symbol	Average LFC	Average -log(p-values)	Number of perturbations	Perturbations	Individual LFCs	Ascending ranks	Individual ascending -log(p-values)	Descending ranks	Individual descending -log(p-values)
[truncated: 995 more rows]
