# Supplementary material for: Autophagy gene-dependent intracellular immunity triggered by interferon-γ
Source: mBio. 2023 Oct 31;14(6):e02332-23. doi: 10.1128/mbio.02332-23 (PMC10746157; doi:10.1128/mbio.02332-23)
Supplement: Table S5 — Supplemental sequences. [file mbio.02332-23-s0010.xlsx]

## Sheet: Sheet 1
Supplemental Table 5. Supplemental sequences. Related to Figure 4 and 5. cDNA sequences for Wipi2-/- and Atg16l1-/- complementation studies.
Constructs	ORF Sequence
N-terminal Ty1 sequence	atggaggtccatactaaccaggacccacttgacggatctgaagtacacacgaatcaagatcccttggatgaggtacatacgaaccaagacccccttgat
Wipi2WT	atggaggtccatactaaccaggacccacttgacggatctgaagtacacacgaatcaagatcccttggatgaggtacatacgaaccaagacccccttgataacctggcgagccagagcggagaggccggcgccggccagctgctgttcgccaacttcaaccaggataacacgtccctagctgttggtagtaagtccgggtataagtttttctccctttcttctgtggataagctggaacagatctatgaatgcactgacactgaagatgtctgcattgtggagagattgttctcaagcagcttggtggccattgtcagcctcaaagctcccaggaagctgaaggtttgccattttaagaagggaactgagatatgcaactacagctactccaacactatc…
Wipi2△RERE	atggaggtccatactaaccaggacccacttgacggatctgaagtacacacgaatcaagatcccttggatgaggtacatacgaaccaagacccccttgataacctggcgagccagagcggagaggccggcgccggccagctgctgttcgccaacttcaaccaggataacacgtccctagctgttggtagtaagtccgggtataagtttttctccctttcttctgtggataagctggaacagatctatgaatgcactgacactgaagatgtctgcattgtggagagattgttctcaagcagcttggtggccattgtcagcctcaaagctcccaggaagctgaaggtttgccattttaagaagggaactgagatatgcaactacagctactccaacactatc…
Wipi2△FTTG	atggaggtccatactaaccaggacccacttgacggatctgaagtacacacgaatcaagatcccttggatgaggtacatacgaaccaagacccccttgataacctggcgagccagagcggagaggccggcgccggccagctgctgttcgccaacttcaaccaggataacacgtccctagctgttggtagtaagtccgggtataagtttttctccctttcttctgtggataagctggaacagatctatgaatgcactgacactgaagatgtctgcattgtggagagattgttctcaagcagcttggtggccattgtcagcctcaaagctcccaggaagctgaaggtttgccattttaagaagggaactgagatatgcaactacagctactccaacactatc…
Wipi2△RERE/△FTTG	atggaggtccatactaaccaggacccacttgacggatctgaagtacacacgaatcaagatcccttggatgaggtacatacgaaccaagacccccttgataacctggcgagccagagcggagaggccggcgccggccagctgctgttcgccaacttcaaccaggataacacgtccctagctgttggtagtaagtccgggtataagtttttctccctttcttctgtggataagctggaacagatctatgaatgcactgacactgaagatgtctgcattgtggagagattgttctcaagcagcttggtggccattgtcagcctcaaagctcccaggaagctgaaggtttgccattttaagaagggaactgagatatgcaactacagctactccaacactatc…
Atg16l11WT	atggaggtccatactaaccaggacccacttgacggatctgaagtacacacgaatcaagatcccttggatgaggtacatacgaaccaagacccccttgatTCGTCGGGCCTGCGCGCCGCAGACTTTCCCCGCTGGAAGCGTCACATCGCGGAGGAACTGAGGCGCCGGGACCGACTGCAGAGGCAGGCGTTCGAGGAGATCATTCTGCAGTATACCAAGTTGCTGGAAAAGTCAGATCTTCATTCAGTATTGACCCAGAAACTACAAGCAGAAAAGCATGACATGCCAAATAGGCATGAAATAAGTCCTGGACATGATGGTGCGTGGAATGATAGTCAACTACAAGAAATGGCCCAGTTGAGGATCAAACACCAGGAAGAGCTGACCGAACTGCACAAG…
Atg16l1△T300A	atggaggtccatactaaccaggacccacttgacggatctgaagtacacacgaatcaagatcccttggatgaggtacatacgaaccaagacccccttgatTCGTCGGGCCTGCGCGCCGCAGACTTTCCCCGCTGGAAGCGTCACATCGCGGAGGAACTGAGGCGCCGGGACCGACTGCAGAGGCAGGCGTTCGAGGAGATCATTCTGCAGTATACCAAGTTGCTGGAAAAGTCAGATCTTCATTCAGTATTGACCCAGAAACTACAAGCAGAAAAGCATGACATGCCAAATAGGCATGAAATAAGTCCTGGACATGATGGTGCGTGGAATGATAGTCAACTACAAGAAATGGCCCAGTTGAGGATCAAACACCAGGAAGAGCTGACCGAACTGCACAAG…
Atg16l1△D299E	atggaggtccatactaaccaggacccacttgacggatctgaagtacacacgaatcaagatcccttggatgaggtacatacgaaccaagacccccttgatTCGTCGGGCCTGCGCGCCGCAGACTTTCCCCGCTGGAAGCGTCACATCGCGGAGGAACTGAGGCGCCGGGACCGACTGCAGAGGCAGGCGTTCGAGGAGATCATTCTGCAGTATACCAAGTTGCTGGAAAAGTCAGATCTTCATTCAGTATTGACCCAGAAACTACAAGCAGAAAAGCATGACATGCCAAATAGGCATGAAATAAGTCCTGGACATGATGGTGCGTGGAATGATAGTCAACTACAAGAAATGGCCCAGTTGAGGATCAAACACCAGGAAGAGCTGACCGAACTGCACAAG…
Atg16l1△Wipi2	atggaggtccatactaaccaggacccacttgacggatctgaagtacacacgaatcaagatcccttggatgaggtacatacgaaccaagacccccttgatTCGTCGGGCCTGCGCGCCGCAGACTTTCCCCGCTGGAAGCGTCACATCGCGGAGGAACTGAGGCGCCGGGACCGACTGCAGAGGCAGGCGTTCGAGGAGATCATTCTGCAGTATACCAAGTTGCTGGAAAAGTCAGATCTTCATTCAGTATTGACCCAGAAACTACAAGCAGAAAAGCATGACATGCCAAATAGGCATGAAATAAGTCCTGGACATGATGGTGCGTGGAATGATAGTCAACTACAAGAAATGGCCCAGTTGAGGATCAAACACCAGGAAGAGCTGACCGAACTGCACAAG…
Atg16l1△WD	atggaggtccatactaaccaggacccacttgacggatctgaagtacacacgaatcaagatcccttggatgaggtacatacgaaccaagacccccttgatTCGTCGGGCCTGCGCGCCGCAGACTTTCCCCGCTGGAAGCGTCACATCGCGGAGGAACTGAGGCGCCGGGACCGACTGCAGAGGCAGGCGTTCGAGGAGATCATTCTGCAGTATACCAAGTTGCTGGAAAAGTCAGATCTTCATTCAGTATTGACCCAGAAACTACAAGCAGAAAAGCATGACATGCCAAATAGGCATGAAATAAGTCCTGGACATGATGGTGCGTGGAATGATAGTCAACTACAAGAAATGGCCCAGTTGAGGATCAAACACCAGGAAGAGCTGACCGAACTGCACAAG…
Atg16l1△Fip200	atggaggtccatactaaccaggacccacttgacggatctgaagtacacacgaatcaagatcccttggatgaggtacatacgaaccaagacccccttgatTCGTCGGGCCTGCGCGCCGCAGACTTTCCCCGCTGGAAGCGTCACATCGCGGAGGAACTGAGGCGCCGGGACCGACTGCAGAGGCAGGCGTTCGAGGAGATCATTCTGCAGTATACCAAGTTGCTGGAAAAGTCAGATCTTCATTCAGTATTGACCCAGAAACTACAAGCAGAAAAGCATGACATGCCAAATAGGCATGAAATAAGTCCTGGACATGATGGTGCGTGGAATGATAGTCAACTACAAGAAATGGCCCAGTTGAGGATCAAACACCAGGAAGAGCTGACCGAACTGCACAAG…
Atg16l1△Atg5	atggaggtccatactaaccaggacccacttgacggatctgaagtacacacgaatcaagatcccttggatgaggtacatacgaaccaagacccccttgatTCGTCGGGCCTGCGCGCCGCAGACTTTCCCCGCGAAAAGTCAGATCTTCATTCAGTATTGACCCAGAAACTACAAGCAGAAAAGCATGACATGCCAAATAGGCATGAAATAAGTCCTGGACATGATGGTGCGTGGAATGATAGTCAACTACAAGAAATGGCCCAGTTGAGGATCAAACACCAGGAAGAGCTGACCGAACTGCACAAGAAGCGTGGGGAGTTAGCTCAGTTGGTGATTGACCTGAACAACCAAATGCAGCAGAAGGACAAGGAGATACAGATGAATGAAGCAAAGATTTCG…
